# Supplementary material for: Chemical Basis of Metabolic Network Organization
Source: PLoS Comput Biol. 2011 Oct 13;7(10):e1002214. doi: 10.1371/journal.pcbi.1002214 (PMC3192814; doi:10.1371/journal.pcbi.1002214)
Supplement: Table S1 — Basic information for KEGG metabolites that are involved in the metabolic network. (XLS) [file pcbi.1002214.s002.xls]

## Sheet: Sheet1
Table S1 Basic information for KEGG metabolites that are involved in the metabolic network.
Metabolite	Degree	5mem arom rings Moleculesa	5mem nonarom rings Moleculesa	5mem rings Moleculesa	6mem arom rings Moleculesa	6mem nonarom rings Moleculesa	6mem rings Moleculesa	Acceptorb	Alcohol Moleculesa	AlogP98 Moleculesa	ALogPc	Amide Moleculesa	AREAb	Aromatic Bonds Moleculesa	AtomCountb	BondCountb	C Countc	Carbox acid Moleculesa	Chiralb	ClogPd	Donorb	Double Bonds Moleculesa	DPSA1b	DPSA2b	DPSA3b	Ether Moleculesa	FNSA1b	FNSA2b	FNSA3b	FPSA1b	FPSA2b	FPSA3b	Fused arom rings Moleculesa	Fused rings Moleculesa	HBA Countc	HBD Countc	Heavy Atoms Moleculesa	Hetero atoms Moleculesa	Hydrogens Moleculesa	Hydrophobeb	Lipinski violations Moleculesa	LogDc	LScore Moleculesa	Molecular FractionalPolarSASAc	Molecular SASAc	Molecular SAVolc	Molecular Solubilityc	Molecular SurfaceAreac	Molecular Volumec
(-)-Abietadiene	2	0	0	0	0	3	3	0	0	5.95	5.949	0	546.9	0	52	54	20	0	3	8.314	0	2	542.165	514.819	16.107	0	0.004	-0.004	0	0.996	0.937	0.029	0	3	0	0	20	0	32	4	1	5.949	0.134448	0	491.408	416.031	-6.63593	299.91	234.61
(-)-alpha-Bisabolol	1	0	0	0	0	1	1	1	1	4.3092	4.309	0	515.1	0	42	42	15	0	2	4.66	1	2	484.729	573.992	25.553	0	0.029	-0.033	-0.011	0.971	1.082	0.039	0	0	0	0	16	1	26	3	0	4.309	0.20574	52.1529	451.658	384.662	-4.15171	258.74	182.13
(-)-alpha-Pinene	1	0	0	0	0	2	2	0	0	2.8728	2.872	0	343.1	0	26	27	10	0	2	4.702	0	1	343.061	165.836	10.35	0	0	0	0	1	0.483	0.03	0	0	0	0	10	0	16	3	0	2.872	0.582552	0	303.036	258.918	-2.43177	151	104.95
(-)-alpha-Terpineol	2	0	0	0	0	1	1	1	1	2.4151	2.415	0	384.1	0	29	29	10	0	1	2.629	1	1	361.703	310.8	19.45	0	0.029	-0.024	-0.011	0.971	0.785	0.04	0	0	0	0	11	1	18	2	0	2.415	0.453094	52.1529	341.755	291.868	-2.2996	179.62	126.9
(-)-beta-Pinene	1	0	0	0	0	2	2	0	0	2.9267	2.926	0	332.2	0	26	27	10	0	2	4.702	0	1	330.29	149.073	8.859	0	0.003	-0.001	0	0.997	0.448	0.026	0	0	0	0	10	0	16	3	0	2.926	0.580157	0	302.068	257.91	-2.41333	149.18	104.27
(-)-Bisdechlorogeodin	2	0	1	1	1	1	2	7	1	1.1506	1.715	0	581	6	38	40	17	0	1	1.996	1	5	291.235	1435.48	80.376	1	0.249	-0.616	-0.077	0.751	1.855	0.061	0	1	6	1	24	7	14	2	0	1.714	0.0269783	150.763	488.027	434.47	-3.09783	309.66	206.82
(-)-Borneol	1	0	2	2	0	1	1	1	1	1.9753	2.11	0	342.6	0	29	30	10	0	3	3.099	1	0	306.448	253.576	20.955	0	0.053	-0.039	-0.02	0.947	0.701	0.041	0	0	0	1	11	1	18	1	0	1.975	0.473053	52.1529	310.321	263.392	-2.35845	170.33	122.45
(-)-Camphor	1	0	2	2	0	1	1	1	0	1.9358	2.075	0	341.2	0	27	28	10	0	2	2.177	0	1	277.495	217.635	19.235	0	0.093	-0.06	-0.031	0.907	0.578	0.025	0	0	1	0	11	1	16	3	0	2.075	0.496062	43.4905	305.688	261.61	-2.41251	165.56	121.07
(-)-Carvone	2	0	0	0	0	1	1	1	0	2.3613	2.501	0	375.1	0	25	25	10	0	1	2.203	0	3	305.324	274.73	26.756	0	0.093	-0.068	-0.036	0.907	0.664	0.035	0	0	1	0	11	1	14	2	0	2.501	0.482694	43.4905	334.096	289.874	-2.04468	168.11	113.87
(-)-Citronellol	1	0	0	0	0	0	0	1	1	3.0491	3.049	0	437.3	0	31	30	10	0	1	3.253	1	1	396.898	392.026	27.86	0	0.046	-0.041	-0.018	0.954	0.855	0.046	0	0	0	1	11	1	20	2	0	3.049	0.418706	52.1529	377.493	321.645	-2.62876	194.08	129.99
(-)-endo-Fenchol	1	0	2	2	0	1	1	1	1	2.1103	1.975	0	341.9	0	29	30	10	0	3	3.099	1	0	319.301	253.688	15.528	0	0.033	-0.025	-0.013	0.967	0.717	0.032	0	0	0	1	11	1	18	2	0	2.11	0.466914	52.1529	310.321	263.392	-2.35183	171.9	121.07
(-)-Epiafzelechin	1	0	0	0	2	1	3	5	4	2.1876	2.263	0	527.9	12	34	36	15	0	2	1.131	4	0	313.543	1052.33	72.457	0	0.203	-0.405	-0.05	0.797	1.589	0.088	0	1	1	4	20	5	14	2	0	2.167	0.0506791	164.688	442.348	391.845	-2.02185	250.35	169.09
(-)-Epicatechin	1	0	0	0	2	1	3	6	5	1.9202	2.021	0	540.6	12	35	37	15	0	2	0.534	5	0	288.564	1241.41	85.419	0	0.233	-0.535	-0.063	0.767	1.761	0.095	0	1	1	5	21	6	14	2	0	1.222	0.030406	200.19	451.983	400.977	-1.49385	263.63	176.64
(-)-Epigallocatechin	1	0	0	0	2	1	3	7	6	1.6528	1.779	0	556.8	12	36	38	15	0	2	-0.133	6	0	266.85	1440.97	98.612	0	0.26	-0.674	-0.074	0.74	1.914	0.103	0	1	1	6	22	7	14	2	1	0.142	0.0180882	235.691	461.619	410.11	-0.943495	276.91	183.16
(-)-Germacrene D	1	0	0	0	0	0	0	0	0	5.1347	5.134	0	448.2	0	39	39	15	0	1	6.683	0	3	437.396	371.113	14.574	0	0.012	-0.01	-0.001	0.988	0.818	0.031	0	0	0	0	15	0	24	3	1	5.134	0.28977	0	441.248	378.196	-4.73869	236.45	173.55
(-)-Glyceollin I	1	0	1	1	2	2	4	5	2	2.847	2.872	0	603.9	12	43	47	20	0	2	3.373	2	1	439.027	1279.57	54.49	0	0.137	-0.289	-0.03	0.863	1.829	0.06	0	7	3	1	25	5	18	3	0	2.611	0.0324167	105.747	496.26	438.775	-3.8118	300.84	218.14
(-)-Glyceollin II	1	0	1	1	2	2	4	5	2	2.847	2.872	0	597	12	43	47	20	0	2	3.373	2	1	436.185	1244.07	56.433	0	0.135	-0.281	-0.035	0.865	1.803	0.06	0	6	3	1	25	5	18	3	0	2.611	0.0324167	105.747	496.26	438.775	-3.83771	300.87	220.89
(-)-Hygrine	1	0	1	1	0	0	0	1	0	0.499999	0.639	0	325.9	0	25	25	8	0	1	0.839	1	1	243.155	253.5	27.32	0	0.127	-0.099	-0.048	0.873	0.679	0.035	0	0	1	0	10	2	15	1	0	-0.862	0.578408	38.6157	325.308	279.248	-0.723939	159.61	113.18
(-)-Isopiperitenone	2	0	0	0	0	1	1	1	0	2.4653	2.711	0	388.2	0	25	25	10	0	1	2.403	0	3	307.263	279.399	26.641	0	0.104	-0.075	-0.034	0.896	0.645	0.034	0	0	1	0	11	1	14	2	0	2.711	0.477955	43.4905	334.096	289.874	-2.10432	168.11	114.9
(-)-Jasmonic acid	2	0	1	1	0	0	0	3	0	1.9657	2.131	0	432.9	0	33	33	12	1	2	1.996	0	3	228.979	603.764	52.772	0	0.236	-0.329	-0.085	0.764	1.066	0.037	0	0	2	0	15	3	18	2	0	0.695	0.192426	105.831	411.978	357.903	-2.77941	219.87	151.26
(-)-Limonene	4	0	0	0	0	1	1	0	0	3.5027	3.502	0	369.4	0	26	26	10	0	1	4.352	0	2	369.273	203.193	12.442	0	0	0	0	1	0.55	0.034	0	0	0	0	10	0	16	2	0	3.502	0.554352	0	333.502	286.386	-2.49819	159.03	113.18
(-)-Linalool	1	0	0	0	0	0	0	1	1	2.7354	2.735	0	424.5	0	29	28	10	0	1	2.749	1	2	397.759	411.854	28.884	0	0.032	-0.031	-0.012	0.969	0.94	0.056	0	0	0	0	11	1	18	2	0	2.735	0.438648	52.1529	358.126	307.792	-2.62621	192.18	129.31
(-)-Maackiain	3	0	2	2	2	1	3	5	1	2.5714	2.467	0	521.8	12	33	37	16	0	2	2.882	1	0	282.739	941.009	62.078	0	0.229	-0.413	-0.058	0.771	1.39	0.061	0	6	4	1	21	5	12	3	0	2.46	0.0768685	76.2757	438.941	389.769	-2.29942	234.16	176.3
(-)-Maackiain-3-O-glucosyl-6''-O-malonate	2	0	2	2	2	2	4	13	3	0.831199	0.727	0	802.7	12	62	67	25	1	7	1.263	3	2	335.64	3648.07	124.108	1	0.291	-1.322	-0.087	0.709	3.223	0.068	0	6	9	3	38	13	24	3	2	-0.746	0.000552845	254.551	695.408	614.191	-2.93977	455.76	323.1
(-)-Medicarpin	5	0	1	1	2	1	3	4	1	2.7869	2.682	0	511	12	34	37	16	0	2	2.933	1	0	308.336	812.801	52.482	0	0.198	-0.315	-0.046	0.802	1.275	0.056	0	5	3	1	20	4	14	3	0	2.676	0.101573	70.245	441.642	390.218	-3.02877	239.86	171.49
(-)-Medicocarpin	4	0	1	1	2	2	4	9	4	0.882499	0.753	0	701.8	12	55	59	22	0	7	1.427	4	0	405.741	2405.7	88.517	0	0.211	-0.723	-0.059	0.789	2.705	0.067	0	5	5	4	31	9	24	3	0	0.753	0.00497482	188.811	605.891	531.225	-2.95513	384.12	270.28
(-)-Menthol	6	0	0	0	0	1	1	1	1	2.7794	2.779	0	376.7	0	31	31	10	0	3	3.233	1	0	344.745	299.585	18.756	0	0.042	-0.034	-0.017	0.958	0.762	0.033	0	0	0	1	11	1	20	2	0	2.779	0.430734	52.1529	348.305	295.266	-2.22169	177.65	125.19
(-)-Menthone	3	0	0	0	0	1	1	1	0	2.5967	2.736	0	378.3	0	29	29	10	0	2	2.831	0	1	343.966	267.8	17.369	0	0.045	-0.032	-0.018	0.955	0.676	0.028	0	0	1	0	11	1	18	2	0	2.736	0.459943	43.4905	343.672	293.484	-2.31762	174.03	123.13
(-)-Menthyl acetate	2	0	0	0	0	1	1	2	0	3.1585	3.158	0	408.5	0	36	36	12	0	3	4.179	0	1	323.109	423.862	26.077	1	0.105	-0.108	-0.037	0.895	0.929	0.027	0	0	2	0	14	2	22	2	0	3.158	0.275107	49.5212	400.229	340.951	-2.97975	219.7	154
(-)-Menthyl O-beta-D-glucoside	2	0	0	0	0	2	2	6	4	1.0325	1.032	0	513	0	52	53	16	0	8	2.271	4	0	412.148	1353.33	51.454	0	0.098	-0.259	-0.038	0.902	2.379	0.063	0	0	2	4	22	6	30	2	0	1.032	0.031489	170.719	512.553	436.273	-2.14599	321.93	230.49
(-)-Norephedrine	3	0	0	0	1	0	1	1	1	0.8027	0.802	0	396.2	6	24	24	9	0	2	0.584	2	0	289.548	428.578	30.765	0	0.135	-0.146	-0.016	0.865	0.936	0.061	0	0	0	2	11	2	13	1	0	-0.176	0.411538	104.684	332.285	288.879	-1.79695	166.01	110.1
(-)-Salsolinol	1	0	0	0	1	1	2	2	2	1.2851	1.335	0	401.7	6	26	27	10	0	1	0.85	3	0	272.473	498.358	46.394	0	0.161	-0.2	-0.043	0.839	1.041	0.073	0	1	0	3	13	3	13	1	0	0.008	0.288734	102.742	353.858	309.239	-1.53173	176.81	120.73
(-)-Sedamine	2	0	0	0	1	1	2	1	1	2.66	2.401	0	454.2	6	37	38	14	0	2	2.621	2	0	389.239	526.808	25.597	0	0.071	-0.083	-0.012	0.929	1.077	0.045	0	0	0	1	16	2	21	3	0	0.887	0.254352	47.278	433.844	373.796	-2.79475	229.37	163.26
(-)-Sophorol	2	0	1	1	2	1	3	6	2	2.2157	2.266	0	524	12	34	37	16	0	1	2.573	2	1	264.928	1125.06	71.011	0	0.247	-0.531	-0.066	0.753	1.616	0.07	0	2	4	2	22	6	12	2	0	1.882	0.0410009	132.586	461.564	411.3	-1.94036	260.58	184.87
(-)-Sparteine	2	0	0	0	0	4	4	0	0	2.6224	2.363	0	429.7	0	43	46	15	0	4	2.715	2	0	420.771	395.882	15.401	0	0.01	-0.01	-0.003	0.99	0.912	0.033	0	4	0	0	17	2	26	4	0	0.802	0.284432	6.90159	438.585	371.55	-1.72453	223.45	178.35
(-)-trans-Carveol	2	0	0	0	0	1	1	1	1	2.4008	2.4	0	387.5	0	27	27	10	0	2	2.465	1	2	353.196	326.898	23.817	0	0.044	-0.037	-0.016	0.956	0.806	0.045	0	0	0	1	11	1	16	2	0	2.4	0.459739	52.1529	338.729	291.655	-1.87432	171.91	118.67
(-)-trans-Isopiperitenol	2	0	0	0	0	1	1	1	1	2.4683	2.468	0	389.4	0	27	27	10	0	2	2.465	1	2	351.564	336.605	23.647	0	0.049	-0.042	-0.019	0.951	0.823	0.042	0	0	0	1	11	1	16	2	0	2.468	0.45668	52.1529	338.729	291.655	-1.91683	171.91	120.04
(-)-Ureidoglycolate	5	0	0	0	0	0	0	4	1	-1.501	-1.476	2	317.2	0	15	14	3	1	1	-1.959	3	2	16.729	609.785	85.906	0	0.474	-0.911	-0.169	0.526	1.012	0.102	0	0	2	3	9	6	6	0	0	-2.949	0.267278	208.952	276.368	244.237	-0.500268	140.18	74.08
(-)-Usnic acid	1	0	1	1	1	1	2	7	3	0.7314	1.087	0	536.6	6	41	43	18	0	1	1.488	3	5	194.498	1344.34	74.54	0	0.319	-0.799	-0.074	0.681	1.706	0.065	0	3	4	3	25	7	16	2	0	0.374	0.0163019	209.704	491.161	435.957	-2.82268	328.47	220.2
(-)-Vestitol	1	0	0	0	2	1	3	4	2	3.1448	3.195	0	538.2	12	36	38	16	0	1	2.908	2	0	315.667	895.209	58.221	0	0.207	-0.344	-0.046	0.793	1.32	0.063	0	1	2	2	20	4	16	3	0	3.169	0.0772105	99.7158	463.671	408.262	-3.21986	257.31	179.73
(-)-Vestitone	3	0	0	0	2	1	3	5	2	2.4312	2.481	0	533.7	12	35	37	16	0	1	2.583	2	1	306.546	1031.86	64.274	0	0.213	-0.412	-0.055	0.787	1.522	0.065	0	1	3	2	21	5	14	2	0	2.455	0.0548633	126.555	464.266	411.75	-2.69373	266.28	179.38
(+)-(1R,2R)-1,2-Diphenylethane-1,2-diol	1	0	0	0	2	0	2	2	2	2.327	2.326	0	515.4	12	30	31	14	0	2	1.771	2	0	281.046	727.337	47.091	0	0.227	-0.321	-0.032	0.773	1.09	0.06	0	0	0	2	16	2	14	2	0	2.326	0.217433	87.6544	406.283	358.117	-3.33364	211.4	143.37
(+)-(3S,4R)-cis-3,4-Dihydroxy-3,4-dihydrofluorene	2	0	1	1	1	1	2	2	2	1.4976	1.497	0	423.3	6	27	29	13	0	2	1.058	2	2	313.717	540.468	40.775	0	0.129	-0.165	-0.024	0.871	1.112	0.072	0	3	0	2	15	2	12	2	0	1.497	0.276662	87.6544	364.788	322.271	-2.41273	185.04	131.71
(+)-(S)-Carvone	3	0	0	0	0	1	1	1	0	2.3613	2.501	0	375.1	0	25	25	10	0	1	2.203	0	3	305.324	274.73	26.756	0	0.093	-0.068	-0.036	0.907	0.664	0.035	0	0	1	0	11	1	14	2	0	2.501	0.482694	43.4905	334.096	289.874	-2.04468	168.11	112.84
(+)-6a-Hydroxymaackiain	2	0	2	2	2	1	3	6	2	1.8277	1.853	0	516.1	12	34	38	16	0	2	1.844	2	0	243.943	1099.76	71.385	0	0.264	-0.562	-0.072	0.736	1.569	0.066	0	6	4	1	22	6	12	2	0	1.846	0.0506552	111.777	441.922	392.941	-1.61441	248.2	181.44
(+)-7-Isojasmonic acid	1	0	1	1	0	0	0	3	0	1.9657	2.131	0	432.9	0	33	33	12	1	2	1.996	0	3	228.979	603.764	52.772	0	0.236	-0.329	-0.085	0.764	1.066	0.037	0	0	2	0	15	3	18	2	0	0.695	0.192426	105.831	411.978	357.903	-2.77941	219.87	154.69
(+)-7-Isojasmonic acid CoA	3	1	2	3	1	0	1	21	2	-0.448998	-0.66	2	1401	10	114	117	33	0	7	-1.39	12	8	745.126	11574.4	210.858	0	0.234	-1.934	-0.081	0.766	6.325	0.07	1	1	12	5	62	29	52	6	3	-5.064	3.04198e-08	615.237	1193.38	1048.76	-2.86202	885.13	587.9
(+)-Bisdechlorogeodin	2	0	1	1	1	1	2	7	1	1.1506	1.715	0	581	6	38	40	17	0	1	1.996	1	5	291.235	1435.48	80.376	1	0.249	-0.616	-0.077	0.751	1.855	0.061	0	1	6	1	24	7	14	2	0	1.714	0.0269783	150.763	488.027	434.47	-3.09783	309.66	206.82
(+)-Bornyl-diphosphate	2	0	2	2	0	1	1	7	0	1.7597	1.616	0	441.8	0	39	40	10	0	3	1.707	5	2	259.934	1034.93	60.277	0	0.206	-0.482	-0.069	0.794	1.86	0.067	0	0	2	0	19	9	20	3	0	-1.68	0.0154708	188.485	429.177	371.266	-0.72693	283.49	210.25
(+)-Catechin	1	0	0	0	2	1	3	6	5	1.9202	2.021	0	544.1	12	35	37	15	0	2	0.534	5	0	292.296	1249.28	85.329	0	0.231	-0.531	-0.062	0.769	1.765	0.095	0	1	1	5	21	6	14	2	0	1.222	0.030406	200.19	451.983	400.977	-1.49385	263.63	176.98
(+)-cis-3,4-Dihydrophenanthrene-3,4-diol	2	0	0	0	2	1	3	2	2	1.8732	1.873	0	462.5	11	28	30	14	0	2	1.835	2	1	228.304	606.29	45.163	0	0.253	-0.332	-0.035	0.747	0.979	0.062	1	3	0	2	16	2	12	2	0	1.873	0.236191	87.6544	381.72	339.296	-3.64365	196.72	140.62
(+)-cis-Isopulegone	2	0	0	0	0	1	1	1	0	2.4006	2.54	0	364.6	0	27	27	10	0	2	2.547	0	2	312.519	273.928	20.918	0	0.071	-0.054	-0.028	0.929	0.698	0.03	0	0	1	0	11	1	16	2	0	2.54	0.474871	43.4905	338.4	291.175	-2.16067	170.29	124.85
(+)-cis-Sabinol	1	0	1	1	0	1	1	1	1	1.8248	1.824	0	348.2	0	27	28	10	0	3	2.145	1	1	311.525	260.349	19.471	0	0.053	-0.039	-0.017	0.947	0.708	0.039	0	0	0	1	11	1	16	2	0	1.824	0.485942	52.1529	307.295	263.179	-1.79139	160.93	124.16
(+)-delta-Cadinene	2	0	0	0	0	2	2	0	0	4.9396	4.939	0	471.7	0	39	40	15	0	2	6.303	0	2	471.651	369.35	15.354	0	0	0	0	1	0.783	0.033	0	1	0	0	15	0	24	3	0	4.939	0.297154	0	417.341	354.794	-3.79765	226.31	167.04
(+)-epi-Isozizaene	1	0	2	2	0	1	1	0	0	4.318	4.318	0	421.3	0	39	41	15	0	3	6.913	0	1	421.283	274.803	11.701	0	0	0	0	1	0.652	0.028	0	3	0	0	15	0	24	3	0	4.318	0.321385	0	383.661	324.221	-4.29572	219.08	175.27
(+)-Gallocatechin	1	0	0	0	2	1	3	7	6	1.6528	1.779	0	556.8	12	36	38	15	0	2	-0.133	6	0	266.85	1440.97	98.612	0	0.26	-0.674	-0.074	0.74	1.914	0.103	0	1	1	6	22	7	14	2	1	0.142	0.0180882	235.691	461.619	410.11	-0.943495	276.91	184.87
(+)-Germacrene A	1	0	0	0	0	0	0	0	0	5.3293	5.329	0	456.5	0	39	39	15	0	1	6.623	0	3	451.452	385.351	15.904	0	0.005	-0.005	-0.001	0.995	0.84	0.034	0	0	0	0	15	0	24	3	1	5.329	0.282514	0	443.405	379.181	-4.54424	238.63	171.15
(+)-Isomenthone	1	0	0	0	0	1	1	1	0	2.5967	2.736	0	367	0	29	29	10	0	2	2.831	0	1	321.514	259.821	19.041	0	0.062	-0.044	-0.024	0.938	0.664	0.028	0	0	1	0	11	1	18	2	0	2.736	0.459943	43.4905	343.672	293.484	-2.31762	174.03	127.59
(+)-Limonene	3	0	0	0	0	1	1	0	0	3.5027	3.502	0	369.4	0	26	26	10	0	1	4.352	0	2	369.273	203.193	12.442	0	0	0	0	1	0.55	0.034	0	0	0	0	10	0	16	2	0	3.502	0.554352	0	333.502	286.386	-2.49819	159.03	114.9
(+)-Linalool	1	0	0	0	0	0	0	1	1	2.7354	2.735	0	422.9	0	29	28	10	0	1	2.749	1	2	403.122	410.31	28.896	0	0.023	-0.023	-0.01	0.977	0.948	0.059	0	0	0	0	11	1	18	2	0	2.735	0.438648	52.1529	358.126	307.792	-2.62621	192.18	130.68
(+)-Maackiain	2	0	2	2	2	1	3	5	1	2.5714	2.467	0	513.4	12	33	37	16	0	2	2.882	1	0	268.615	926.005	59.017	0	0.238	-0.43	-0.055	0.762	1.374	0.06	0	6	4	1	21	5	12	3	0	2.46	0.0768685	76.2757	438.941	389.769	-2.29942	234.16	171.49
(+)-Neomenthol	3	0	0	0	0	1	1	1	1	2.7794	2.779	0	376.7	0	31	31	10	0	3	3.233	1	0	344.745	299.585	18.756	0	0.042	-0.034	-0.017	0.958	0.762	0.033	0	0	0	1	11	1	20	2	0	2.779	0.430734	52.1529	348.305	295.266	-2.22169	177.65	125.19
(+)-Pseudoephedrine	2	0	0	0	1	0	1	1	1	1.2345	1.234	0	421.5	6	27	27	10	0	2	0.888	2	0	315.614	457.491	33.111	0	0.126	-0.136	-0.023	0.874	0.949	0.056	0	0	0	2	12	2	15	1	0	0.055	0.416863	67.2402	359.206	311.598	-2.1093	181.4	120.04
(+)-Sabinone	1	0	1	1	0	1	1	1	0	1.7853	1.925	0	341.7	0	25	26	10	0	2	1.883	0	2	269.737	224.43	22.656	0	0.105	-0.069	-0.035	0.895	0.588	0.032	0	0	1	0	11	1	14	4	0	1.925	0.508973	43.4905	302.662	261.398	-1.96556	157.13	119.02
(+)-Sandaracopimaradiene	1	0	0	0	0	3	3	0	0	5.7637	5.763	0	529.1	0	52	54	20	0	4	8.374	0	2	528.081	569.656	18.616	0	0.001	-0.001	0	0.999	1.076	0.035	0	3	0	0	20	0	32	3	1	5.763	0.138455	0	486.038	411.942	-7.24265	300.7	232.21
(+)-Sophorol	2	0	1	1	2	1	3	6	2	2.2157	2.266	0	524	12	34	37	16	0	1	2.573	2	1	264.928	1125.06	71.011	0	0.247	-0.531	-0.066	0.753	1.616	0.07	0	2	4	2	22	6	12	2	0	1.882	0.0410009	132.586	461.564	411.3	-1.94036	260.58	183.5
(+)-Tetrandrine	1	0	0	0	4	2	6	6	0	7.2182	7.218	0	807	24	88	94	38	0	2	7.664	2	0	674.987	2669.62	50.127	0	0.082	-0.27	-0.016	0.918	3.038	0.046	0	5	6	0	46	8	42	4	2	5.69	0.000561909	43.0859	910.205	793.228	-8.49959	599.08	429.43
(+)-trans-Carveol	2	0	0	0	0	1	1	1	1	2.4008	2.4	0	376.4	0	27	27	10	0	2	2.465	1	2	347.004	317.543	22.593	0	0.039	-0.033	-0.014	0.961	0.811	0.046	0	0	0	1	11	1	16	2	0	2.4	0.459739	52.1529	338.729	291.655	-1.87432	171.91	117.3
(+)-Valencene	1	0	0	0	0	2	2	0	0	4.7533	4.753	0	454.4	0	39	40	15	0	3	6.303	0	2	454.081	375.05	17.354	0	0	0	0	1	0.825	0.038	0	1	0	0	15	0	24	3	0	4.753	0.304305	0	411.971	350.705	-4.51091	226.99	175.27
(+/-)-5-[(tert-Butylamino)-2'-hydroxypropoxy]-1,2,3,4-tetrahydro-1-	1	0	0	0	1	1	2	3	2	2.2483	2.248	0	615	6	48	49	17	0	2	1.913	3	0	510.559	1143.22	43.277	0	0.085	-0.158	-0.018	0.915	1.701	0.053	0	1	1	3	21	4	27	3	0	1.116	0.0676009	108.772	517.968	444.842	-3.8729	310.87	228.09
(+/-)-5-[(tert-Butylamino)-2'-hydroxypropoxy]-3,4-dihydro-1(2H)-	1	0	0	0	1	1	2	3	1	2.3584	2.358	0	620.2	6	46	47	17	0	1	2.262	2	1	445.61	1085.39	49.886	0	0.141	-0.246	-0.037	0.859	1.504	0.044	0	1	2	2	21	4	25	3	0	1.226	0.0718037	100.11	513.336	443.06	-3.93936	307.07	220.89
(+/-)-trans-Acenaphthene-1,2-diol	1	0	1	1	2	0	2	2	2	1.4054	1.405	0	446.8	11	24	26	12	0	2	1.193	2	0	201.746	524.7	44.762	0	0.274	-0.322	-0.036	0.726	0.852	0.064	1	3	0	2	14	2	10	2	0	1.405	0.315174	87.6544	338.62	300.559	-2.69405	168.78	121.07
(10S)-Juvenile hormone III acid diol	2	0	0	0	0	0	0	4	2	2.7948	2.926	0	609.1	0	45	44	15	1	1	2.264	2	3	395.752	1159.31	67.979	0	0.175	-0.333	-0.058	0.825	1.57	0.053	0	0	1	1	19	4	26	2	0	1.504	0.0597463	149.995	496.198	426.368	-3.57566	310.59	207.51
(10S)-Juvenile hormone III diol	3	0	0	0	0	0	0	4	2	3.0458	3.152	0	650	0	48	47	16	0	1	2.71	2	3	517.582	1228.64	52.989	1	0.102	-0.193	-0.031	0.898	1.698	0.051	0	0	2	1	20	4	28	2	0	3.152	0.0596042	120.524	522.749	448.054	-3.87721	329.83	215.74
(10S)-Juvenile hormone III diol phosphate	1	0	0	0	0	0	0	7	1	3.11	3.08	0	702.9	0	53	52	16	0	1	2.315	4	4	420.637	1904.19	88.013	1	0.201	-0.544	-0.071	0.799	2.165	0.054	0	0	3	0	24	8	29	2	0	1.599	0.00806095	188.69	582.177	501.991	-3.01982	386.65	261.02
(11Z,14Z)-Icosadienoyl-CoA	2	1	1	2	1	0	1	20	2	4.8885	4.537	2	1733	10	139	141	41	0	5	5.015	12	8	1064.15	14826.7	220.938	0	0.193	-1.651	-0.067	0.807	6.906	0.061	1	1	11	5	69	28	70	8	3	0.133	4.90855e-09	588.398	1418.06	1234.77	-8.34404	1017.35	681.54
(11Z,14Z,17Z)-Icosatrienoyl-CoA	2	1	1	2	1	0	1	20	2	4.4439	4.093	2	1718	10	137	139	41	0	5	4.531	12	9	1041.35	14768	223.095	0	0.197	-1.693	-0.068	0.803	6.903	0.062	1	1	11	5	69	28	68	8	3	-0.311	5.45381e-09	588.398	1411.6	1232.48	-8.18001	1013.59	671.59
(13E)-(15S)-15-Hydroxy-9-oxoprosta-10,13-dienoate	1	0	1	1	0	0	0	4	1	4.3835	4.655	0	671.1	0	56	56	20	1	3	3.64	1	4	452.868	1416.24	70.074	0	0.163	-0.343	-0.059	0.837	1.767	0.045	0	0	2	1	24	4	32	4	0	3.206	0.0223575	141.333	608.983	524.979	-5.92409	356.33	249.36
(13E)-(15S)-15-Hydroxy-9-oxoprosta-11,13-dienoate	1	0	1	1	0	0	0	4	1	4.2634	4.428	0	701.8	0	56	56	20	1	2	3.56	1	4	465.206	1503.89	72.753	0	0.169	-0.361	-0.058	0.831	1.782	0.045	0	0	2	1	24	4	32	4	0	2.98	0.0228417	141.333	611.14	525.964	-5.62916	358.17	248.67
(13E)-11alpha-Hydroxy-9,15-dioxoprost-13-enoate	1	0	1	1	0	0	0	5	1	3.3328	3.744	0	708.4	0	57	57	20	1	3	2.165	1	4	419.19	1656.85	84.365	0	0.204	-0.477	-0.075	0.796	1.861	0.044	0	0	3	1	25	5	32	3	0	2.296	0.0162027	168.172	616.038	530.753	-5.10804	369.67	258.96
(13S)-13-Dihydrodaunorubicin	1	0	0	0	2	3	5	10	5	0.6857	0.67	0	792.2	12	69	73	27	0	7	1.364	6	2	497.412	3262.59	103.507	0	0.186	-0.766	-0.057	0.814	3.352	0.074	0	3	5	5	38	11	31	3	3	0.144	0.000491403	318.461	704.771	617.07	-2.43404	497.01	342.65
(13Z)-Docosenoic acid	1	0	0	0	0	0	0	2	0	8.6602	8.685	0	930.8	0	66	65	22	1	0	9.902	0	2	772.853	1638.69	58.465	0	0.085	-0.149	-0.028	0.915	1.611	0.034	0	0	1	0	24	2	42	5	1	7.236	0.0204974	78.9921	692.674	587.214	-9.70645	387.78	271.65
(13Z,16Z)-Docosadi-13,16-enoyl-CoA	2	1	1	2	1	0	1	20	2	5.8009	5.45	2	1801	10	145	147	43	0	5	6.073	12	8	1124.82	15604.9	223.932	0	0.188	-1.627	-0.065	0.812	7.036	0.06	1	1	11	5	71	28	74	9	4	1.046	2.96835e-09	588.398	1467.62	1275.79	-9.39927	1049.28	705.89
(15S)-15-Hydroxy-5,8,11-cis-13-trans-eicosatetraenoate	3	0	0	0	0	0	0	3	1	5.3121	5.337	0	798.4	0	55	54	20	1	1	5.445	1	5	589.848	1637.04	71.037	0	0.131	-0.268	-0.04	0.869	1.783	0.049	0	0	1	1	23	3	32	5	1	3.897	0.0314489	114.494	628.96	544.601	-7.16405	357.3	239.41
(15Z)-Tetracosenoic acid	1	0	0	0	0	0	0	2	0	9.5726	9.597	0	1007	0	72	71	24	1	0	10.96	0	2	848.669	1878.88	60.48	0	0.078	-0.147	-0.026	0.922	1.72	0.034	0	0	1	0	26	2	46	7	1	8.149	0.0124967	78.9921	742.234	628.237	-10.8143	419.71	294.29
(1E,4S,5E,7R)-Germacra-1(10),5-dien-11-ol	1	0	0	0	0	0	0	1	1	4.0471	4.047	0	467.6	0	42	42	15	0	2	4.9	1	2	447.03	516.42	21.683	0	0.022	-0.024	-0.008	0.978	1.08	0.038	0	0	0	0	16	1	26	3	0	4.047	0.213668	52.1529	449.501	383.678	-4.50213	257.23	182.81
(1-Hydroxycyclohexan-1-yl)acetyl-CoA	2	1	1	2	1	1	2	21	3	-1.3539	-1.705	2	1324	10	106	109	29	0	5	-2.342	13	6	661.633	10732.5	206.064	0	0.25	-2.028	-0.085	0.75	6.081	0.07	1	1	11	5	58	29	48	5	3	-6.109	6.30547e-08	623.9	1112.8	977.152	-1.25687	830.33	550.51
(1R)-Glutathionyl-(2R)-hydroxy-1,2-dihydronaphthalene	4	0	0	0	1	1	2	7	1	-0.839	-3.268	2	705.9	6	56	57	20	2	4	-1.497	4	5	274.885	2759.14	112.429	0	0.305	-1.193	-0.093	0.695	2.716	0.066	0	1	4	4	31	11	25	2	1	-4.74	0.00123103	341.776	666.877	592.426	-4.46181	434.24	285.37
(1R)-Hydroxy-(2R)-glutathionyl-1,2-dihydronaphthalene	3	0	0	0	1	1	2	7	1	-0.839	-3.268	2	758	6	56	57	20	2	4	-1.506	4	5	288.522	2961.33	117.067	0	0.31	-1.21	-0.091	0.69	2.697	0.064	0	1	4	4	31	11	25	2	1	-4.74	0.00123103	341.776	666.877	592.426	-4.44758	434.24	284.68
(1R)-Hydroxy-(2R)-N-acetyl-L-cysteinyl-1,2-dihydronaphthalene	1	0	0	0	1	1	2	4	1	0.9019	0.927	1	553.5	6	38	39	15	1	3	0.921	2	3	253.716	1259.03	74.754	0	0.271	-0.616	-0.074	0.729	1.659	0.061	0	1	2	2	21	6	17	2	0	-0.545	0.0289959	184.977	494.333	441.92	-3.856	293	199.62
(1R)-N-Acetyl-L-cysteinyl-(2R)-hydroxy-1,2-dihydronaphthalene	1	0	0	0	1	1	2	4	1	0.9019	0.927	1	522.4	6	38	39	15	1	3	0.93	2	3	270.013	1189.15	69.04	0	0.242	-0.55	-0.068	0.758	1.726	0.064	0	1	2	2	21	6	17	2	0	-0.545	0.0289959	184.977	494.333	441.92	-3.87856	293	196.19
(1R,2R)-3-[(1,2-Dihydro-2-hydroxy-1-naphthalenyl)thio]-2-	1	0	0	0	1	1	2	4	1	1.3103	1.475	0	466.7	6	30	31	13	1	2	0.733	1	3	142.904	887.507	68.555	0	0.347	-0.66	-0.091	0.653	1.242	0.056	0	1	2	1	18	5	12	2	0	0.002	0.0553067	169.89	432.28	390.403	-3.48947	244.88	166.01
(1R,2R,4R)-Dihydrocarveol	1	0	0	0	0	1	1	1	1	2.5833	2.583	0	372.6	0	29	29	10	0	3	2.749	1	1	347.532	298.405	20.367	0	0.034	-0.027	-0.013	0.966	0.774	0.042	0	0	0	1	11	1	18	2	0	2.583	0.445497	52.1529	343.033	292.957	-2.01308	173.91	124.5
(1R,2R,4S)-Iso-dihydrocarveol	1	0	0	0	0	1	1	1	1	2.5833	2.583	0	372.6	0	29	29	10	0	3	2.749	1	1	347.532	298.405	20.367	0	0.034	-0.027	-0.013	0.966	0.774	0.042	0	0	0	1	11	1	18	2	0	2.583	0.445497	52.1529	343.033	292.957	-2.01308	173.91	121.42
(1R,2S)-1-Hydroxypropane-1,2,3-tricarboxylate	1	0	0	0	0	0	0	7	1	-1.4467	-1.371	0	346.9	0	21	20	6	3	2	-2.072	1	3	-35.811	815.2	91.075	0	0.552	-1.296	-0.191	0.448	1.054	0.071	0	0	3	1	13	7	8	0	0	-4.23	0.110186	239.175	329.219	292.556	-1.14155	189.32	108.73
(1R,2S)-Naphthalene 1,2-oxide	5	0	0	0	1	1	2	1	0	1.7313	1.731	0	378.5	6	19	21	10	0	2	1.566	0	1	175.331	289.344	33.272	0	0.268	-0.205	-0.042	0.732	0.559	0.046	0	2	1	0	11	1	8	2	0	1.731	0.551211	22.682	298.832	265.42	-2.10099	128.38	95.35
(1R,2S,4R)-Neo-dihydrocarveol	1	0	0	0	0	1	1	1	1	2.5833	2.583	0	372.6	0	29	29	10	0	3	2.749	1	1	347.532	298.405	20.367	0	0.034	-0.027	-0.013	0.966	0.774	0.042	0	0	0	1	11	1	18	2	0	2.583	0.445497	52.1529	343.033	292.957	-2.01308	173.91	123.82
(1R,2S,4S)- Neoiso-dihydrocarveol	1	0	0	0	0	1	1	1	1	2.5833	2.583	0	372.6	0	29	29	10	0	3	2.749	1	1	347.532	298.405	20.367	0	0.034	-0.027	-0.013	0.966	0.774	0.042	0	0	0	1	11	1	18	2	0	2.583	0.445497	52.1529	343.033	292.957	-2.01308	173.91	123.82
(1R,4R)-Dihydrocarvone	4	0	0	0	0	1	1	1	0	2.4006	2.54	0	365.4	0	27	27	10	0	2	2.347	0	2	305.119	267.853	22.718	0	0.083	-0.06	-0.032	0.917	0.673	0.03	0	0	1	0	11	1	16	2	0	2.54	0.474871	43.4905	338.4	291.175	-2.12889	170.29	119.7
(1R,4S)-Iso-dihydrocarvone	5	0	0	0	0	1	1	1	0	2.4006	2.54	0	365.4	0	27	27	10	0	2	2.347	0	2	305.119	267.853	22.718	0	0.083	-0.06	-0.032	0.917	0.673	0.03	0	0	1	0	11	1	16	2	0	2.54	0.474871	43.4905	338.4	291.175	-2.12889	170.29	119.36
(1R,6R)-6-Hydroxy-2-succinylcyclohexa-2,4-diene-1-carboxylate	2	0	0	0	0	1	1	6	1	-0.5892	-0.399	0	447.3	0	29	29	11	2	2	-0.421	1	5	142.216	1009.09	85.13	0	0.341	-0.769	-0.116	0.659	1.487	0.074	0	0	3	1	17	6	12	1	0	-1.88	0.0806853	203.674	403.635	358.577	-1.94826	233.58	144.74
(1-Ribosylimidazole)-4-acetate	1	1	1	2	0	0	0	7	3	-1.6539	-1.629	0	461.5	5	32	33	10	1	4	-2.499	4	1	208.253	1254.23	84.617	0	0.274	-0.746	-0.097	0.726	1.972	0.086	0	0	3	3	18	8	14	1	0	-2.102	0.0625366	219.979	419.075	368.541	-0.529263	246.26	158.12
(1S)-Hydroxy-(2S)-glutathionyl-1,2-dihydronaphthalene	3	0	0	0	1	1	2	7	1	-0.839	-3.268	2	758	6	56	57	20	2	4	-1.506	4	5	288.522	2961.33	117.067	0	0.31	-1.21	-0.091	0.69	2.697	0.064	0	1	4	4	31	11	25	2	1	-4.74	0.00123103	341.776	666.877	592.426	-4.44758	434.24	282.28
(1S)-Hydroxy-(2S)-N-acetyl-L-cysteinyl-1,2-dihydronaphthalene	1	0	0	0	1	1	2	4	1	0.9019	0.927	1	553.5	6	38	39	15	1	3	0.921	2	3	253.716	1259.03	74.754	0	0.271	-0.616	-0.074	0.729	1.659	0.061	0	1	2	2	21	6	17	2	0	-0.545	0.0289959	184.977	494.333	441.92	-3.856	293	196.88
(1S,2R)-Naphthalene 1,2-oxide	6	0	0	0	1	1	2	1	0	1.7313	1.731	0	378.5	6	19	21	10	0	2	1.566	0	1	175.331	289.344	33.272	0	0.268	-0.205	-0.042	0.732	0.559	0.046	0	2	1	0	11	1	8	2	0	1.731	0.551211	22.682	298.832	265.42	-2.10099	128.38	101.87
(1S,2R,4R)-Neoiso-dihydrocarveol	1	0	0	0	0	1	1	1	1	2.5833	2.583	0	372.6	0	29	29	10	0	3	2.749	1	1	347.532	298.405	20.367	0	0.034	-0.027	-0.013	0.966	0.774	0.042	0	0	0	1	11	1	18	2	0	2.583	0.445497	52.1529	343.033	292.957	-2.01308	173.91	122.45
(1S,2R,4S)-Neo-dihydrocarveol	1	0	0	0	0	1	1	1	1	2.5833	2.583	0	372.6	0	29	29	10	0	3	2.749	1	1	347.532	298.405	20.367	0	0.034	-0.027	-0.013	0.966	0.774	0.042	0	0	0	1	11	1	18	2	0	2.583	0.445497	52.1529	343.033	292.957	-2.01308	173.91	121.42
(1S,2S)-1-Hydroxypropane-1,2,3-tricarboxylate	1	0	0	0	0	0	0	7	1	-1.4467	-1.371	0	346.9	0	21	20	6	3	2	-2.072	1	3	-35.811	815.2	91.075	0	0.552	-1.296	-0.191	0.448	1.054	0.071	0	0	3	1	13	7	8	0	0	-4.23	0.110186	239.175	329.219	292.556	-1.14155	189.32	109.41
(1S,2S,4R)-Iso-dihydrocarveol	1	0	0	0	0	1	1	1	1	2.5833	2.583	0	372.6	0	29	29	10	0	3	2.749	1	1	347.532	298.405	20.367	0	0.034	-0.027	-0.013	0.966	0.774	0.042	0	0	0	1	11	1	18	2	0	2.583	0.445497	52.1529	343.033	292.957	-2.01308	173.91	124.85
(1S,2S,4S)-Dihydrocarveol	1	0	0	0	0	1	1	1	1	2.5833	2.583	0	372.6	0	29	29	10	0	3	2.749	1	1	347.532	298.405	20.367	0	0.034	-0.027	-0.013	0.966	0.774	0.042	0	0	0	1	11	1	18	2	0	2.583	0.445497	52.1529	343.033	292.957	-2.01308	173.91	120.73
(1S,3R,4S)-3,4-Dihydroxycyclohexane-1-carboxylate	1	0	0	0	0	1	1	4	2	-0.307301	-0.282	0	342.1	0	23	23	7	1	3	-0.942	2	1	160.307	511.836	58.325	0	0.266	-0.397	-0.095	0.734	1.098	0.076	0	0	1	2	11	4	12	1	0	-1.753	0.295611	149.995	314.091	273.143	-0.278328	158.67	103.92
(1S,4R)-1-Hydroxy-2-oxolimonene	2	0	0	0	0	1	1	2	1	1.4626	1.602	0	383.5	0	28	28	10	0	2	1.548	1	2	291.952	393.957	29.494	0	0.119	-0.123	-0.041	0.881	0.905	0.036	0	0	1	0	12	2	16	1	0	1.602	0.37515	78.9921	341.381	294.347	-1.69032	185.43	126.9
(1S,4R)-Iso-dihydrocarvone	4	0	0	0	0	1	1	1	0	2.4006	2.54	0	365.4	0	27	27	10	0	2	2.347	0	2	305.119	267.853	22.718	0	0.083	-0.06	-0.032	0.917	0.673	0.03	0	0	1	0	11	1	16	2	0	2.54	0.474871	43.4905	338.4	291.175	-2.12889	170.29	119.36
(1S,4S)-4-Hydroxy-3-oxocyclohexane-1-carboxylate	1	0	0	0	0	1	1	4	1	-0.4535	-0.289	0	338	0	21	21	7	1	2	-0.782	1	2	112.404	492.416	62.481	0	0.334	-0.486	-0.12	0.666	0.971	0.065	0	0	2	1	11	4	10	1	0	-1.739	0.319371	141.333	309.459	271.362	-0.522966	155.05	100.15
(1S,4S)-Dihydrocarvone	4	0	0	0	0	1	1	1	0	2.4006	2.54	0	365.4	0	27	27	10	0	2	2.347	0	2	305.119	267.853	22.718	0	0.083	-0.06	-0.032	0.917	0.673	0.03	0	0	1	0	11	1	16	2	0	2.54	0.474871	43.4905	338.4	291.175	-2.12889	170.29	119.7
(2,3-Dihydroxybenzoyl)adenylate	2	1	1	2	2	0	2	13	4	-0.7913	-0.949	0	767.3	16	51	54	17	0	4	-2.389	7	2	303.012	3627.77	147.201	0	0.303	-1.43	-0.095	0.697	3.298	0.097	1	1	7	5	33	16	18	3	2	-2.187	0.000401111	375.158	632.083	562.85	-0.809111	428.58	270.62
(20S,22S,25S)-22,25-Epoxyfurost-5-ene-3beta,26-diol	2	0	3	3	0	3	3	4	2	3.5528	3.552	0	687.7	0	73	78	27	0	11	4.665	2	1	593.574	1574.25	50.363	0	0.068	-0.157	-0.026	0.932	2.133	0.047	0	7	2	2	31	4	42	4	0	3.552	0.0114986	99.7158	617.73	522.49	-5.94572	414.14	330.99
(22R,23R)-22,23-Dihydroxy-campest-4-en-3-one	3	0	1	1	0	3	3	3	3	5.5591	5.559	0	722.3	0	79	82	28	0	11	6.358	3	1	666.926	1663.3	42.29	0	0.038	-0.088	-0.015	0.962	2.215	0.044	0	5	0	3	31	3	48	4	1	5.559	0.00754774	123.156	666.447	561.089	-7.26135	450.62	351.91
(22R,23R)-22,23-Dihydroxycampesterol	2	0	1	1	0	3	3	3	2	5.5479	5.794	0	722.6	0	77	80	28	0	10	6.296	2	2	621.394	1570.74	42.9	0	0.07	-0.152	-0.024	0.93	2.022	0.035	0	5	1	2	31	3	46	5	1	5.794	0.00822796	114.494	661.814	559.307	-7.40039	446.82	342.31
(24R)-24-Methylcycloarta-25-en-3-beta-ol	2	0	1	1	0	3	3	1	1	7.8594	7.859	0	685.4	0	84	88	31	0	10	11.752	1	1	652.127	1151.07	27.848	0	0.024	-0.041	-0.009	0.976	1.639	0.032	0	13	0	1	32	1	52	8	1	7.859	0.00977932	52.1529	669.75	560.183	-10.7433	471.37	359.46
(24R,24'R)-Fucosterol epoxide	1	0	1	1	0	3	3	2	1	6.6675	6.667	0	695.2	0	79	83	29	0	10	8.524	1	1	612.844	1337.15	41.826	0	0.059	-0.114	-0.022	0.941	1.81	0.038	0	5	1	1	31	2	48	6	1	6.667	0.0110257	58.1836	661.725	556.191	-8.72405	441.4	337.16
(24S)-Cholest-5-ene-3beta,7alpha,24-triol	2	0	1	1	0	3	3	3	3	5.1723	5.172	0	719.4	0	76	79	27	0	10	5.426	3	1	639.905	1614	50.682	0	0.055	-0.124	-0.021	0.945	2.12	0.049	0	5	0	3	30	3	46	6	1	5.172	0.00956423	123.156	651.36	549.04	-6.8877	432.96	335.45
(25R)-3alpha,7alpha,12alpha-Trihydroxy-5beta-cholestan-26-oyl-CoA	4	1	2	3	1	3	4	23	5	1.8476	1.496	2	1686	10	159	165	48	0	17	0.449	15	6	986.468	15998.4	238.572	0	0.208	-1.969	-0.074	0.792	7.518	0.067	1	6	11	8	79	31	80	10	3	-2.908	4.84105e-10	694.903	1452.58	1258.42	-5.85004	1120.25	772.77
(25R)-3alpha,7alpha-Dihydroxy-5beta-cholestanoyl-CoA	4	1	2	3	1	3	4	22	4	2.9495	2.598	2	1683	10	158	164	48	0	16	2.536	14	6	987.517	15492.7	236.51	0	0.207	-1.902	-0.074	0.793	7.302	0.066	1	6	11	7	78	30	80	10	3	-1.806	7.07664e-10	659.401	1447.36	1253.15	-7.01772	1107.84	771.06
(25S)-3alpha,7alpha,12alpha-Trihydroxy-5beta-cholestan-26-oyl-CoA	1	1	2	3	1	3	4	23	5	1.8476	1.496	2	1686	10	159	165	48	0	17	0.449	15	6	986.468	15998.4	238.572	0	0.208	-1.969	-0.074	0.792	7.518	0.067	1	6	11	8	79	31	80	10	3	-2.908	4.84105e-10	694.903	1452.58	1258.42	-5.85004	1120.25	774.83
(25S)-3alpha,7alpha-Dihydroxy-5beta-cholestanoyl-CoA	1	1	2	3	1	3	4	22	4	2.9495	2.598	2	1683	10	158	164	48	0	16	2.536	14	6	987.517	15492.7	236.51	0	0.207	-1.902	-0.074	0.793	7.302	0.066	1	6	11	7	78	30	80	10	3	-1.806	7.07664e-10	659.401	1447.36	1253.15	-7.01772	1107.84	763.51
(25S)-5beta-Spirostan-3beta-ol	2	0	2	2	0	4	4	3	1	4.884	4.883	0	659	0	74	79	27	0	12	6.396	1	0	623.856	1235.62	31.51	0	0.027	-0.05	-0.01	0.973	1.825	0.038	0	7	2	1	30	3	44	4	0	4.883	0.0156682	64.2143	619.052	520.619	-6.89192	401.02	320.36
(2E)-5-Methylhexa-2,4-dienoyl-CoA	3	1	1	2	1	0	1	20	2	-0.737202	-0.982	2	1316	10	100	102	28	0	5	-1.636	12	8	614.232	10247.9	209.789	0	0.267	-2.076	-0.089	0.733	5.713	0.071	1	1	11	5	56	28	44	5	3	-5.386	1.22073e-07	588.398	1088.39	960.635	-1.98927	812.99	519.3
(2E)-Octadecenoyl-CoA	2	1	1	2	1	0	1	20	2	4.73541	4.491	2	1676	10	135	137	39	0	5	4.737	12	7	986.722	14015.5	220.133	0	0.206	-1.72	-0.07	0.794	6.642	0.061	1	1	11	5	67	28	68	8	3	0.087	6.89753e-09	588.398	1374.96	1196.03	-7.82502	988.91	663.36
(2E,6E)-(10R,11S)-10,11-Epoxy-3,7,11-trimethyltrideca-2,6-dienoic	1	0	0	0	0	0	0	3	0	4.085	4.217	0	551.1	0	45	45	16	1	2	4.43	0	3	371.982	851.457	52.319	0	0.162	-0.251	-0.056	0.838	1.294	0.039	0	0	2	0	19	3	26	3	0	2.795	0.0826604	85.0228	493.722	423.567	-4.54774	298.51	207.17
(2E,6Z,9Z,12Z,15Z,18Z)-Tetracosahexa-2,6,9,12,15,18-enoyl-CoA	3	1	1	2	1	0	1	20	2	5.24961	5.005	2	1621	10	143	145	45	0	5	5.491	12	12	984.471	14384.9	215.856	0	0.196	-1.742	-0.067	0.804	7.132	0.067	1	1	11	5	73	28	70	11	4	0.601	2.58295e-09	588.398	1491.34	1307.67	-10.1551	1065.93	684.62
(2E,6Z,9Z,12Z,15Z,18Z,21Z)-Tetracosahepta-2,6,9,12,15,18,21-enoyl-	3	1	1	2	1	0	1	20	2	4.805	4.561	2	1630	10	141	143	45	0	5	5.007	12	13	977.534	14530.8	218.805	0	0.2	-1.784	-0.067	0.8	7.129	0.067	1	1	11	5	73	28	68	11	3	0.156	2.86987e-09	588.398	1484.88	1305.38	-9.99563	1062.17	684.28
(2-Naphthyl)methanol	3	0	0	0	2	0	2	1	1	2.1339	2.133	0	429.4	11	22	23	11	0	0	2.278	1	0	194.6	366.19	35.342	0	0.273	-0.233	-0.028	0.727	0.62	0.055	1	1	0	1	12	1	10	2	0	2.133	0.454085	52.1529	337.697	298.596	-3.05313	156.67	108.73
(2R)-3-Sulfolactate	2	0	0	0	0	0	0	6	1	-1.3871	-1.337	0	323	0	16	15	3	1	1	-3.171	1	3	-42.148	508.617	68.836	0	0.565	-0.89	-0.141	0.435	0.684	0.072	0	0	1	1	10	7	6	0	0	-5.037	0.166827	216.296	298.593	265.677	-0.369327	153.19	90.2
(2R)-O-Phospho-3-sulfolactate	4	0	0	0	0	0	0	9	0	-1.3229	-1.408	0	370.4	0	21	20	3	1	1	-3.411	3	4	-101.288	888.851	90.287	0	0.637	-1.528	-0.177	0.363	0.872	0.067	0	0	2	0	14	11	7	0	0	-6.6	0.0250298	284.461	358.021	319.614	0.161517	210.02	125.88
(2R,3S)-2,3-Dimethylmalate	3	0	0	0	0	0	0	5	1	-0.288	-0.238	0	315.5	0	21	20	6	2	2	-0.902	1	2	91.034	540.417	58.17	0	0.356	-0.609	-0.118	0.644	1.103	0.066	0	0	2	0	11	5	10	0	0	-2.305	0.227293	176.834	301.767	264.778	-0.962542	173.23	105.64
(2R,3S)-3-Isopropylmalate	2	0	0	0	0	0	0	5	1	0.1083	0.159	0	337.7	0	24	23	7	2	2	-0.283	1	2	103.719	617.606	62.402	0	0.346	-0.634	-0.121	0.654	1.195	0.064	0	0	2	1	12	5	12	1	0	-2.777	0.187824	176.834	328.793	287.386	-1.47012	187.55	113.18
(2R,4S)-2,4-Diaminopentanoate	2	0	0	0	0	0	0	2	0	-1.1864	-3.899	0	322.9	0	21	20	5	1	2	-2.733	2	1	162.975	436.252	48.989	0	0.248	-0.335	-0.083	0.752	1.016	0.068	0	0	1	2	9	4	12	0	0	-4.25	0.355582	184.055	298.581	257.372	-0.474323	155.91	90.2
(2S)-2-{[1-(R)-Carboxyethyl]amino}pentanoate	2	0	0	0	0	0	0	4	0	0.6447	-2.01	0	413.9	0	28	27	8	2	2	-0.289	1	2	185.896	729.214	60.146	0	0.275	-0.485	-0.093	0.725	1.277	0.052	0	0	2	1	13	5	15	1	0	-3.483	0.173522	156.42	370.531	321.585	-1.59435	204.98	128.28
(2S)-2-Isopropyl-3-oxosuccinate	2	0	0	0	0	0	0	5	0	0.4619	0.652	0	336	0	22	21	7	2	1	-0.084	0	3	76.573	585.077	62.034	0	0.386	-0.672	-0.128	0.614	1.069	0.057	0	0	3	0	12	5	10	1	0	-2.289	0.190953	168.172	324.16	285.605	-1.94409	183.68	109.07
(2S)-2-Isopropylmalate	3	0	0	0	0	0	0	5	1	0.0925	0.143	0	325	0	24	23	7	2	1	-0.283	1	2	86.239	576.733	56.885	0	0.367	-0.652	-0.121	0.633	1.123	0.054	0	0	2	0	12	5	12	1	0	-2.711	0.188264	176.834	326.547	285.29	-0.918543	188.74	115.93
(2'S)-Deoxymyxol 2'-(2,4-di-O-methyl-alpha-L-fucoside)	3	0	0	0	0	2	2	6	2	9.9606	9.96	0	1334	0	124	125	48	0	6	12.302	2	12	895.09	5892.24	79.86	0	0.165	-0.727	-0.017	0.835	3.689	0.043	0	0	4	1	54	6	70	7	2	9.96	5.97399e-05	111.777	1164.59	1002.56	-15.4446	826.51	570.75
(2'S)-Deoxymyxol 2'-alpha-L-fucoside	2	0	0	0	0	2	2	6	4	9.1436	9.143	0	1287	0	118	119	46	0	6	11.347	4	12	840.958	5711.38	87.302	0	0.173	-0.769	-0.019	0.827	3.671	0.049	0	0	2	3	52	6	66	6	2	9.143	6.35969e-05	170.719	1111.49	959.189	-14.7263	787.98	535.42
(2S)-Flavan-4-ol	1	0	0	0	2	1	3	2	1	2.9898	2.731	0	477.3	12	31	33	15	0	2	2.726	1	0	320.301	610.971	37.753	0	0.164	-0.21	-0.023	0.836	1.07	0.056	0	1	1	1	17	2	14	2	0	2.731	0.208462	58.1836	413.442	364.448	-3.50096	210.38	152.29
(2S)-Flavanone	1	0	0	0	2	1	3	2	0	3.0999	3.099	0	491.8	12	29	31	15	0	1	3.475	0	1	281.87	598.482	42.835	0	0.213	-0.26	-0.04	0.787	0.957	0.048	0	1	2	0	17	2	12	2	0	3.099	0.219361	49.5212	408.809	362.667	-3.61699	206.59	146.11
(2S,2'S)-Oscillol	2	0	0	0	0	0	0	4	4	8.006	8.006	0	1366	0	100	99	40	0	2	8.19	4	13	903.917	4861.14	93.66	0	0.169	-0.602	-0.023	0.831	2.956	0.045	0	0	0	2	44	4	56	6	2	8.006	0.000438591	158.658	997.487	866.861	-13.6449	692.06	460.3
(2S,2'S)-Oscillol 2,2'-di(alpha-L-fucoside)	1	0	0	0	0	2	2	12	8	6.2886	6.288	0	1590	0	140	141	52	0	12	7.462	8	13	1194.62	10389.1	143.034	0	0.124	-0.812	-0.033	0.876	5.724	0.057	0	0	4	6	64	12	76	6	4	6.288	1.87166e-06	324.787	1296.14	1121.41	-14.5568	956.72	659.58
(2S,3R)-3-Hydroxybutane-1,2,3-tricarboxylate	3	0	0	0	0	0	0	7	1	-1.135	-1.059	0	356.7	0	24	23	7	3	2	-1.763	1	3	1.563	832.035	81.934	0	0.498	-1.161	-0.167	0.502	1.172	0.063	0	0	3	0	14	7	10	0	0	-3.977	0.089974	239.175	342.061	302.509	-1.06593	208.58	122.1
(2S,3S)-2,3-Dihydro-2,3-dihydroxybenzoate	2	0	0	0	0	1	1	4	2	-0.5212	-0.496	0	314.2	0	19	19	7	1	2	-0.676	2	3	124.2	497.94	58.368	0	0.302	-0.479	-0.103	0.698	1.106	0.082	0	0	1	2	11	4	8	1	0	-1.967	0.314128	149.995	303.327	269.556	-0.977463	152.28	93.63
(2S,3S)-2-Hydroxytridecane-1,2,3-tricarboxylate	2	0	0	0	0	0	0	7	1	3.1733	3.249	0	673.8	0	51	50	16	3	2	3.072	1	3	309.915	1904.31	88.651	0	0.27	-0.763	-0.09	0.73	2.063	0.042	0	0	3	0	23	7	28	3	0	-0.351	0.00981207	239.175	565.08	487.114	-4.23847	351.68	231.18
(2S,3S)-3-Hydroxy-2-methylbutanoyl-CoA	2	1	1	2	1	0	1	21	3	-2.2284	-2.579	2	1261	10	99	101	26	0	7	-3.745	13	6	569.631	10079.5	214.011	0	0.274	-2.191	-0.097	0.726	5.803	0.073	1	1	11	6	55	29	44	4	3	-6.984	1.19592e-07	623.9	1054.82	928.468	-0.737013	799.95	515.52
(3E)-4-(2-Carboxyphenyl)-2-oxobut-3-enoate	3	0	0	0	1	0	1	5	0	1.1361	1.433	0	495.5	6	24	24	11	2	0	1.162	0	4	27.867	908.116	93.329	0	0.472	-0.865	-0.126	0.528	0.968	0.062	0	0	3	0	16	5	8	1	0	-1.505	0.107277	168.172	386.143	347.388	-3.0659	213.72	128.28
(3R)-3-Isopropenyl-6-oxoheptanoate	6	0	0	0	0	0	0	3	0	1.252	1.417	0	421.1	0	29	28	10	1	1	0.805	0	3	208.164	549.298	57.627	0	0.253	-0.33	-0.093	0.747	0.975	0.044	0	0	2	0	13	3	16	2	0	-0.02	0.270556	105.831	377.714	327.612	-2.07572	209.12	133.76
(3R)-3-Isopropenyl-6-oxoheptanoyl-CoA	3	1	1	2	1	0	1	21	2	-1.1627	-1.374	2	1365	10	110	112	31	0	6	-2.54	12	8	681.501	11152	214.487	0	0.25	-2.046	-0.086	0.75	6.122	0.071	1	1	12	5	60	29	50	6	3	-5.778	4.73524e-08	615.237	1159.12	1018.47	-2.23964	874.38	571.43
(3R)-6-Hydroxy-3-isopropenyl-heptanoate	2	0	0	0	0	0	0	3	1	1.7211	1.746	0	415.7	0	31	30	10	1	2	1.087	1	2	230.806	574.593	50.203	0	0.222	-0.307	-0.079	0.778	1.075	0.042	0	0	1	1	13	3	18	2	0	0.309	0.238237	114.494	382.346	329.394	-1.93796	212.58	142.68
(3R)-beta-Leucine	2	0	0	0	0	0	0	2	0	0.2772	-2.177	0	330.5	0	22	21	6	1	1	-1.906	1	1	176.991	376.615	41.953	0	0.232	-0.265	-0.08	0.768	0.875	0.047	0	0	1	1	9	3	13	1	0	-2.173	0.413468	131.524	303.316	261.135	-0.836845	155.71	96.72
(3R,2'S)-Myxol 2'-(2,4-di-O-methyl-alpha-L-fucoside)	1	0	0	0	0	2	2	7	3	8.7237	8.723	0	1346	0	125	126	48	0	7	10.215	3	12	863.864	6372.46	92.668	0	0.179	-0.848	-0.023	0.821	3.886	0.046	0	0	4	2	55	7	70	8	2	8.723	4.18878e-05	147.279	1169.81	1007.83	-14.5637	839.5	573.49
(3R,2'S)-Myxol 2'-alpha-L-fucoside	2	0	0	0	0	2	2	7	5	7.9067	7.906	0	1298	0	119	120	46	0	7	9.26	5	12	809.732	6176.62	100.11	0	0.188	-0.895	-0.025	0.812	3.863	0.052	0	0	2	4	53	7	66	7	2	7.906	4.45924e-05	206.221	1116.71	964.458	-13.8486	800.97	545.36
(3S)-3,6-Diaminohexanoate	2	0	0	0	0	0	0	2	0	-1.1012	-3.555	0	371.2	0	24	23	6	1	1	-3.663	2	1	221.729	519.182	51.231	0	0.201	-0.282	-0.07	0.799	1.117	0.068	0	0	1	2	10	4	14	0	0	-4.546	0.314675	184.055	333.053	286.346	-0.654184	170.9	102.55
(3S)-3-Carboxy-3-hydroxypropanoyl-CoA	5	1	1	2	1	0	1	23	3	-3.4769	-3.803	2	1263	10	96	98	25	1	6	-4.936	13	7	434.421	10801.1	242.767	0	0.328	-2.805	-0.113	0.672	5.746	0.079	1	1	12	6	56	31	40	4	3	-8.207	6.05518e-08	686.24	1055.24	933.638	-0.21568	801.72	507.63
(3S)-3-Hydroxyadipyl-CoA	2	1	1	2	1	0	1	23	3	-3.0142	-3.34	2	1326	10	102	104	27	1	6	-4.4	13	7	509.023	11382.2	244.053	0	0.308	-2.645	-0.107	0.692	5.941	0.077	1	1	12	6	58	31	44	4	3	-7.744	3.97505e-08	686.24	1104.8	974.662	-0.288117	833.76	529.24
(3S)-3-Isopropenyl-6-oxoheptanoate	2	0	0	0	0	0	0	3	0	1.252	1.417	0	421.1	0	29	28	10	1	1	0.805	0	3	208.164	549.298	57.627	0	0.253	-0.33	-0.093	0.747	0.975	0.044	0	0	2	0	13	3	16	2	0	-0.02	0.270556	105.831	377.714	327.612	-2.07572	209.12	137.19
(3S)-3-Isopropenyl-6-oxoheptanoyl-CoA	1	1	1	2	1	0	1	21	2	-1.1627	-1.374	2	1365	10	110	112	31	0	6	-2.54	12	8	681.501	11152	214.487	0	0.25	-2.046	-0.086	0.75	6.122	0.071	1	1	12	5	60	29	50	6	3	-5.778	4.73524e-08	615.237	1159.12	1018.47	-2.23964	874.38	566.29
(3S)-6-Hydroxy-3-isopropenyl-heptanoate	2	0	0	0	0	0	0	3	1	1.7211	1.746	0	415.7	0	31	30	10	1	2	1.087	1	2	230.806	574.593	50.203	0	0.222	-0.307	-0.079	0.778	1.075	0.042	0	0	1	1	13	3	18	2	0	0.309	0.238237	114.494	382.346	329.394	-1.93796	212.58	142.34
(3S)-Citramalyl-CoA	6	1	1	2	1	0	1	23	3	-3.1652	-3.491	2	1274	10	99	101	26	1	6	-4.627	13	7	470.092	10870	229.471	0	0.315	-2.692	-0.106	0.685	5.842	0.075	1	1	12	5	57	31	42	4	3	-9.369	4.83465e-08	686.24	1068.09	943.591	-0.223877	821.52	525.47
(3S)-Citryl-CoA	4	1	1	2	1	0	1	25	3	-3.8097	-4.11	2	1335	10	102	104	27	2	6	-5.413	13	8	424.894	12244.3	254.729	0	0.341	-3.126	-0.115	0.659	6.044	0.076	1	1	13	5	60	33	42	4	3	-9.13	1.56604e-08	748.581	1108.38	981.321	0.0443037	856.32	540.22
(3S,2'S)-4-Ketomyxol 2'-alpha-L-fucoside	1	0	0	0	0	2	2	8	5	7.215	7.354	0	1432	0	118	119	46	0	7	8.273	5	13	979.507	7088.52	117.385	0	0.158	-0.782	-0.032	0.842	4.167	0.05	0	0	3	4	54	8	64	7	2	7.354	3.08137e-05	233.06	1117.31	967.945	-13.6497	809.94	543.99
(3S,4R)-3,4-Dihydroxycyclohexa-1,5-diene-1,4-dicarboxylate	2	0	0	0	0	1	1	6	2	-0.9955	-0.945	0	356.6	0	22	22	8	2	2	-1.703	2	4	52.022	793.163	88.304	0	0.427	-0.95	-0.151	0.573	1.274	0.097	0	0	2	1	14	6	8	1	0	-3.872	0.125734	212.336	331.682	296.727	-1.22543	189.98	116.27
(3S,4S)-3-Hydroxytetradecane-1,3,4-tricarboxylate	2	0	0	0	0	0	0	7	1	3.4945	3.57	0	723.2	0	54	53	17	3	2	2.971	1	3	364.439	2045.25	94.531	0	0.248	-0.702	-0.082	0.752	2.126	0.049	0	0	3	0	24	7	30	3	0	-0.178	0.00783629	239.175	589.86	507.626	-4.29192	367.64	246.61
(3S,5S)-3,5-Diaminohexanoate	2	0	0	0	0	0	0	2	0	-1.0449	-3.758	0	350.9	0	24	23	6	1	2	-3.883	2	1	189.908	486.556	49.871	0	0.229	-0.318	-0.079	0.771	1.068	0.063	0	0	1	2	10	4	14	0	0	-4.035	0.312463	184.055	323.361	277.884	-0.595332	171.98	107.01
(3S,6R)-6-Isopropenyl-3-methyl-2-oxo-oxepanone	2	0	0	0	0	0	0	2	0	2.4826	2.482	0	395.7	0	28	28	10	0	2	1.797	0	2	290.374	387.981	29.502	1	0.133	-0.13	-0.045	0.867	0.85	0.03	0	0	2	0	12	2	16	2	0	2.482	0.381097	49.5212	355.09	306.081	-1.92833	182.84	126.9
(3S,6S)-6-Isopropenyl-3-methyl-2-oxo-oxepanone	2	0	0	0	0	0	0	2	0	2.4826	2.482	0	395.7	0	28	28	10	0	2	1.797	0	2	290.374	387.981	29.502	1	0.133	-0.13	-0.045	0.867	0.85	0.03	0	0	2	0	12	2	16	2	0	2.482	0.381097	49.5212	355.09	306.081	-1.92833	182.84	124.5
(3Z)-4-(2-Carboxyphenyl)-2-oxobut-3-enoate	3	0	0	0	1	0	1	5	0	1.1361	1.433	0	480.7	6	24	24	11	2	0	1.162	0	4	57.656	880.825	86.654	0	0.44	-0.806	-0.114	0.56	1.026	0.066	0	0	3	0	16	5	8	1	0	-1.505	0.107277	168.172	386.143	347.388	-3.0659	213.72	123.82
(3Z)-Phycocyanobilin	1	1	3	4	0	0	0	7	0	4.1351	4.646	2	925.9	5	81	84	33	2	1	3.065	4	11	497.924	3662.39	103.407	0	0.231	-0.914	-0.063	0.769	3.041	0.049	0	0	5	3	43	10	38	4	1	1.671	0.00022631	255.697	863.864	754.625	-7.37691	589.53	402.33
(3Z)-Phycoerythrobilin	1	1	3	4	0	0	0	7	0	3.8145	4.218	2	861.5	5	81	84	33	2	2	1.738	4	11	520.73	3520.89	93.561	0	0.198	-0.808	-0.057	0.802	3.278	0.052	0	0	5	3	43	10	38	4	1	1.243	0.000239946	255.697	860.74	752.632	-7.38813	587.66	393.07
(4E)-2-Oxohexenoic acid	2	0	0	0	0	0	0	3	0	0.641	0.806	0	347.1	0	17	16	6	1	0	0.059	0	3	113.935	412.174	56.161	0	0.336	-0.399	-0.109	0.664	0.788	0.053	0	0	2	0	9	3	8	1	0	-0.665	0.448325	105.831	296.791	262.513	-1.46972	141.49	85.74
(4R,5S)-4,5,6-Trihydroxy-2,3-dioxohexanoate	4	0	0	0	0	0	0	7	3	-2.3442	-2.039	0	378.8	0	21	20	6	1	2	-3.65	3	3	42.421	915.088	90.871	0	0.444	-1.073	-0.148	0.556	1.343	0.092	0	0	3	3	13	7	8	0	0	-3.513	0.127304	239.175	329.219	292.556	-1.18665	192.08	110.1
(4R,6R)-cis-Carveol	1	0	0	0	0	1	1	1	1	2.4008	2.4	0	376.4	0	27	27	10	0	2	2.465	1	2	347.004	317.543	22.593	0	0.039	-0.033	-0.014	0.961	0.811	0.046	0	0	0	1	11	1	16	2	0	2.4	0.459739	52.1529	338.729	291.655	-1.87432	171.91	118.33
(4R,7R)-4-Isopropenyl-7-methyl-2-oxo-oxepanone	2	0	0	0	0	0	0	2	0	2.3301	2.33	0	395.5	0	28	28	10	0	2	1.797	0	2	281.843	380.13	31.132	1	0.144	-0.138	-0.05	0.856	0.823	0.028	0	0	2	0	12	2	16	2	0	2.33	0.387684	49.5212	355.09	306.081	-1.94033	182.29	129.99
(4S)-4,5-Dihydroxypentan-2,3-dione	1	0	0	0	0	0	0	4	2	-1.5838	-1.304	0	312.9	0	17	16	5	0	1	-2.055	2	2	100.356	456.86	58.632	0	0.34	-0.496	-0.122	0.66	0.964	0.065	0	0	2	2	9	4	8	0	0	-1.304	0.440756	141.333	283.698	249.557	-0.373418	144.21	82.66
(4S)-4,6-Dihydroxy-2,5-dioxohexanoate	2	0	0	0	0	0	0	6	2	-2.0121	-1.707	0	379.4	0	20	19	6	1	1	-2.193	2	3	40.607	794.44	88.763	0	0.446	-0.935	-0.154	0.554	1.159	0.08	0	0	3	2	12	6	8	0	0	-3.181	0.197053	203.674	323.992	287.287	-0.626721	179.49	106.32
(4S,5S)-4,5-Dihydroxy-2,6-dioxohexanoate	1	0	0	0	0	0	0	6	2	-1.2342	-1.624	0	371.5	0	20	19	6	1	2	-2.916	2	3	10.182	775.997	91.784	0	0.486	-1.016	-0.168	0.514	1.073	0.079	0	0	3	2	12	6	8	0	0	-3.089	0.175546	203.674	321.836	286.302	-0.847389	177.66	102.89
(4S,6S)-cis-Carveol	1	0	0	0	0	1	1	1	1	2.4008	2.4	0	376.4	0	27	27	10	0	2	2.465	1	2	347.004	317.543	22.593	0	0.039	-0.033	-0.014	0.961	0.811	0.046	0	0	0	1	11	1	16	2	0	2.4	0.459739	52.1529	338.729	291.655	-1.87432	171.91	117.3
(4S,7R)-4-Isopropenyl-7-methyl-2-oxo-oxepanone	2	0	0	0	0	0	0	2	0	2.3301	2.33	0	398.2	0	28	28	10	0	2	1.797	0	2	289.576	382.724	30.656	1	0.136	-0.131	-0.048	0.864	0.83	0.029	0	0	2	0	12	2	16	2	0	2.33	0.387684	49.5212	355.09	306.081	-1.94033	182.29	127.25
(4Z,7Z,10Z,13Z,16Z)-Docosapentaenoyl-CoA	2	1	1	2	1	0	1	20	2	4.4671	4.116	2	1562	10	139	141	43	0	5	4.621	12	11	933.053	13725	212.006	0	0.201	-1.769	-0.069	0.799	7.016	0.067	1	1	11	5	71	28	68	9	3	-0.288	4.07151e-09	588.398	1448.24	1268.93	-9.0464	1038.01	667.47
(4Z,7Z,10Z,13Z,16Z,19Z)-Docosahexaenoic acid	1	0	0	0	0	0	0	2	0	6.4372	6.462	0	670	0	56	55	22	1	0	7.482	0	7	611.829	1313.42	37.153	0	0.043	-0.085	-0.009	0.957	1.875	0.047	0	0	1	0	24	2	32	5	1	5.013	0.0342219	78.9921	660.372	575.783	-8.84643	369	229.12
(4Z,7Z,10Z,13Z,16Z,19Z)-Docosahexaenoyl-CoA	3	1	1	2	1	0	1	20	2	4.0225	3.671	2	1557	10	137	139	43	0	5	4.137	12	12	921.921	13738.3	213.894	0	0.204	-1.799	-0.069	0.796	7.025	0.068	1	1	11	5	71	28	66	9	3	-0.733	4.52379e-09	588.398	1441.78	1266.64	-8.88974	1034.26	670.22
(5R)-6-Hydroxy-5-isopropenyl-2-methylhexanoate	1	0	0	0	0	0	0	3	1	1.8736	1.898	0	424.1	0	31	30	10	1	2	1.087	1	2	278.649	590.631	49.485	0	0.172	-0.239	-0.06	0.828	1.154	0.056	0	0	1	1	13	3	18	2	0	0.462	0.233222	114.494	382.346	329.394	-1.89943	213.12	138.57
(5S)-6-Hydroxy-5-isopropenyl-2-methylhexanoate	1	0	0	0	0	0	0	3	1	1.8736	1.898	0	424.1	0	31	30	10	1	2	1.087	1	2	278.614	590.581	49.485	0	0.172	-0.239	-0.06	0.828	1.154	0.056	0	0	1	1	13	3	18	2	0	0.462	0.233222	114.494	382.346	329.394	-1.89943	213.12	138.57
(5Z)-(15S)-11alpha-Hydroxy-9,15-dioxoprostanoate	1	0	1	1	0	0	0	5	1	3.0181	3.323	0	691	0	57	57	20	1	3	2.015	1	4	400.427	1622.46	83.464	0	0.21	-0.494	-0.077	0.79	1.855	0.044	0	0	3	1	25	5	32	3	0	1.883	0.0171444	168.172	616.038	530.753	-4.86901	370.01	258.27
(5Z,13E)-11alpha-Hydroxy-9,15-dioxoprost-13-enoate	2	0	1	1	0	0	0	5	1	2.8882	3.3	0	706.5	0	55	55	20	1	3	1.681	1	5	411.251	1688.41	87.371	0	0.209	-0.499	-0.076	0.791	1.89	0.047	0	0	3	1	25	5	30	3	0	1.86	0.0179702	168.172	609.577	528.466	-5.14458	365.91	249.01
(5Z,13E)-6,9alpha-Epoxy-11alpha-hydroxy-15-oxoprosta-5,13-dienoate	1	0	2	2	0	0	0	5	1	2.7953	2.995	0	670.7	0	55	56	20	1	4	1.996	1	4	424.038	1494.58	73.972	0	0.184	-0.41	-0.065	0.816	1.819	0.045	0	1	3	1	25	5	30	5	0	1.555	0.0211817	147.364	594.338	513.188	-4.53312	352.62	247.98
(5Z,13E)-9alpha-Hydroxy-11,15-dioxoprosta-5,13-dienoate	1	0	1	1	0	0	0	5	1	2.8882	3.3	0	698.2	0	55	55	20	1	3	2.211	1	5	408.364	1665.77	86.056	0	0.208	-0.495	-0.076	0.792	1.891	0.048	0	0	3	1	25	5	30	3	0	1.86	0.0179702	168.172	609.577	528.466	-5.15758	365.91	244.9
(5Z,7E,9E,14Z,17Z)-Eicosapentaenoic acid	1	0	0	0	0	0	0	2	0	5.9694	5.994	0	823.8	0	52	51	20	1	0	6.998	0	6	574.701	1471.95	65.935	0	0.151	-0.27	-0.036	0.849	1.517	0.044	0	0	1	0	22	2	30	4	1	4.554	0.0500952	78.9921	617.273	537.046	-7.97472	340.45	230.83
(5Z,8Z,11Z,14Z)-Icosatetraenoic acid	20	0	0	0	0	0	0	2	0	6.414	6.439	0	757.6	0	54	53	20	1	0	7.392	0	5	602.46	1341.36	56.627	0	0.102	-0.181	-0.031	0.898	1.589	0.044	0	0	1	0	22	2	32	4	1	4.999	0.0453138	78.9921	623.733	539.332	-8.06551	344.58	233.58
(5Z,8Z,11Z,14Z,17Z)-Icosapentaenoic acid	2	0	0	0	0	0	0	2	0	5.9694	5.994	0	704.1	0	52	51	20	1	0	6.908	0	6	546.639	1274.22	56.419	0	0.112	-0.202	-0.033	0.888	1.607	0.047	0	0	1	0	22	2	30	4	1	4.554	0.0500952	78.9921	617.273	537.046	-7.88946	340.82	231.86
(5Z,8Z,11Z,14Z,17Z)-Icosapentaenoyl-CoA	2	1	1	2	1	0	1	20	2	3.5547	3.204	2	1622	10	133	135	41	0	5	3.563	12	11	957.746	14072.8	223.046	0	0.205	-1.777	-0.071	0.795	6.897	0.066	1	1	11	5	69	28	64	8	3	-1.201	6.73276e-09	588.398	1398.68	1227.91	-7.94966	1006.08	659.93
(5Z,9E,14Z)-(8xi,11R,12S)-11,12-Epoxy-8-hydroxyicosa-5,9,14-trienoic	1	0	0	0	0	0	0	4	1	4.4544	4.479	0	702.6	0	56	56	20	1	3	4.025	1	4	494.39	1578.33	69.238	0	0.148	-0.333	-0.05	0.852	1.914	0.049	0	0	2	1	24	4	32	6	0	3.039	0.0240415	120.524	618.619	534.111	-6.23795	360.15	246.95
(5Z,9E,14Z)-(8xi,11xi,12S)-8,11,12-Trihydroxyicosa-5,9,14-trienoate	1	0	0	0	0	0	0	5	3	3.6879	3.713	0	834.3	0	59	58	20	1	3	2.508	3	4	601.016	2217.03	88.62	0	0.14	-0.372	-0.049	0.86	2.286	0.058	0	0	1	3	25	5	34	4	0	2.273	0.0131675	185.497	645.875	557.424	-5.74842	387.12	266.16
(6)-Gingerol	3	0	0	0	1	0	1	4	2	3.4735	3.638	0	688.5	6	47	47	17	0	1	2.943	2	1	493.342	1334.07	61.748	0	0.142	-0.275	-0.038	0.858	1.663	0.052	0	0	2	2	21	4	26	2	0	3.638	0.0494298	120.524	541.808	467.614	-4.10923	315.23	221.57
(6aR,11aR)-3,9-Dihydroxypterocarpan	2	0	1	1	2	1	3	4	2	2.5359	2.457	0	487.9	12	31	34	15	0	2	2.357	2	0	269.381	781.963	59.943	0	0.224	-0.359	-0.054	0.776	1.244	0.069	0	5	2	2	19	4	12	3	0	2.333	0.101805	99.7158	415.092	368.532	-2.42436	220.62	161.2
(6aS,11aS)-3,6a,9-Trihydroxypterocarpan	4	0	1	1	2	1	3	5	3	1.7922	1.842	0	437.9	12	32	35	15	0	2	1.319	3	0	259.815	835.267	65.344	0	0.203	-0.388	-0.063	0.797	1.519	0.086	0	5	2	2	20	5	12	2	0	1.718	0.0677115	135.217	418.073	371.705	-1.78069	234.66	163.95
(6S)-6-Hydroxy-1,4,5,6-tetrahydronicotinamide-adenine dinucleotide	1	1	2	3	1	1	2	18	5	-4.0562	-4.272	1	982.3	10	76	80	21	0	9	-4.974	12	4	439.059	6794.77	191.925	0	0.277	-1.913	-0.096	0.723	5.004	0.099	1	1	9	7	45	24	31	3	3	-7.361	7.23177e-06	532.513	818.767	719.995	0.916134	600.52	390.33
(6S)-Hydroxyhyoscyamine	4	0	1	1	1	1	2	4	2	1.4069	0.63	0	524.5	6	45	47	17	0	5	0.095	3	1	384.744	1093.72	47.694	1	0.133	-0.278	-0.039	0.867	1.807	0.052	0	0	2	2	22	5	23	3	0	-0.559	0.0587867	115.649	497.202	431.312	-1.87915	293.9	202.36
(6S,9R)-Vomifoliol	1	0	0	0	0	1	1	3	2	1.1441	1.39	0	448.9	0	36	36	13	0	2	0.006	2	3	312.785	701.387	50.067	0	0.152	-0.237	-0.057	0.848	1.326	0.054	0	0	1	1	16	3	20	2	0	1.39	0.180449	114.494	403.517	349.314	-2.70498	250.26	164.98
(6Z,9Z,12Z)-Octadecatrienoic acid	1	0	0	0	0	0	0	2	0	5.9462	5.971	0	725.9	0	50	49	18	1	0	6.818	0	4	556.628	1179.22	56.812	0	0.117	-0.189	-0.037	0.883	1.435	0.041	0	0	1	0	20	2	30	4	1	4.522	0.0659805	78.9921	580.634	500.595	-7.13553	316.4	215.4
(6Z,9Z,12Z,15Z,18Z)-3-Hydroxytetracosapenta-6,9,12,15,18-enoyl-CoA	2	1	1	2	1	0	1	21	3	4.2776	3.926	2	1629	10	146	148	45	0	6	4.106	13	11	981.185	15006.2	218.003	0	0.199	-1.832	-0.066	0.801	7.377	0.068	1	1	11	6	74	29	72	9	3	-0.478	1.68435e-09	623.9	1503.03	1315.22	-9.10007	1082.94	699.37
(6Z,9Z,12Z,15Z,18Z)-3-Oxotetracosapenta-6,9,12,15,18-enoyl-CoA	3	1	1	2	1	0	1	21	2	4.2381	4.027	2	1626	10	144	146	45	0	5	4.035	12	12	979.58	14910.4	214.262	0	0.199	-1.823	-0.066	0.801	7.345	0.066	1	1	12	5	74	29	70	9	3	-0.443	1.84692e-09	615.237	1498.39	1313.44	-9.18718	1079.4	692.17
(6Z,9Z,12Z,15Z,18Z)-Tetracosapentaenoyl-CoA	2	1	1	2	1	0	1	20	2	5.3795	5.028	2	1625	10	145	147	45	0	5	5.679	12	11	982.661	14437.2	216.075	0	0.198	-1.756	-0.067	0.802	7.128	0.066	1	1	11	5	73	28	72	11	4	0.624	2.46218e-09	588.398	1497.8	1309.95	-9.99797	1069.94	701.43
(6Z,9Z,12Z,15Z,18Z,21Z)-3-Hydroxytetracosahexa-6,9,12,15,18,21-	2	1	1	2	1	0	1	21	3	3.833	3.482	2	1631	10	144	146	45	0	6	3.622	13	12	973.851	15086.7	220.235	0	0.201	-1.864	-0.066	0.799	7.385	0.069	1	1	11	6	74	29	70	9	3	-0.922	1.87145e-09	623.9	1496.56	1312.94	-8.94375	1079.18	697.31
(6Z,9Z,12Z,15Z,18Z,21Z)-3-Oxotetracosahexa-6,9,12,15,18,21-enoyl-CoA	3	1	1	2	1	0	1	21	2	3.7935	3.582	2	1618	10	142	144	45	0	5	3.551	12	13	964.757	14895.7	216.563	0	0.202	-1.858	-0.066	0.798	7.349	0.067	1	1	12	5	74	29	68	9	3	-0.887	2.05208e-09	615.237	1491.93	1311.16	-9.03217	1075.64	689.08
(6Z,9Z,12Z,15Z,18Z,21Z)-Tetracosahexaenoyl-CoA	2	1	1	2	1	0	1	20	2	4.9349	4.584	2	1631	10	143	145	45	0	5	5.195	12	12	980.928	14555.8	218.198	0	0.199	-1.779	-0.067	0.801	7.144	0.067	1	1	11	5	73	28	70	11	3	0.18	2.73568e-09	588.398	1491.34	1307.67	-9.83691	1066.19	700.74
(7R)-7-(4-Carboxybutanamido)cephalosporanate	3	0	0	0	0	1	1	8	0	-0.9939	-0.944	2	627.7	0	44	45	15	2	2	-1.236	1	6	154.265	2112.17	112.224	1	0.377	-1.269	-0.122	0.623	2.096	0.056	0	1	6	1	26	11	18	2	0	-3.215	0.00478747	266.65	555.19	494.804	-2.10235	360.51	239.41
(7R)-7-(5-Carboxy-5-oxopentanoyl)aminocephalosporinate	3	0	0	0	0	1	1	9	0	-1.2577	-1.067	2	656.5	0	46	47	16	2	2	-2.076	1	7	121.88	2406.5	121.237	1	0.407	-1.493	-0.13	0.593	2.173	0.054	0	1	7	1	28	12	18	2	1	-3.971	0.00259159	293.49	580.564	518.803	-2.63371	385.56	254.84
(7S,8S)-DiHODE	1	0	0	0	0	0	0	4	2	4.322	4.347	0	739.9	0	54	53	18	1	2	3.941	2	3	546.791	1633.47	70.312	0	0.131	-0.288	-0.044	0.869	1.919	0.051	0	0	1	2	22	4	32	3	0	2.898	0.0282104	149.995	597.549	513.418	-5.54371	346.03	234.95
(7Z,10Z,13Z,16Z)-Docosatetraenoyl-CoA	2	1	1	2	1	0	1	20	2	4.9117	4.561	2	1714	10	141	143	43	0	5	5.105	12	10	1045.96	14976.2	224.233	0	0.195	-1.703	-0.068	0.805	7.037	0.063	1	1	11	5	71	28	70	9	3	0.156	3.66446e-09	588.398	1454.7	1271.22	-9.08708	1041.77	693.54
(7Z,10Z,13Z,16Z,19Z)-Docosa-7,10,13,16,19-pentaenoic acid	1	0	0	0	0	0	0	2	0	6.8818	6.907	0	759.6	0	58	57	22	1	0	7.966	0	6	582.039	1453.99	61.398	0	0.117	-0.224	-0.035	0.883	1.69	0.045	0	0	1	0	24	2	34	5	1	5.458	0.0309062	78.9921	666.832	578.069	-8.91312	372.75	253.81
(7Z,10Z,13Z,16Z,19Z)-Docosapentaenoyl-CoA	2	1	1	2	1	0	1	20	2	4.4671	4.116	2	1684	10	139	141	43	0	5	4.621	12	11	999.05	14783.6	226.554	0	0.203	-1.785	-0.07	0.797	6.993	0.065	1	1	11	5	71	28	68	9	3	-0.288	4.07151e-09	588.398	1448.24	1268.93	-8.92791	1038.01	686.68
(8Z,11Z,14Z)-Icosatrienoic acid	1	0	0	0	0	0	0	2	0	6.8586	6.883	0	814	0	56	55	20	1	0	7.876	0	4	645.435	1408.62	59.504	0	0.104	-0.179	-0.033	0.896	1.551	0.04	0	0	1	0	22	2	34	4	1	5.435	0.040969	78.9921	630.194	541.618	-8.18662	348.33	238.04
(9S,10S)-10-Hydroxy-9-(phosphonooxy)octadecanoate	2	0	0	0	0	0	0	7	1	5.1404	5.03	0	810.6	0	63	62	18	1	2	4.314	4	2	468.932	2379.9	96.043	0	0.211	-0.619	-0.077	0.789	2.317	0.041	0	0	2	1	26	8	37	4	1	2.107	0.00308064	218.161	669.898	571.928	-4.38492	410.44	284.68
(9S,10S)-9,10-Dihydroxyoctadecanoate	1	0	0	0	0	0	0	4	2	5.0762	5.101	0	799.1	0	58	57	18	1	2	4.709	2	1	603.989	1691.74	70.479	0	0.122	-0.258	-0.043	0.878	1.859	0.045	0	0	1	2	22	4	36	4	1	3.652	0.0235344	149.995	610.47	517.991	-5.5536	353.62	242.5
(9Z)-(13S)-12,13-Epoxyoctadeca-9,11-dienoic acid	1	0	0	0	0	0	0	3	0	5.1483	5.36	0	718.6	0	51	51	18	1	1	5.868	0	3	479.204	1248.39	63.202	0	0.167	-0.289	-0.051	0.833	1.448	0.037	0	0	2	0	21	3	30	4	1	3.911	0.0503424	85.0228	572.449	491.09	-6.03787	319.25	225.69
(9Z)-Octadecenoic acid	2	0	0	0	0	0	0	2	0	6.8354	6.86	0	779.8	0	54	53	18	1	0	7.786	0	2	622.711	1207.48	54.338	0	0.101	-0.156	-0.034	0.899	1.392	0.036	0	0	1	0	20	2	34	4	1	5.412	0.0541253	78.9921	593.555	505.167	-7.51043	323.91	222.94
(9Z,11E)-(13S)-13-Hydroperoxyoctadeca-9,11-dienoic acid	1	0	0	0	0	0	0	3	0	6.4786	5.529	0	761.8	0	54	53	18	1	1	4.821	1	3	523.512	1485.17	67.548	0	0.156	-0.305	-0.045	0.844	1.645	0.043	0	0	2	0	22	4	32	4	1	4.08	0.0236227	120.524	609.012	523.055	-6.3126	342.6	237.01
(9Z,12Z)-(11S)-11-Hydroperoxyoctadeca-9,12-dienoic acid	1	0	0	0	0	0	0	3	0	6.6136	5.664	0	752.7	0	54	53	18	1	1	4.961	1	3	564.737	1474.63	63.215	0	0.125	-0.245	-0.039	0.875	1.714	0.045	0	0	2	0	22	4	32	4	1	4.215	0.0230609	120.524	609.012	523.055	-6.3683	342.7	235.64
(9Z,12Z,15Z)-Octadecatrienoic acid	3	0	0	0	0	0	0	2	0	5.9462	5.971	0	733.3	0	50	49	18	1	0	6.818	0	4	564.932	1192.17	57.498	0	0.115	-0.187	-0.037	0.885	1.439	0.042	0	0	1	0	20	2	30	4	1	4.522	0.0659805	78.9921	580.634	500.595	-7.1092	316.4	213.34
(9Z,12Z,15Z)-Octadecatrienoyl-CoA	2	1	1	2	1	0	1	20	2	3.5315	3.18	2	1656	10	131	133	39	0	5	3.473	12	9	983.577	14058.7	220.813	0	0.203	-1.724	-0.07	0.797	6.767	0.064	1	1	11	5	67	28	64	8	3	-1.224	9.01855e-09	588.398	1362.04	1191.46	-7.14708	981.66	651.69
(9Z,15Z)-(13S)-12,13-Epoxyoctadeca-9,11,15-trienoic acid	2	0	0	0	0	0	0	3	0	4.7037	4.915	0	706.3	0	49	49	18	1	1	5.384	0	4	458.815	1269.78	65.155	0	0.175	-0.315	-0.052	0.825	1.483	0.04	0	0	2	0	21	3	28	4	0	3.466	0.0556236	85.0228	565.988	488.804	-5.91929	315.49	220.2
(E)-11-Tetradecenoyl-CoA	1	1	1	2	1	0	1	20	2	2.5959	2.245	2	1566	10	123	125	35	0	5	2.325	12	7	889.766	12844.6	214.901	0	0.216	-1.771	-0.075	0.784	6.431	0.063	1	1	11	5	63	28	60	8	3	-2.159	1.99764e-08	588.398	1275.84	1113.98	-5.41367	925.31	616.37
(E)-2-(2-Furyl)-3-(5-nitro-2-furyl)acrylamide	1	2	0	2	0	0	0	5	0	-0.9255	1.587	1	545.4	10	26	27	11	0	0	1.022	1	3	242.944	917.056	75.516	0	0.277	-0.466	-0.069	0.723	1.215	0.07	0	0	3	1	18	7	8	2	0	1.587	0.115499	202.48	410.846	369.493	-3.86425	240.82	133.08
(E)-2-(Methoxycarbonylmethyl)butenedioate	2	0	0	0	0	0	0	6	0	-0.2681	-0.111	0	394.6	0	21	20	7	2	0	-0.373	0	4	69.017	767.777	79.781	1	0.413	-0.803	-0.138	0.587	1.143	0.064	0	0	4	0	13	6	8	1	0	-3.042	0.160337	174.203	346.238	307.672	-1.43564	193.2	117.3
(E)-3-(Methoxycarbonyl)pent-2-enedioate	2	0	0	0	0	0	0	6	0	-0.2681	-0.111	0	401.6	0	21	20	7	2	0	-0.321	0	4	69.06	781.441	82.808	1	0.414	-0.806	-0.141	0.586	1.14	0.065	0	0	4	0	13	6	8	1	0	-1.698	0.160337	174.203	346.238	307.672	-1.38354	193.2	113.18
(E)-4-Oxobut-1-ene-1,2,4-tricarboxylate	2	0	0	0	0	0	0	7	0	-0.7829	-0.46	0	408.5	0	20	19	7	3	0	-1.625	0	5	-84.413	923.078	110.329	0	0.603	-1.363	-0.199	0.397	0.896	0.071	0	0	4	0	14	7	6	1	0	-4.859	0.0937126	230.513	345.062	309.985	-1.93344	199.01	114.21
(E)-Cinnamoyl-CoA	2	1	1	2	2	0	2	20	2	-0.619199	-0.864	2	1322	16	100	103	30	0	5	-1.302	12	7	566.561	10375.5	215.588	0	0.286	-2.242	-0.09	0.714	5.607	0.073	1	1	11	5	58	28	42	5	3	-5.268	9.17613e-08	588.398	1107.17	981.119	-2.6813	815.61	528.21
(E)-Glutaconate	2	0	0	0	0	0	0	4	0	-0.0837	0.073	0	336.2	0	15	14	5	2	0	-0.209	0	3	21.359	459.659	77.431	0	0.468	-0.64	-0.16	0.532	0.727	0.07	0	0	2	0	9	4	6	1	0	-2.307	0.380421	141.333	286.93	255.733	-0.833519	135.53	78.2
(E,E)-Piperoyl-CoA	2	1	2	3	2	0	2	22	2	-0.383302	-0.628	2	1422	16	107	111	33	0	5	-0.883	12	8	586.962	11997.2	234.025	0	0.294	-2.477	-0.092	0.706	5.962	0.072	1	2	13	5	63	30	44	6	3	-5.032	2.6608e-08	600.46	1183.75	1050.23	-2.98322	870.45	569.37
(Hydroxymethylphenyl)succinyl-CoA	2	1	1	2	2	0	2	23	3	-1.8407	-2.166	2	1380	16	109	112	32	1	7	-2.933	13	7	536.165	12275.5	240.124	0	0.306	-2.72	-0.102	0.694	6.177	0.072	1	1	12	6	63	31	46	5	3	-6.571	1.52422e-08	686.24	1174.23	1038.45	-1.94542	885.63	578.29
(Indol-3-yl)acetamide	3	1	0	1	1	0	1	1	0	1.1605	1.16	1	459.8	10	23	24	10	0	0	0.444	2	1	211.703	600.405	60.075	0	0.27	-0.352	-0.06	0.73	0.953	0.071	1	1	1	2	13	3	10	2	0	1.16	0.280598	117.343	349.082	307.798	-2.41958	175.02	111.81
(Indol-3-yl)glycolaldehyde	1	1	0	1	1	0	1	2	1	1.713	1.157	0	424.9	10	22	23	10	0	1	0.707	2	1	187.068	559.948	58.753	0	0.28	-0.369	-0.064	0.72	0.949	0.074	1	1	1	2	13	3	9	2	0	1.157	0.280327	100.313	341.801	303.796	-2.17032	169.49	109.07
(R)(-)-Allantoin	3	0	1	1	0	0	0	3	0	-1.7593	-1.76	5	315.8	0	17	17	4	0	1	-2.235	4	3	38.202	664.025	85.91	0	0.44	-0.924	-0.168	0.56	1.178	0.104	0	0	3	4	11	7	6	0	0	-1.757	0.220577	194.962	302.167	267.929	-0.330602	150.38	83.69
(R)-(+)-Citronellal	3	0	0	0	0	0	0	1	0	3.5741	3.018	0	427.3	0	29	28	10	0	1	3.264	0	2	326.169	355.457	34.38	0	0.118	-0.098	-0.044	0.882	0.733	0.036	0	0	1	0	11	1	18	2	0	3.018	0.416053	43.4905	370.704	318.879	-2.87419	188.72	126.56
(R)-(Homo)2-citrate	2	0	0	0	0	0	0	7	1	-0.6176	-0.542	0	427	0	27	26	8	3	1	-1.57	1	3	41.359	1004.69	93.781	0	0.452	-1.063	-0.152	0.548	1.291	0.068	0	0	3	0	15	7	12	1	0	-4.639	0.0706591	239.175	376.533	331.483	-0.568624	222.99	135.82
(R)-(Homo)3-citrate	2	0	0	0	0	0	0	7	1	-0.1614	-0.086	0	463.8	0	30	29	9	3	1	-1.041	1	3	68.316	1115.84	95.228	0	0.426	-1.026	-0.143	0.574	1.38	0.062	0	0	3	0	16	7	14	1	0	-4.25	0.0558248	239.175	401.313	351.995	-0.85354	238.95	149.2
(R)-10-Hydroxystearate	1	0	0	0	0	0	0	3	1	6.0431	6.068	0	792.9	0	57	56	18	1	1	6.063	1	1	620.142	1417.93	61.257	0	0.109	-0.195	-0.038	0.891	1.593	0.039	0	0	1	1	21	3	36	4	1	4.619	0.0348522	114.494	605.243	512.722	-6.50024	340.66	243.87
(R)-1-Aminopropan-2-ol	3	0	0	0	0	0	0	1	1	-0.8095	-0.81	0	243	0	14	13	3	0	1	-0.986	2	0	200.079	183.77	25.681	0	0.088	-0.067	-0.033	0.912	0.69	0.073	0	0	0	2	5	2	9	0	0	-1.792	0.700406	104.684	238.075	204.576	0.2952	98.67	58.65
(R)-2,3-Dihydroxy-3-methylbutanoate	3	0	0	0	0	0	0	4	2	-0.7234	-0.698	0	292.2	0	19	18	5	1	1	-1.234	2	1	108.012	430.407	50.354	0	0.315	-0.464	-0.112	0.685	1.009	0.061	0	0	1	1	9	4	10	0	0	-2.167	0.382231	149.995	276.393	240.779	-0.484542	151.54	93.29
(R)-2,3-Dihydroxy-3-methylpentanoate	2	0	0	0	0	0	0	4	2	-0.199701	-0.175	0	323.8	0	22	21	6	1	2	-0.705	2	1	139.165	493.895	50.183	0	0.285	-0.435	-0.099	0.715	1.091	0.056	0	0	1	1	10	4	12	0	0	-1.642	0.322153	149.995	301.173	261.291	-0.678987	166.91	104.95
(R)-2-Ethylmalate	2	0	0	0	0	0	0	5	1	-0.2268	-0.176	0	313.7	0	21	20	6	2	1	-0.682	1	2	48.418	541.239	61.531	0	0.423	-0.73	-0.14	0.577	0.996	0.056	0	0	2	0	11	5	10	0	0	-2.984	0.225336	176.834	311.46	273.241	-0.472692	171.63	104.95
(R)-2-Hydroxybutane-1,2,4-tricarboxylate	3	0	0	0	0	0	0	7	1	-1.0738	-0.998	0	389.1	0	24	23	7	3	1	-2.099	1	3	-6.631	898.251	92.879	0	0.509	-1.174	-0.171	0.491	1.134	0.068	0	0	3	0	14	7	10	0	0	-5.328	0.0890634	239.175	351.753	310.971	-0.388748	207.02	124.85
(R)-2-Hydroxyglutarate	2	0	0	0	0	0	0	5	1	-0.741	-0.691	0	337.8	0	18	17	5	2	1	-1.622	1	2	4.578	571.465	81.552	0	0.493	-0.834	-0.17	0.507	0.857	0.071	0	0	2	1	10	5	8	0	0	-3.246	0.27433	176.834	298.618	263.288	-0.401585	152.42	89.86
(R)-2-Hydroxypropyl-CoM	2	0	0	0	0	0	0	4	1	0.0127	0.038	0	406.4	0	23	22	5	0	1	-1.73	1	2	171.161	461.062	46.434	0	0.289	-0.328	-0.056	0.711	0.806	0.058	0	0	0	1	11	6	12	1	0	-2.207	0.119783	182.512	363.303	322.643	-0.931393	190.77	126.56
(R)-2-Hydroxystearate	1	0	0	0	0	0	0	3	1	6.4928	6.518	0	771.9	0	57	56	18	1	1	7.201	1	1	605.208	1422.23	59.856	0	0.108	-0.199	-0.037	0.892	1.643	0.04	0	0	1	1	21	3	36	4	1	5.049	0.0321938	114.494	605.243	512.722	-7.31023	340.55	238.38
(R)-2-Methylimino-1-phenylpropan-1-ol	1	0	0	0	1	0	1	2	1	1.0634	1.203	0	411.9	6	25	25	10	0	1	0.956	2	1	290.088	438.297	33.73	0	0.148	-0.157	-0.025	0.852	0.907	0.056	0	0	1	1	12	2	13	1	0	1.099	0.428837	61.3434	359.04	313.659	-2.51406	182.53	117.99
(R)-2-Methylmalate	4	0	0	0	0	0	0	5	1	-0.7505	-0.7	0	305.4	0	18	17	5	2	1	-1.211	1	2	17.169	510.483	65.732	0	0.472	-0.789	-0.157	0.528	0.883	0.059	0	0	2	0	10	5	8	0	0	-2.203	0.274676	176.834	286.68	252.729	-0.379946	156.26	92.26
(R)-2-O-Sulfolactate	2	0	0	0	0	0	0	6	0	-0.4665	-0.603	0	317.5	0	16	15	3	1	1	-0.769	0	3	-13.317	422.964	56.46	0	0.521	-0.694	-0.114	0.479	0.638	0.064	0	0	2	0	10	7	6	0	0	-4.249	0.172952	186.825	300.364	266.852	-0.908104	153.33	94.66
(R)-3-((R)-3-Hydroxybutanoyloxy)butanoate	1	0	0	0	0	0	0	5	1	0.0566001	0.081	0	413.7	0	27	26	8	1	2	-0.087	1	2	216.576	729.261	59.738	1	0.238	-0.42	-0.085	0.762	1.343	0.059	0	0	3	1	13	5	14	1	0	-1.358	0.195999	147.364	365.036	317.535	-1.05232	204.07	128.96
(R)-3-(4-Hydroxyphenyl)lactate	1	0	0	0	1	0	1	4	2	0.8708	0.921	0	413.3	6	23	23	9	1	1	0.017	2	1	124.191	673.377	69.786	0	0.35	-0.57	-0.093	0.65	1.059	0.076	0	0	1	2	13	4	10	1	0	-0.551	0.206323	149.995	347.082	306.945	-1.54198	180.81	116.27
(R)-3,3-Dimethylmalate	2	0	0	0	0	0	0	5	1	-0.1828	-0.133	0	314.7	0	21	20	6	2	1	-0.812	1	2	63.237	544.231	60.41	0	0.4	-0.691	-0.133	0.6	1.039	0.059	0	0	2	1	11	5	10	1	0	-2.332	0.223937	176.834	301.767	264.778	-1.0834	176.41	104.95
(R)-3-Amino-2-methylpropanoate	2	0	0	0	0	0	0	2	0	-0.4808	-2.935	0	276.8	0	16	15	4	1	1	-2.834	1	1	137.508	286.014	41.381	0	0.252	-0.26	-0.086	0.748	0.773	0.064	0	0	1	1	7	3	9	0	0	-2.929	0.531243	131.524	263.449	228.575	-0.232547	122.62	72.37
(R)-3-Hydroxy-3-methyl-2-oxopentanoate	2	0	0	0	0	0	0	4	1	0.153899	0.319	0	322.7	0	20	19	6	1	1	-0.505	1	2	93.957	452.649	50.188	0	0.354	-0.497	-0.111	0.646	0.906	0.044	0	0	2	0	10	4	10	0	0	-1.155	0.32662	141.333	296.54	259.509	-1.06242	161.89	100.84
(R)-3-Hydroxybutanoate	2	0	0	0	0	0	0	3	1	-0.2762	-0.251	0	271.2	0	15	14	4	1	1	-0.638	1	1	120.799	295.465	46.361	0	0.277	-0.302	-0.099	0.723	0.787	0.072	0	0	1	1	7	3	8	0	0	-1.709	0.546688	114.494	258.324	225.558	-0.114425	117.18	69.62
(R)-3-Hydroxybutanoyl-CoA	3	1	1	2	1	0	1	21	3	-2.6909	-3.042	2	1258	10	96	98	25	0	6	-4.054	13	6	560.283	10007.8	213.013	0	0.277	-2.206	-0.095	0.723	5.746	0.074	1	1	11	6	54	29	42	4	3	-7.446	1.53964e-07	623.9	1039.73	916.419	-0.293478	782.44	502.15
(R)-4-Dehydropantoate	2	0	0	0	0	0	0	4	1	0.419699	-0.11	0	304.4	0	20	19	6	1	1	-0.615	1	2	90.957	439.85	52.858	0	0.351	-0.507	-0.119	0.649	0.938	0.054	0	0	2	1	10	4	10	1	0	-1.582	0.316039	141.333	294.383	258.525	-1.02604	164.16	95.69
(R)-4-Hydroxymandelate	1	0	0	0	1	0	1	4	2	0.5496	0.6	0	391.6	6	20	20	8	1	1	-0.165	2	1	59.472	611.93	70.563	0	0.424	-0.663	-0.109	0.576	0.9	0.071	0	0	1	2	12	4	8	1	0	-0.873	0.245938	149.995	322.303	286.433	-1.28754	164.73	101.18
(R)-4'-Phosphopantothenoyl-L-cysteine	6	0	0	0	0	0	0	9	1	-1.3924	-1.503	2	667.8	0	48	47	12	1	2	-2.032	7	4	285.198	2582.66	117.347	0	0.286	-1.108	-0.098	0.714	2.759	0.077	0	0	4	3	25	13	23	1	2	-4.612	0.0014675	369.971	575.251	510.84	-0.364601	400.5	249.36
(R)-5-Diphosphomevalonate	3	0	0	0	0	0	0	10	1	-0.8538	-1.23	0	489.6	0	32	31	6	1	1	-2.155	6	3	62.797	1512.77	111.421	0	0.436	-1.347	-0.149	0.564	1.743	0.078	0	0	3	0	18	12	14	0	0	-5.735	0.00893185	286.327	429.721	377.628	1.35961	279.78	167.04
(R)-5-Phosphomevalonate	2	0	0	0	0	0	0	7	1	-0.574	-0.944	0	423.4	0	27	26	6	1	1	-1.469	4	2	72.349	976.2	93.552	0	0.415	-0.956	-0.148	0.585	1.35	0.073	0	0	2	0	14	8	13	1	0	-3.874	0.0619252	218.161	370.293	323.691	0.581492	223.44	130.68
(R)-6-Hydroxynicotine	1	0	1	1	1	0	1	2	1	2.0695	1.539	0	402.9	6	27	28	10	0	1	1.17	3	0	265.181	416.96	40.253	0	0.171	-0.177	-0.043	0.829	0.858	0.057	0	0	1	1	13	3	14	2	0	0.055	0.326777	61.5037	360.242	313.674	-1.241	183.24	123.47
(R)-Acetoin	5	0	0	0	0	0	0	2	1	-0.4318	-0.292	0	255.8	0	14	13	4	0	1	-0.204	1	1	165.962	200.597	30.579	0	0.176	-0.138	-0.068	0.824	0.647	0.052	0	0	1	1	6	2	8	0	0	-0.292	0.68923	78.9921	243.405	211.826	-0.280124	107.21	67.22
(R)-Canadine	1	0	1	1	2	2	4	4	0	3.4005	3.4	0	599	12	46	50	20	0	1	3.507	1	0	456.088	1167.97	46.654	0	0.119	-0.233	-0.026	0.881	1.717	0.052	0	5	4	0	25	5	21	2	0	3.398	0.0487356	35.8993	539.36	471.81	-3.699	311.87	225.35
(R)-Lactaldehyde	5	0	0	0	0	0	0	2	1	0.1848	-0.371	0	227.6	0	11	10	3	0	1	-0.531	1	1	125.896	174.717	35.333	0	0.223	-0.172	-0.083	0.777	0.596	0.072	0	0	1	1	5	2	6	0	0	-0.371	0.701021	78.9921	226.161	198.793	0.0306662	88.33	55.22
(R)-Lactate	5	0	0	0	0	0	0	3	1	-0.4177	-0.393	0	244.8	0	12	11	3	1	1	-0.734	1	1	89.207	256.691	45.279	0	0.318	-0.333	-0.109	0.682	0.715	0.076	0	0	1	1	6	3	6	0	0	-1.863	0.594195	114.494	233.544	205.046	-0.116721	101.1	61.39
(R)-Malate	2	0	0	0	0	0	0	5	1	-1.0622	-1.012	0	313.2	0	15	14	4	2	1	-1.52	1	2	-37.6	528.88	82.086	0	0.56	-0.946	-0.192	0.44	0.743	0.07	0	0	2	1	9	5	6	0	0	-3.877	0.321711	176.834	273.838	242.776	-0.358494	136.46	79.57
(R)-Mandelamide	1	0	0	0	1	0	1	2	1	0.2148	0.214	1	380.1	6	20	20	8	0	1	-0.054	2	1	165.922	518.179	54.506	0	0.282	-0.384	-0.066	0.718	0.979	0.077	0	0	1	2	11	3	9	1	0	0.214	0.359399	131.524	317.792	280.318	-1.63232	156.96	96.03
(R)-Mandelate	3	0	0	0	1	0	1	3	1	0.817	0.842	0	379.9	6	19	19	8	1	1	0.502	1	1	82.065	504.151	57.446	0	0.392	-0.52	-0.094	0.608	0.807	0.057	0	0	1	1	11	3	8	1	0	-0.631	0.357004	114.494	312.667	277.301	-1.64297	151.43	94.32
(R)-Methylmalonyl-CoA	5	1	1	2	1	0	1	22	2	-2.397	-2.723	2	1238	10	95	97	25	1	6	-3.862	12	7	471.98	10153.2	227.638	0	0.309	-2.538	-0.108	0.691	5.666	0.076	1	1	12	5	55	30	40	4	3	-7.127	8.88707e-08	650.739	1040.32	919.907	-0.661306	790.3	500.77
(R)-Mevalonate	3	0	0	0	0	0	0	4	2	-0.6382	-0.872	0	339.7	0	22	21	6	1	1	-1.041	2	1	138.997	502.158	57.854	0	0.295	-0.437	-0.106	0.705	1.042	0.064	0	0	1	1	10	4	12	1	0	-2.33	0.339876	149.995	310.865	269.754	-0.0732026	166.6	101.52
(R)-N-Methylcoclaurine	4	0	0	0	2	1	3	3	2	3.3605	3.411	0	549.7	12	43	45	18	0	1	2.713	3	0	387.274	982.469	59.032	0	0.148	-0.264	-0.04	0.852	1.523	0.068	0	1	1	2	22	4	21	2	0	3.399	0.0612447	88.8103	508.352	444.242	-3.50026	297.35	205.45
(R)-Norreticuline	4	0	0	0	2	1	3	4	2	2.8082	2.859	0	552.6	12	44	46	18	0	1	1.896	3	0	387.087	1149.84	61.64	0	0.15	-0.312	-0.042	0.85	1.769	0.069	0	1	2	3	23	5	21	2	0	1.173	0.0404196	114.803	530.132	463.642	-3.84341	308.28	208.54
(R)-Pantoate	5	0	0	0	0	0	0	4	2	-0.391701	-0.367	0	313.4	0	22	21	6	1	1	-1.394	2	1	129	478.853	52.608	0	0.294	-0.45	-0.105	0.706	1.079	0.062	0	0	1	2	10	4	12	1	0	-1.84	0.329854	149.995	301.173	261.291	-0.57564	170.78	112.5
(R)-Pantolactone	1	0	1	1	0	0	0	3	1	0.2173	0.217	0	289.3	0	19	19	6	0	1	-0.361	1	1	141.711	322.915	37.571	1	0.255	-0.285	-0.088	0.745	0.831	0.041	0	0	2	1	9	3	10	1	0	0.217	0.499116	85.0228	273.917	237.978	-0.568343	140.5	89.52
(R)-Phenyllactyl-CoA	2	1	1	2	2	0	2	21	3	-1.2765	-1.628	2	1322	16	103	106	30	0	6	-2.774	13	6	587.816	10912.3	217.784	0	0.278	-2.292	-0.091	0.722	5.962	0.074	1	1	11	6	59	29	44	5	3	-6.032	5.64971e-08	623.9	1118.85	988.674	-1.91272	832.76	539.19
(R)-Propane-1,2-diol	1	0	0	0	0	0	0	2	2	-0.5199	-0.52	0	238.5	0	13	12	3	0	1	-1.06	2	0	178.694	195.319	30.82	0	0.125	-0.103	-0.049	0.875	0.716	0.08	0	0	0	2	5	2	8	0	0	-0.52	0.710102	87.6544	232.95	201.559	0.455637	93.78	55.9
(R)-Prunasin	3	0	0	0	1	1	2	7	4	-0.655401	-0.656	0	506.9	6	38	39	14	0	6	-0.644	4	0	253.962	1425.68	75.769	0	0.25	-0.702	-0.075	0.75	2.111	0.074	0	0	2	4	21	7	17	1	0	-0.656	0.0356341	211.155	465.003	409.729	-1.89697	287.05	187.96
(R)-Reticuline	6	0	0	0	2	1	3	4	2	3.3441	3.394	0	579.9	12	47	49	19	0	1	2.342	3	0	410.753	1206.13	61.888	0	0.146	-0.303	-0.042	0.854	1.777	0.065	0	1	2	2	24	5	23	2	0	2.762	0.0368195	94.841	544.537	475.061	-3.5141	329.87	228.43
(R)-S-Lactoylglutathione	4	0	0	0	0	0	0	8	1	-2.5655	-4.994	2	674.3	0	46	45	13	2	3	-3.37	4	5	204.582	2538.29	129.487	0	0.348	-1.311	-0.124	0.652	2.453	0.068	0	0	5	4	25	12	21	0	2	-6.466	0.00288025	368.615	574.334	508.738	-2.21995	380.35	239.07
(R)-Vicianin	2	0	0	0	1	2	3	11	6	-1.8916	-1.892	0	672.8	6	55	57	19	0	10	-2.189	6	0	357.868	2872.17	104.483	0	0.234	-0.999	-0.074	0.766	3.27	0.081	0	0	4	6	30	11	25	1	2	-1.892	0.00304976	294.22	599.245	524.955	-1.89888	402.44	262.05
(R,R)-Butane-2,3-diol	1	0	0	0	0	0	0	2	2	-0.1424	-0.143	0	260.6	0	16	15	4	0	2	-0.751	2	0	216.535	221.999	27.197	0	0.084	-0.072	-0.033	0.916	0.78	0.071	0	0	0	2	6	2	10	0	0	-0.143	0.658982	87.6544	248.037	213.608	-0.0231668	110.74	66.88
(R,R)-Tartaric acid	4	0	0	0	0	0	0	6	2	-1.7144	-1.664	0	309	0	16	15	4	2	2	-3.22	2	2	-34.702	632.476	84.414	0	0.556	-1.138	-0.19	0.444	0.908	0.084	0	0	2	2	10	6	6	0	0	-4.589	0.230112	212.336	279.065	248.045	-0.831058	149.3	86.09
(R,S)-Coclaurine	2	0	0	0	2	1	3	3	2	2.8246	2.875	0	526	12	40	42	17	0	1	2.047	3	0	359.858	940.718	60.183	0	0.158	-0.282	-0.042	0.842	1.506	0.073	0	1	1	3	21	4	19	2	0	1.893	0.0670668	108.772	493.947	432.824	-3.83962	275.76	193.1
(R,S)-Norcoclaurine	2	0	0	0	2	1	3	3	3	2.5736	2.649	0	505.4	12	37	39	16	0	1	1.601	4	0	318.458	910.016	67.82	0	0.185	-0.333	-0.05	0.815	1.467	0.084	0	1	0	4	20	4	17	2	0	1.159	0.0672254	138.243	467.396	411.138	-3.20864	256.52	178.35
(R,S)-Norlaudanosoline	2	0	0	0	2	1	3	4	4	2.3062	2.407	0	508.6	12	38	40	16	0	1	1.004	5	0	295.08	1070.78	77.213	0	0.21	-0.442	-0.061	0.79	1.663	0.09	0	1	0	5	21	5	17	2	0	0.01	0.0406166	173.745	477.032	420.27	-2.62571	269.8	185.21
(R,S)-Tetrahydrobenzylisoquinoline	2	0	0	0	2	1	3	0	0	3.3758	3.375	0	468.4	12	34	36	16	0	1	3.532	1	0	375.575	476.877	27.155	0	0.099	-0.101	-0.007	0.901	0.917	0.051	0	1	0	1	17	1	17	2	0	2.598	0.26229	31.7386	438.49	383.741	-4.85438	216.63	157.77
(S)-(-)-Citronellal	2	0	0	0	0	0	0	1	0	3.5741	3.018	0	427.3	0	29	28	10	0	1	3.264	0	2	326.169	355.457	34.38	0	0.118	-0.098	-0.044	0.882	0.733	0.036	0	0	1	0	11	1	18	2	0	3.018	0.416053	43.4905	370.704	318.879	-2.87419	188.72	126.9
(S)(+)-Allantoin	4	0	1	1	0	0	0	3	0	-1.7593	-1.76	5	315.8	0	17	17	4	0	1	-2.235	4	3	38.202	664.025	85.91	0	0.44	-0.924	-0.168	0.56	1.178	0.104	0	0	3	4	11	7	6	0	0	-1.757	0.220577	194.962	302.167	267.929	-0.330602	150.38	83.69
(S)-1-Phenylethanol	2	0	0	0	1	0	1	1	1	1.603	1.603	0	341.6	6	19	19	8	0	1	1.413	1	0	220.299	254.393	26.235	0	0.178	-0.132	-0.026	0.822	0.613	0.051	0	0	0	1	9	1	10	1	0	1.603	0.585363	52.1529	297.153	260.082	-1.69445	132.15	87.46
(S)-1-Pyrroline-5-carboxylate	3	0	1	1	0	0	0	3	0	0.48	-0.05	0	280.6	0	15	15	5	1	1	-1.13	1	2	115.699	277.459	47.17	0	0.294	-0.291	-0.098	0.706	0.698	0.07	0	0	2	0	8	3	7	1	0	-1.627	0.523114	88.1826	273.94	241.614	-0.849664	115.06	71.68
(S)-2-(Hydroxymethyl)glutarate	2	0	0	0	0	0	0	5	1	-0.582	-0.532	0	348.4	0	21	20	6	2	1	-1.098	1	2	55.373	602.715	76.914	0	0.421	-0.727	-0.147	0.579	1.002	0.074	0	0	2	1	11	5	10	1	0	-3.311	0.236856	176.834	323.398	283.8	-0.325183	169.04	99.81
(S)-2,3,4,5-Tetrahydropyridine-2-carboxylate	3	0	0	0	0	1	1	3	0	0.9362	0.406	0	309	0	18	18	6	1	1	-0.571	1	2	157.954	320.076	45.95	0	0.244	-0.253	-0.083	0.756	0.783	0.066	0	0	2	0	9	3	9	1	0	-1.168	0.460342	88.1826	298.72	262.126	-1.27456	131.03	83.69
(S)-2,3-Epoxysqualene	8	0	0	0	0	0	0	1	0	10.0296	10.029	0	890.9	0	81	81	30	0	1	11.44	0	5	869.486	1739.21	34.864	0	0.012	-0.024	-0.004	0.988	1.929	0.035	0	0	1	0	31	1	50	6	1	10.029	0.00903498	22.682	783.137	664.22	-10.656	502.89	356.71
(S)-2-Aceto-2-hydroxybutanoate	4	0	0	0	0	0	0	4	1	-0.2757	-0.111	0	308.8	0	20	19	6	1	1	0.046	1	2	110.293	431.77	47.067	0	0.321	-0.449	-0.103	0.679	0.949	0.05	0	0	2	0	10	4	10	0	0	-1.585	0.344097	141.333	296.54	259.509	-0.805702	160.88	96.72
(S)-2-Acetolactate	5	0	0	0	0	0	0	4	1	-0.7994	-0.634	0	285.9	0	17	16	5	1	1	-0.399	1	2	98.025	383.918	46.378	0	0.329	-0.441	-0.107	0.671	0.902	0.056	0	0	2	0	9	4	8	0	0	-2.108	0.405817	141.333	271.76	238.998	-0.701262	144.98	85.74
(S)-2-Amino-3-(3-hydroxy-4-oxo-4H-pyridin-1-yl)propanoate	2	0	0	0	0	1	1	5	1	-2.162	-4.344	0	424	0	24	24	8	1	1	-4.07	3	4	122.224	857.178	85.844	0	0.356	-0.719	-0.125	0.644	1.302	0.078	0	0	2	2	14	6	10	1	0	-5.036	0.184325	188.989	355.329	314.896	-0.785609	197.57	120.04
(S)-2-Hydroxypropyl-CoM	2	0	0	0	0	0	0	4	1	0.0127	0.038	0	406.4	0	23	22	5	0	1	-1.73	1	2	171.161	461.062	46.434	0	0.289	-0.328	-0.056	0.711	0.806	0.058	0	0	0	1	11	6	12	1	0	-2.207	0.119783	182.512	363.303	322.643	-0.931393	190.77	125.53
(S)-2-Hydroxystearate	1	0	0	0	0	0	0	3	1	6.4928	6.518	0	771.9	0	57	56	18	1	1	7.201	1	1	605.208	1422.23	59.856	0	0.108	-0.199	-0.037	0.892	1.643	0.04	0	0	1	1	21	3	36	4	1	5.049	0.0321938	114.494	605.243	512.722	-7.31023	340.55	255.53
(S)-2-Methylbutanoyl-CoA	2	1	1	2	1	0	1	20	2	-1.059	-1.41	2	1265	10	98	100	26	0	6	-2.172	12	6	614.215	9703.95	201.149	0	0.257	-1.973	-0.09	0.743	5.697	0.069	1	1	11	5	54	28	44	5	3	-5.814	1.72678e-07	588.398	1049.59	923.2	-1.16796	786.96	504.2
(S)-2-Methylmalate	5	0	0	0	0	0	0	5	1	-0.7505	-0.7	0	305.4	0	18	17	5	2	1	-1.211	1	2	17.169	510.483	65.732	0	0.472	-0.789	-0.157	0.528	0.883	0.059	0	0	2	0	10	5	8	0	0	-2.203	0.274676	176.834	286.68	252.729	-0.379946	156.26	96.38
(S)-3-(Imidazol-5-yl)lactate	1	1	0	1	0	0	0	5	1	-0.4145	-0.945	0	369.7	5	19	19	6	1	1	-1.717	3	1	80.266	613.37	77.731	0	0.391	-0.649	-0.129	0.609	1.01	0.082	0	0	2	2	11	5	8	1	0	-1.281	0.276304	150.04	314.663	277.548	-0.529175	158.97	92.26
(S)-3-Hydroxy-3-methylglutaryl-CoA	8	1	1	2	1	0	1	23	3	-3.1304	-3.456	2	1323	10	102	104	27	1	6	-4.367	13	7	526.563	11380.5	234.257	0	0.301	-2.59	-0.103	0.699	6.015	0.074	1	1	12	5	58	31	44	5	3	-7.86	4.06027e-08	686.24	1092.87	964.102	-0.244061	839.29	531.64
(S)-3-Hydroxybutanoate	2	0	0	0	0	0	0	3	1	-0.2762	-0.251	0	271.2	0	15	14	4	1	1	-0.638	1	1	120.799	295.465	46.361	0	0.277	-0.302	-0.099	0.723	0.787	0.072	0	0	1	1	7	3	8	0	0	-1.709	0.546688	114.494	258.324	225.558	-0.114425	117.18	69.28
(S)-3-Hydroxybutanoyl-CoA	5	1	1	2	1	0	1	21	3	-2.6909	-3.042	2	1258	10	96	98	25	0	6	-4.054	13	6	560.283	10007.8	213.013	0	0.277	-2.206	-0.095	0.723	5.746	0.074	1	1	11	6	54	29	42	4	3	-7.446	1.53964e-07	623.9	1039.73	916.419	-0.293478	782.44	503.86
(S)-3'-Hydroxycoclaurine	5	0	0	0	2	1	3	4	3	2.5572	2.633	0	525.5	12	41	43	17	0	1	1.45	4	0	349.632	1099.95	67.055	0	0.167	-0.35	-0.048	0.833	1.743	0.08	0	1	1	4	22	5	19	2	0	0.234	0.040518	144.274	503.582	441.956	-3.2499	289.04	198.25
(S)-3-Hydroxydodecanoyl-CoA	2	1	1	2	1	0	1	21	3	1.0262	0.675	2	1497	10	120	122	33	0	6	0.178	13	6	805.698	12542	216.846	0	0.231	-1.935	-0.079	0.769	6.443	0.066	1	1	11	6	62	29	58	6	3	-3.729	2.03386e-08	623.9	1237.97	1080.51	-3.62592	910.13	598.19
(S)-3-Hydroxyhexadecanoyl-CoA	2	1	1	2	1	0	1	21	3	2.851	2.5	2	1586	10	132	134	37	0	6	2.294	13	6	942.382	13622.7	214.96	0	0.203	-1.743	-0.069	0.797	6.847	0.066	1	1	11	6	66	29	66	8	3	-1.904	7.43784e-09	623.9	1337.09	1162.56	-5.66435	973.99	646.55
(S)-3-Hydroxyisobutyrate	2	0	0	0	0	0	0	3	1	-0.1912	-0.166	0	271.1	0	15	14	4	1	1	-0.638	1	1	116.63	297.331	46.089	0	0.285	-0.312	-0.1	0.715	0.784	0.07	0	0	1	1	7	3	8	0	0	-1.628	0.54284	114.494	258.324	225.558	-0.0785522	117.72	70.31
(S)-3-Hydroxyisobutyryl-CoA	3	1	1	2	1	0	1	21	3	-2.6059	-2.957	2	1248	10	96	98	25	0	6	-4.054	13	6	556.024	9933.27	214.114	0	0.277	-2.207	-0.097	0.723	5.754	0.074	1	1	11	6	54	29	42	4	3	-7.361	1.51594e-07	623.9	1039.73	916.419	-0.227315	782.98	501.46
(S)-3-Hydroxytetradecanoyl-CoA	2	1	1	2	1	0	1	21	3	1.9386	1.588	2	1529	10	126	128	35	0	6	1.236	13	6	883.108	12970.8	213.875	0	0.211	-1.792	-0.072	0.789	6.692	0.068	1	1	11	6	64	29	62	7	3	-2.817	1.22994e-08	623.9	1287.53	1121.54	-4.63429	942.06	631.8
(S)-3-Methyl-2-oxopentanoic acid	7	0	0	0	0	0	0	3	0	1.0919	1.257	0	319	0	19	18	6	1	1	0.123	0	2	116.162	353.335	46.086	0	0.318	-0.352	-0.104	0.682	0.756	0.04	0	0	2	0	9	3	10	1	0	-0.217	0.422156	105.831	293.559	256.337	-1.37627	146.74	91.92
(S)-3-Sulfolactate	1	0	0	0	0	0	0	6	1	-1.3871	-1.337	0	323	0	16	15	3	1	1	-3.171	1	3	-42.148	508.617	68.836	0	0.565	-0.89	-0.141	0.435	0.684	0.072	0	0	1	1	10	7	6	0	0	-5.037	0.166827	216.296	298.593	265.677	-0.369327	153.19	89.17
(S)-4-Amino-5-oxopentanoate	1	0	0	0	0	0	0	3	0	-0.4281	-3.437	0	328.1	0	18	17	5	1	1	-3.895	1	2	74.763	443.423	66.506	0	0.386	-0.522	-0.136	0.614	0.83	0.067	0	0	2	1	9	4	9	0	0	-3.436	0.366195	158.363	296.359	260.052	-0.422326	144.6	83.34
(S)-4-Hydroxymandelate	7	0	0	0	1	0	1	4	2	0.5496	0.6	0	391.6	6	20	20	8	1	1	-0.165	2	1	59.472	611.93	70.563	0	0.424	-0.663	-0.109	0.576	0.9	0.071	0	0	1	2	12	4	8	1	0	-0.873	0.245938	149.995	322.303	286.433	-1.28754	164.73	101.87
(S)-4-Hydroxymandelonitrile	5	0	0	0	1	0	1	3	2	0.8241	0.849	0	383.9	6	18	18	8	0	1	-0.078	2	0	77.879	460.989	63.398	0	0.399	-0.479	-0.098	0.601	0.722	0.067	0	0	0	2	11	3	7	1	0	0.845	0.335613	128.091	310.39	277.854	-1.44519	156.07	96.38
(S)-5-Amino-3-oxohexanoic acid	1	0	0	0	0	0	0	3	0	-0.7948	-3.109	0	351.1	0	21	20	6	1	1	-2.843	1	2	164.664	498.205	53.903	0	0.266	-0.377	-0.091	0.734	1.042	0.062	0	0	2	1	10	4	11	0	0	-3.108	0.343025	158.363	313.603	273.085	-0.667864	163.5	99.81
(S)-5-Oxo-2,5-dihydrofuran-2-acetate	2	0	1	1	0	0	0	4	0	0.0145998	0.146	0	298.7	0	16	16	6	1	1	-0.912	0	3	38.141	393.696	59.418	1	0.436	-0.575	-0.15	0.564	0.743	0.049	0	0	3	0	10	4	6	1	0	-1.322	0.39216	111.862	289.681	258.201	-0.711964	134.11	84.03
(S)-6-Hydroxynicotine	1	0	1	1	1	0	1	2	1	2.0695	1.539	0	402.9	6	27	28	10	0	1	1.17	3	0	265.181	416.96	40.253	0	0.171	-0.177	-0.043	0.829	0.858	0.057	0	0	1	1	13	3	14	2	0	0.055	0.326777	61.5037	360.242	313.674	-1.241	183.24	125.53
(S)-6-O-Methylnorlaudanosoline	4	0	0	0	2	1	3	4	3	2.5572	2.633	0	525.5	12	41	43	17	0	1	1.45	4	0	349.632	1099.95	67.055	0	0.167	-0.35	-0.048	0.833	1.743	0.08	0	1	1	4	22	5	19	2	0	0.234	0.040518	144.274	503.582	441.956	-3.2499	289.04	198.25
(S)-7,8,13,14-Tetrahydroprotoberberine	2	0	0	0	2	2	4	0	0	3.6652	3.665	0	490	12	35	38	17	0	1	3.884	1	0	376.583	477.265	26.612	0	0.116	-0.113	-0.008	0.884	0.861	0.046	0	4	0	0	18	1	17	2	0	3.655	0.256935	11.7765	433.504	379.805	-4.21754	219.99	167.04
(S)-Acetoin	2	0	0	0	0	0	0	2	1	-0.4318	-0.292	0	255.8	0	14	13	4	0	1	-0.204	1	1	165.962	200.597	30.579	0	0.176	-0.138	-0.068	0.824	0.647	0.052	0	0	1	1	6	2	8	0	0	-0.292	0.68923	78.9921	243.405	211.826	-0.280124	107.21	66.88
(S)-Autumnaline	4	0	0	0	2	1	3	5	2	3.7839	3.834	0	657.5	12	54	56	21	0	1	2.775	3	0	490.216	1584.57	65.489	0	0.127	-0.307	-0.035	0.873	2.103	0.064	0	1	3	2	27	6	27	3	0	3.82	0.0171201	100.872	605.503	526.391	-3.96087	378.35	257.93
(S)-beta-Methylindolepyruvate	2	1	0	1	1	0	1	3	0	1.9614	2.126	0	473.9	10	27	28	12	1	1	0.823	1	2	167.257	762.837	65.727	0	0.324	-0.521	-0.079	0.676	1.089	0.06	1	1	2	1	16	4	11	2	0	2.122	0.139376	127.152	384.419	340.829	-3.27403	211.97	138.57
(S)-Canadine	4	0	1	1	2	2	4	4	0	3.4005	3.4	0	599	12	46	50	20	0	1	3.507	1	0	456.088	1167.97	46.654	0	0.119	-0.233	-0.026	0.881	1.717	0.052	0	5	4	0	25	5	21	2	0	3.398	0.0487356	35.8993	539.36	471.81	-3.699	311.87	223.97
(S)-Carnitine	1	0	0	0	0	0	0	3	1	-2.5189	-3.29	0	368.2	0	26	25	7	0	1	-7.727	1	1	161.287	559.856	71.16	0	0.281	-0.427	-0.138	0.719	1.093	0.055	0	0	0	1	11	4	15	0	0	-3.286	0.574683	103.84	334.211	287.655	-1.48012	200.97	125.19
(S)-Cheilanthifoline	2	0	1	1	2	2	4	4	1	3.1495	3.174	0	564.6	12	43	47	19	0	1	3.031	2	0	382.905	1107.78	57.646	0	0.161	-0.316	-0.041	0.839	1.646	0.061	0	6	3	1	24	5	19	2	0	2.479	0.0488532	65.3701	512.809	450.124	-3.02483	292.63	211.97
(S)-cis-N-methylstylopine	3	0	2	2	2	2	4	4	0	1.8466	1.846	0	571.1	12	45	50	20	0	1	0.32	0	0	390.081	1385.63	57.517	0	0.158	-0.251	-0.037	0.842	2.175	0.063	0	7	4	0	25	5	20	2	0	1.846	0.068285	30.1209	514.99	451.754	-5.02733	299.81	220.54
(S)-Coclaurine	6	0	0	0	2	1	3	3	2	2.8246	2.875	0	526	12	40	42	17	0	1	2.047	3	0	359.858	940.718	60.183	0	0.158	-0.282	-0.042	0.842	1.506	0.073	0	1	1	3	21	4	19	2	0	1.893	0.0670668	108.772	493.947	432.824	-3.83962	275.76	193.1
(S)-Corytuberine	3	0	0	0	2	2	4	4	2	3.0325	3.083	0	587.5	12	45	48	19	0	1	2.129	3	0	415.331	1174.64	53.221	0	0.146	-0.293	-0.032	0.854	1.707	0.059	0	5	2	2	24	5	21	3	0	2.226	0.0398045	94.841	519.861	455.107	-3.01103	315.17	218.14
(S)-Dihydroorotate	2	0	0	0	0	1	1	4	0	-1.3205	-1.296	3	329.5	0	17	17	5	1	1	-0.751	2	3	18.009	614.705	85.422	0	0.473	-0.882	-0.173	0.527	0.984	0.086	0	0	3	2	11	6	6	0	0	-2.729	0.26899	162.845	299.637	266.468	-0.443465	146.65	87.46
(S)-DNPA	1	0	0	0	1	2	3	5	1	1.5856	1.822	0	565.9	6	35	37	16	1	1	2.2	1	4	247.015	1169.43	73.742	0	0.282	-0.582	-0.072	0.718	1.484	0.058	0	2	3	1	21	5	14	3	0	0.365	0.0550517	147.364	453.878	402.071	-2.60505	265.66	183.5
(S)-Hydroxydecanoyl-CoA	2	1	1	2	1	0	1	21	3	0.1138	-0.237	2	1416	10	114	116	31	0	6	-0.88	13	6	758.763	11708.5	210.035	0	0.232	-1.919	-0.078	0.768	6.352	0.07	1	1	11	6	60	29	54	6	3	-4.642	3.36324e-08	623.9	1188.41	1039.49	-2.64923	878.2	576.23
(S)-Hydroxyhexanoyl-CoA	2	1	1	2	1	0	1	21	3	-1.711	-2.062	2	1300	10	102	104	27	0	6	-2.996	13	6	599.421	10473.6	210.789	0	0.269	-2.171	-0.092	0.731	5.888	0.07	1	1	11	6	56	29	46	5	3	-6.466	9.19668e-08	623.9	1089.29	957.443	-0.890229	814.33	527.53
(S)-Hydroxyoctanoyl-CoA	2	1	1	2	1	0	1	21	3	-0.798599	-1.15	2	1377	10	108	110	29	0	6	-1.938	13	6	689.242	11246.6	214.061	0	0.25	-2.04	-0.086	0.75	6.126	0.07	1	1	11	6	58	29	50	5	3	-5.554	5.56153e-08	623.9	1138.85	998.466	-1.72305	846.27	550.85
(S)-Lactaldehyde	7	0	0	0	0	0	0	2	1	0.1848	-0.371	0	227.6	0	11	10	3	0	1	-0.531	1	1	125.896	174.717	35.333	0	0.223	-0.172	-0.083	0.777	0.596	0.072	0	0	1	1	5	2	6	0	0	-0.371	0.701021	78.9921	226.161	198.793	0.0306662	88.33	52.82
(S)-Lactate	8	0	0	0	0	0	0	3	1	-0.4177	-0.393	0	244.8	0	12	11	3	1	1	-0.734	1	1	89.207	256.691	45.279	0	0.318	-0.333	-0.109	0.682	0.715	0.076	0	0	1	1	6	3	6	0	0	-1.863	0.594195	114.494	233.544	205.046	-0.116721	101.1	59.33
(S)-Malate	12	0	0	0	0	0	0	5	1	-1.0622	-1.012	0	313.2	0	15	14	4	2	1	-1.52	1	2	-37.6	528.88	82.086	0	0.56	-0.946	-0.192	0.44	0.743	0.07	0	0	2	1	9	5	6	0	0	-3.877	0.321711	176.834	273.838	242.776	-0.358494	136.46	80.94
(S)-Mandelate	5	0	0	0	1	0	1	3	1	0.817	0.842	0	379.9	6	19	19	8	1	1	0.502	1	1	82.065	504.151	57.446	0	0.392	-0.52	-0.094	0.608	0.807	0.057	0	0	1	1	11	3	8	1	0	-0.631	0.357004	114.494	312.667	277.301	-1.64297	151.43	97.06
(S)-Methylmalonate semialdehyde	8	0	0	0	0	0	0	3	0	0.6202	0.09	0	261.6	0	13	12	4	1	1	-0.201	0	2	56.603	276.309	50.948	0	0.392	-0.414	-0.137	0.608	0.643	0.057	0	0	2	0	7	3	6	0	0	-1.383	0.527122	105.831	251.535	222.791	-0.553917	112.28	65.16
(S)-Methylmalonyl-CoA	6	1	1	2	1	0	1	22	2	-2.397	-2.723	2	1238	10	95	97	25	1	6	-3.862	12	7	471.98	10153.2	227.638	0	0.309	-2.538	-0.108	0.691	5.666	0.076	1	1	12	5	55	30	40	4	3	-7.127	8.88707e-08	650.739	1040.32	919.907	-0.661306	790.3	495.63
(S)-N-Methylcanadine	3	0	1	1	2	2	4	4	0	2.0457	2.045	0	604.7	12	50	54	21	0	1	0.013	0	0	485.188	1544.05	50.651	0	0.099	-0.163	-0.023	0.901	2.39	0.061	0	5	4	0	26	5	24	2	0	2.045	0.055093	30.1209	553.876	483.022	-5.81111	338.02	253.13
(S)-N-Methylcoclaurine	6	0	0	0	2	1	3	3	2	3.3605	3.411	0	549.7	12	43	45	18	0	1	2.713	3	0	387.274	982.469	59.032	0	0.148	-0.264	-0.04	0.852	1.523	0.068	0	1	1	2	22	4	21	2	0	3.399	0.0612447	88.8103	508.352	444.242	-3.50026	297.35	204.77
(S)-Norcoclaurine	4	0	0	0	2	1	3	3	3	2.5736	2.649	0	505.4	12	37	39	16	0	1	1.601	4	0	318.458	910.016	67.82	0	0.185	-0.333	-0.05	0.815	1.467	0.084	0	1	0	4	20	4	17	2	0	1.159	0.0672254	138.243	467.396	411.138	-3.20864	256.52	178.35
(S)-Norlaudanosoline	5	0	0	0	2	1	3	4	4	2.3062	2.407	0	508.6	12	38	40	16	0	1	1.004	5	0	295.08	1070.78	77.213	0	0.21	-0.442	-0.061	0.79	1.663	0.09	0	1	0	5	21	5	17	2	0	0.01	0.0406166	173.745	477.032	420.27	-2.62571	269.8	185.21
(S)-Nororientaline	2	0	0	0	2	1	3	4	2	2.8082	2.859	0	529.1	12	44	46	18	0	1	1.896	3	0	371.256	1100.93	60.023	0	0.149	-0.31	-0.041	0.851	1.771	0.072	0	1	2	3	23	5	21	2	0	1.876	0.0404196	114.803	530.132	463.642	-3.86923	308.28	213
(S)-Norreticuline	4	0	0	0	2	1	3	4	2	2.8082	2.859	0	552.6	12	44	46	18	0	1	1.896	3	0	387.087	1149.84	61.64	0	0.15	-0.312	-0.042	0.85	1.769	0.069	0	1	2	3	23	5	21	2	0	1.173	0.0404196	114.803	530.132	463.642	-3.84341	308.28	213.68
(S)-Propane-1,2-diol	1	0	0	0	0	0	0	2	2	-0.5199	-0.52	0	238.5	0	13	12	3	0	1	-1.06	2	0	178.694	195.319	30.82	0	0.125	-0.103	-0.049	0.875	0.716	0.08	0	0	0	2	5	2	8	0	0	-0.52	0.710102	87.6544	232.95	201.559	0.455637	93.78	58.99
(S)-Reticuline	8	0	0	0	2	1	3	4	2	3.3441	3.394	0	579.9	12	47	49	19	0	1	2.342	3	0	410.753	1206.13	61.888	0	0.146	-0.303	-0.042	0.854	1.777	0.065	0	1	2	2	24	5	23	2	0	2.762	0.0368195	94.841	544.537	475.061	-3.5141	329.87	228.09
(S)-Scoulerine	4	0	0	0	2	2	4	4	2	3.0976	3.148	0	571.9	12	45	48	19	0	1	2.248	3	0	414.697	1167.73	59.736	0	0.137	-0.281	-0.036	0.863	1.761	0.068	0	4	2	2	24	5	21	2	0	3.148	0.0393528	94.841	525.146	459.706	-3.10729	311.61	216.08
(S,S)-Butane-2,3-diol	2	0	0	0	0	0	0	2	2	-0.1424	-0.143	0	260.6	0	16	15	4	0	2	-0.751	2	0	216.535	221.999	27.197	0	0.084	-0.072	-0.033	0.916	0.78	0.071	0	0	0	2	6	2	10	0	0	-0.143	0.658982	87.6544	248.037	213.608	-0.0231668	110.74	64.82
(S,S)-Tartaric acid	1	0	0	0	0	0	0	6	2	-1.7144	-1.664	0	309	0	16	15	4	2	2	-3.22	2	2	-34.702	632.476	84.414	0	0.556	-1.138	-0.19	0.444	0.908	0.084	0	0	2	2	10	6	6	0	0	-4.589	0.230112	212.336	279.065	248.045	-0.831058	149.3	83.69
(Z)-11-Tetradecenoyl-CoA	1	1	1	2	1	0	1	20	2	2.5959	2.245	2	1559	10	123	125	35	0	5	2.325	12	7	878.555	12784.4	214.908	0	0.218	-1.79	-0.075	0.782	6.413	0.063	1	1	11	5	63	28	60	8	3	-2.159	1.99764e-08	588.398	1275.84	1113.98	-5.41367	925.31	611.56
(Z)-2-(2-Furyl)-3-(5-nitro-2-furyl)acrylamide	1	2	0	2	0	0	0	5	0	-0.9255	1.587	1	558.8	10	26	27	11	0	0	1.022	1	3	248.689	939.586	75.487	0	0.277	-0.467	-0.067	0.723	1.215	0.068	0	0	3	1	18	7	8	2	0	1.587	0.115499	202.48	410.846	369.493	-3.86425	240.82	134.45
(Z)-2-Methyl-5-isopropylhexa-2,5-dienal	2	0	0	0	0	0	0	1	0	3.595	3.039	0	420.9	0	27	26	10	0	0	2.73	0	3	320.634	322.606	32.434	0	0.119	-0.091	-0.041	0.881	0.675	0.036	0	0	1	0	11	1	16	3	0	3.039	0.421008	43.4905	355.739	308.107	-2.57151	186.22	122.1
(Z)-4-(2-Hydroxy-5-sulfonatophenyl)-2-oxo-3-butenoate	3	0	0	0	1	0	1	7	1	0.5717	0.894	0	498.8	6	26	26	10	1	0	-2.035	1	5	15.259	980.622	84.746	0	0.485	-0.953	-0.101	0.515	1.013	0.069	0	0	2	1	18	8	8	1	0	-2.824	0.0287955	243.135	420.534	379.421	-2.53574	242.67	150.23
(Z)-4-Hydroxyphenylacetaldehyde-oxime	6	0	0	0	1	0	1	3	1	1.8462	1.341	0	393	6	20	20	8	0	0	0.957	3	1	152.131	411.024	51.069	0	0.306	-0.321	-0.057	0.694	0.725	0.073	0	0	1	1	11	3	9	1	0	1.301	0.337623	96.8449	336.344	297.709	-1.82985	154.38	100.15
(Z)-5-Oxohex-2-enedioate	5	0	0	0	0	0	0	5	0	-0.3475	-0.051	0	357.5	0	17	16	6	2	0	-1.049	0	4	-13.975	597.194	84.785	0	0.52	-0.868	-0.174	0.48	0.803	0.064	0	0	3	0	11	5	6	1	0	-2.804	0.249048	168.172	312.305	279.732	-1.41744	160.57	93.98
(Z)-But-1-ene-1,2,4-tricarboxylate	2	0	0	0	0	0	0	6	0	-0.0628999	0.119	0	397	0	21	20	7	3	0	-0.417	0	4	16.637	779.984	93.967	0	0.479	-0.941	-0.164	0.521	1.024	0.073	0	0	3	0	13	6	8	1	0	-3.087	0.129581	203.674	344.468	306.497	-1.30357	189.92	110.78
(Z)-But-2-ene-1,2,3-tricarboxylate	2	0	0	0	0	0	0	6	0	0.0340001	0.11	0	360.8	0	21	20	7	3	0	-0.539	0	4	25.892	718.285	83.763	0	0.464	-0.924	-0.158	0.536	1.067	0.074	0	0	3	0	13	6	8	1	0	-3.511	0.127599	203.674	336.932	299.019	-1.5442	193.31	114.56
(Z)-Phenylacetaldehyde oxime	3	0	0	0	1	0	1	2	0	2.1136	1.583	0	381.4	6	19	19	8	0	0	1.624	2	1	165.473	307.55	38.044	0	0.283	-0.228	-0.041	0.717	0.578	0.059	0	0	1	0	10	2	9	1	0	1.553	0.464584	61.3434	326.709	288.576	-2.24049	141.07	94.32
1-(2-Carboxyphenylamino)-1-deoxy-D-ribulose 5-phosphate	2	0	0	0	1	0	1	10	2	-0.8374	-0.808	0	621.7	6	39	39	12	1	2	-0.478	6	3	134.889	2206.18	125.8	0	0.392	-1.389	-0.121	0.608	2.159	0.082	0	0	3	3	23	11	16	1	1	-3.756	0.00624066	295.589	508.857	450.129	-0.970856	323.31	203.39
1-(3,4-Dihydroxyphenyl)-1-decene-3,5-dione	4	0	0	0	1	0	1	4	3	3.3665	3.796	0	694.1	6	40	40	16	0	0	2.767	3	3	371.743	1287.94	74.843	0	0.232	-0.431	-0.047	0.768	1.425	0.06	0	0	1	3	20	4	20	2	0	3.325	0.0505983	149.995	504.493	442.34	-3.94318	288.09	192.07
1-(3,4-Dihydroxyphenyl)-5-hydroxy-3-decanone	4	0	0	0	1	0	1	4	3	3.2225	3.413	0	660.5	6	44	44	16	0	1	2.497	3	1	448.445	1287.83	67.735	0	0.161	-0.313	-0.043	0.839	1.637	0.059	0	0	1	3	20	4	24	2	0	3.411	0.0495489	149.995	515.257	445.928	-3.5047	295.99	198.25
1-(3,4-Dimethoxyphenyl)ethane-1,2-diol	1	0	0	0	1	0	1	4	2	0.682	0.681	0	438.8	6	28	28	10	0	1	-0.141	2	0	274.505	711.118	53.586	0	0.187	-0.303	-0.053	0.813	1.317	0.069	0	0	2	2	14	4	14	1	0	0.681	0.241785	99.7158	384.444	335.45	-1.40781	209.17	132.05
1-(4-Amino-2-methylpyrimid-5-ylmethyl)-3-(beta-hydroxyethyl)-2-	1	0	0	0	2	0	2	3	1	1.4049	0.849	0	566.6	12	38	39	14	0	0	-5.808	2	0	433.345	1376.05	66.246	0	0.118	-0.182	-0.038	0.882	2.247	0.079	0	0	2	2	19	5	19	2	0	0.849	0.086703	147.361	485.323	423.823	-3.4501	278.85	180.07
1-(4-Hydroxy-2-methylpyrimid-5-ylmethyl)-3-(beta-hydroxyethyl)-2-	1	0	0	0	2	0	2	4	2	1.8841	1.354	0	550.6	12	37	38	14	0	0	-5.175	4	0	379.459	1302.62	68.006	0	0.155	-0.236	-0.048	0.845	2.13	0.075	0	0	2	2	19	5	18	2	0	1.354	0.0876608	130.331	480.198	420.806	-3.14554	273.83	178.35
1-(4-Hydroxyphenyl)-1-decene-3,5-dione	5	0	0	0	1	0	1	3	2	3.6339	4.038	0	686.4	6	39	39	16	0	0	3.364	2	3	376.967	1057.74	63.668	0	0.225	-0.347	-0.04	0.775	1.194	0.053	0	0	1	2	19	3	20	2	0	3.569	0.0831795	114.494	494.857	433.208	-4.45789	274.81	185.9
1-(4-Hydroxyphenyl)-2-aminoethanol	1	0	0	0	1	0	1	2	2	0.1578	0.183	0	384.1	6	22	22	8	0	1	-0.392	3	0	229.256	491.573	48.384	0	0.202	-0.258	-0.044	0.798	1.022	0.082	0	0	0	3	11	3	11	1	0	-0.977	0.342427	140.186	326.833	285.963	-1.00023	162.31	101.87
1-(4'-Hydroxyphenyl)ethanol	2	0	0	0	1	0	1	2	2	1.3356	1.361	0	358.2	6	20	20	8	0	1	0.746	2	0	216.854	353.533	39.761	0	0.197	-0.195	-0.041	0.803	0.792	0.07	0	0	0	2	10	2	10	1	0	1.356	0.453343	87.6544	306.789	269.214	-1.32039	145.46	94.32
1-(5-Phospho-D-ribosyl)-5-amino-4-imidazolecarboxylate	4	1	1	2	0	0	0	10	2	-2.2466	-2.357	0	503.2	5	36	37	9	1	4	-2.774	7	2	63.321	1933.78	129.348	0	0.437	-1.68	-0.161	0.563	2.163	0.096	0	0	4	3	22	13	14	1	2	-3.786	0.00574486	340.676	468.484	414.115	0.294396	304.5	192.76
1-(5-Phospho-D-ribosyl)-ATP	4	1	2	3	0	1	1	21	4	-3.539	-4.349	0	918.1	5	69	72	15	0	8	-8.031	17	6	139.1	6929.06	221.872	0	0.424	-3.202	-0.148	0.576	4.345	0.094	0	1	8	4	44	29	25	2	3	-10.833	1.22729e-06	596.053	793.707	704.825	3.35948	594.69	374.89
1-(5'-Phosphoribosyl)-5-amino-4-(N-succinocarboxamide)-imidazole	4	1	1	2	0	0	0	13	2	-3.3471	-3.432	1	647.1	5	49	50	13	2	5	-3.746	8	4	109.109	3339.39	158.823	0	0.416	-2.145	-0.151	0.584	3.015	0.094	0	0	6	4	30	17	19	1	2	-7.827	0.000495447	444.943	596.204	527.361	-0.630553	412.94	257.24
1-(5'-Phosphoribosyl)-5-amino-4-imidazolecarboxamide	8	1	1	2	0	0	0	9	2	-2.8488	-2.985	1	503.3	5	37	38	9	0	4	-3.401	8	2	114.011	1951.56	124.947	0	0.387	-1.5	-0.147	0.613	2.378	0.101	0	0	4	4	22	13	15	1	2	-4.471	0.00580468	357.706	473.608	417.132	0.287098	310.03	193.79
1-(5'-Phosphoribosyl)-5-formamido-4-imidazolecarboxamide	4	1	1	2	0	0	0	10	2	-3.0606	-3.197	2	522.5	5	39	40	10	0	4	-3.037	8	3	54.965	2166.04	137.47	0	0.447	-1.855	-0.169	0.553	2.291	0.094	0	0	5	4	24	14	15	1	2	-4.682	0.00407128	347.101	508.66	450.816	0.0145801	331.05	206.14
1-(5-Phosphoribosyl)imidazole-4-acetate	4	1	1	2	0	0	0	10	2	-1.5897	-1.7	0	531	5	37	38	10	1	4	-3.566	6	2	138.309	1881.88	119.22	0	0.37	-1.311	-0.135	0.63	2.234	0.089	0	0	4	2	22	12	15	1	1	-3.862	0.00848041	288.145	478.503	422.478	0.0570951	303.1	190.7
1,1,1-Trichloro-2,2-bis(4-chlorophenyl)ethane	3	0	0	0	2	0	2	0	0	6.3311	6.331	0	517.1	12	28	29	14	0	0	6.763	0	0	-26.176	457.28	34.394	0	0.525	-0.465	-0.039	0.475	0.42	0.027	0	0	0	0	19	5	9	3	1	6.331	0.0514016	0	487.383	478.117	-8.37516	300.29	216.43
1,1-Dichloro-2-(dihydroxy-4'-chlorophenyl)-2-(4'-	2	0	0	0	2	0	2	2	2	5.3951	5.445	0	555.1	12	28	29	14	0	0	5.528	2	1	-47.784	725.193	52.162	0	0.543	-0.709	-0.048	0.457	0.597	0.046	0	0	0	2	20	6	8	3	1	4.876	0.0302118	87.6544	489.755	473.18	-6.28866	300.11	205.45
1,1-Dichloro-2,2-bis(4'-chlorophenyl)ethane	2	0	0	0	2	0	2	0	0	5.7459	5.745	0	494.7	12	28	29	14	0	0	6.06	0	0	41.008	421.091	34.511	0	0.459	-0.39	-0.038	0.541	0.461	0.032	0	0	0	0	18	4	10	3	1	5.745	0.0835222	0	472.632	455.232	-7.52634	274.29	194.13
1,1-Dichloro-2,2-bis(4-chlorophenyl)ethylene	3	0	0	0	2	0	2	0	0	5.9299	5.929	0	600.4	12	26	27	14	0	0	6.736	0	1	-55.081	422.693	33.712	0	0.546	-0.384	-0.029	0.454	0.32	0.027	0	0	0	0	18	4	8	3	1	5.929	0.0828044	0	470.484	454.915	-7.35841	273.59	190.7
1,1-Dichloroethylene	3	0	0	0	0	0	0	0	0	1.688	1.688	0	242.6	0	6	5	2	0	0	2.374	0	1	-46.452	42.963	11.449	0	0.596	-0.106	-0.029	0.404	0.072	0.018	0	0	0	0	4	2	2	1	0	1.688	0.735112	0	226.437	218.163	-1.24095	90.22	56.93
1,1-Dichloroethylene epoxide	2	0	0	0	0	0	0	1	0	1.2461	1.246	0	230.4	0	7	7	2	0	0	1.994	0	0	-80.186	109.223	25.142	0	0.674	-0.319	-0.088	0.326	0.155	0.021	0	0	1	0	5	3	2	1	0	1.246	0.661193	22.682	222.354	214.063	-0.834674	94.22	66.54
1,2,3,4,6-Pentakis-O-galloyl-beta-D-glucose	2	0	0	0	5	1	6	26	15	3.6926	4.073	0	1213	30	99	104	41	0	5	2.629	15	5	476.06	10759.5	254.181	5	0.304	-2.694	-0.095	0.696	6.173	0.115	0	0	11	15	67	26	32	6	3	-4.649	1.51802e-08	719.555	1115.63	1001.27	-1.95835	834.06	547.42
1,2,3,5-Tetrahydroxybenzene	2	0	0	0	1	0	1	4	4	0.7604	0.862	0	339.4	6	16	16	6	0	0	-0.456	4	0	118.855	484.915	69.318	0	0.325	-0.464	-0.093	0.675	0.965	0.112	0	0	0	4	10	4	6	1	0	0.148	0.287534	158.658	286.192	254.918	0.25507	137.14	79.57
1,2,3,6-Tetrakis-O-galloyl-beta-D-glucose	2	0	0	0	4	1	5	22	13	2.4514	2.756	0	1054	24	84	88	34	0	5	1.354	13	4	415.843	7953.88	219.66	4	0.303	-2.284	-0.095	0.697	5.259	0.113	0	0	9	13	56	22	28	4	3	-3.857	4.25882e-07	615.682	955.675	855.934	-1.82505	702.16	455.5
1,2,3-Trihydroxybenzene	5	0	0	0	1	0	1	3	3	1.0278	1.103	0	328	6	15	15	6	0	0	0.211	3	0	132.552	399.397	56.05	0	0.298	-0.363	-0.074	0.702	0.855	0.097	0	0	0	3	9	3	6	1	0	1.087	0.407239	123.156	276.557	245.786	-0.134907	123.83	73.05
1,2,4-Trichlorobenzene	3	0	0	0	1	0	1	0	0	3.8232	3.823	0	359.4	6	12	12	6	0	0	4.161	0	0	-56.806	121.451	22.688	0	0.579	-0.196	-0.038	0.421	0.142	0.025	0	0	0	0	9	3	3	1	0	3.823	0.405542	0	311.865	304.923	-3.57322	153.15	104.95
1,2-Anthracenediol	4	0	0	0	3	0	3	2	2	3.112	3.162	0	517.1	16	26	28	14	0	0	3.226	2	0	182.036	623.949	52.927	0	0.324	-0.391	-0.039	0.676	0.816	0.064	2	2	0	2	16	2	10	3	0	3.162	0.20171	87.6544	378.184	337.78	-3.77982	193.35	131.02
1,2-Benzenediol	2	0	0	0	1	0	1	2	2	1.2952	1.346	0	318.3	6	14	14	6	0	0	0.878	2	0	145.598	293.173	42.187	0	0.271	-0.25	-0.053	0.729	0.671	0.079	0	0	0	2	8	2	6	1	0	1.333	0.539073	87.6544	266.922	236.654	-0.526744	110.55	67.22
1,2-beta-D-Glucuronosyl-D-glucuronate	1	0	0	0	0	2	2	13	6	-4.0559	-4.006	0	532.9	0	43	44	12	2	10	-4.698	6	2	103.826	2443.19	132.009	0	0.403	-1.846	-0.143	0.597	2.739	0.105	0	0	5	5	25	13	18	0	2	-6.951	0.0040347	372.434	481.299	422.569	-0.99427	333.47	211.97
1,2-Bis(3,4-dimethoxyphenyl)propane-1,3-diol	2	0	0	0	2	0	2	6	2	2.3219	2.192	0	652.7	12	49	50	19	0	2	1.305	2	0	430.823	1630.87	70.565	0	0.17	-0.425	-0.047	0.83	2.074	0.061	0	0	4	2	25	6	24	2	0	2.192	0.0266466	111.777	575.806	501.902	-3.89082	358.14	242.15
1,2-Bis(4-hydroxy-3-methoxyphenyl)ethylene	1	0	0	0	2	0	2	4	2	3.2486	3.299	0	629.7	12	36	37	16	0	0	3.198	2	1	276.265	1162.97	68.091	0	0.281	-0.518	-0.045	0.719	1.329	0.063	0	0	2	2	20	4	16	2	0	3.297	0.0758712	99.7158	481.01	425.195	-3.90586	273.04	183.84
1,2-Bis(4-hydroxyphenyl)-2-propanol	2	0	0	0	2	0	2	3	3	2.8291	2.879	0	543.9	12	34	35	15	0	1	2.046	3	0	325.226	854.607	63.643	0	0.201	-0.316	-0.046	0.799	1.255	0.071	0	0	0	2	18	3	16	2	0	2.879	0.107037	123.156	433.168	381.066	-3.31594	244.98	166.35
1,2-Bis-O-sinapoyl-beta-D-glucoside	1	0	0	0	2	1	3	14	5	1.6952	1.959	0	917.2	12	74	76	28	0	5	0.7	5	4	522.822	4649.01	126.197	2	0.215	-1.09	-0.063	0.785	3.979	0.074	0	0	9	5	42	14	32	2	2	1.957	0.000155733	290.052	828.168	729.479	-4.68613	571.35	374.89
1,2-Dehydroreticuline	1	0	0	0	2	1	3	4	2	1.5601	3.189	0	637	12	46	48	19	0	0	3.62	2	1	418.371	1643.68	72.913	0	0.172	-0.301	-0.042	0.828	2.28	0.072	0	1	2	2	24	5	22	3	0	3.172	0.0510749	119.018	541.095	472.819	-3.08225	329.76	224.66
1,2-Dibromoethane	3	0	0	0	0	0	0	0	0	1.8008	1.8	0	256.7	0	8	7	2	0	0	1.738	0	0	0.921	46.663	16.647	0	0.498	-0.091	-0.045	0.502	0.091	0.02	0	0	0	0	4	2	4	1	0	1.8	0.477478	0	263.373	268.103	-1.99772	112.17	83
1,2-Dichloroethane	1	0	0	0	0	0	0	0	0	1.5118	1.511	0	230.5	0	8	7	2	0	0	1.458	0	0	26.605	57.263	18.333	0	0.442	-0.11	-0.055	0.558	0.139	0.025	0	0	0	0	4	2	4	1	0	1.511	0.736665	0	241.402	228.935	-1.14214	92.16	61.05
1',2'-Dihydrochlorobactene	1	0	0	0	1	0	1	0	0	12.7614	12.761	0	1314	6	94	94	40	0	0	14.788	0	10	946.857	2891.13	58.369	0	0.14	-0.307	-0.01	0.86	1.893	0.034	0	0	0	0	40	0	54	7	2	12.761	0.00192259	0	957.051	828.677	-16.0602	619.96	432.17
1',2'-Dihydro-gamma-carotene	1	0	0	0	0	1	1	0	0	12.63	12.629	0	1261	0	98	98	40	0	0	15.526	0	11	732.022	2913.62	51.818	0	0.21	-0.485	-0.008	0.79	1.827	0.033	0	0	0	0	40	0	58	7	2	12.629	0.00187641	0	960.41	825.759	-15.3652	629.94	437.66
1,2-Dihydronaphthalene-1,2-diol	4	0	0	0	1	1	2	2	2	0.9648	0.964	0	382.8	6	22	23	10	0	2	0.661	2	1	245.31	449.99	40.543	0	0.18	-0.211	-0.032	0.82	0.965	0.074	0	1	0	2	12	2	10	1	0	0.964	0.3995	87.6544	326.088	288.733	-1.95383	155.34	107.01
1,2-Dihydrophthalic acid	2	0	0	0	0	1	1	4	0	0.1666	0.217	0	339.9	0	20	20	8	2	2	0.368	0	4	105.31	545.346	60.342	0	0.345	-0.554	-0.112	0.655	1.051	0.066	0	0	2	0	12	4	8	1	0	-2.73	0.270967	141.333	321.317	287.301	-1.80028	161.77	102.89
1,2-Dihydrosantonin	1	0	1	1	0	2	2	3	1	2.3563	2.381	0	442.8	0	38	40	15	0	5	2.063	1	3	196.319	689.53	42.327	1	0.278	-0.433	-0.051	0.722	1.124	0.045	0	3	2	1	18	3	20	2	0	2.381	0.140498	85.0228	411.65	356.156	-2.87584	242.5	171.15
1,2-Dihydrovomilenine	2	0	2	2	1	4	5	4	1	2.0342	1.904	0	533.1	6	50	55	21	0	8	2.163	3	2	350.927	1095.34	56.386	1	0.171	-0.351	-0.053	0.829	1.703	0.053	0	12	2	2	26	5	24	4	0	0.344	0.0357629	95.2352	500.97	436.006	-2.44885	307.59	236.66
1,2-Dihydroxy-3,4-epoxy-1,2,3,4-tetrahydronaphthalene	1	0	0	0	1	1	2	3	2	0.2421	0.242	0	379.9	6	23	25	10	0	4	-0.5	2	0	202.191	535.206	49.425	0	0.234	-0.33	-0.059	0.766	1.079	0.071	0	2	1	2	13	3	10	1	0	0.242	0.329954	93.6851	315.747	278.244	-1.07418	158.28	109.41
1,2-Dihydroxy-5-(methylthio)pent-1-en-3-one	5	0	0	0	0	0	0	3	2	-0.2571	-0.067	0	400.1	0	20	19	6	0	0	0.344	2	2	211.099	506.465	57.589	0	0.236	-0.299	-0.073	0.764	0.967	0.071	0	0	1	2	10	4	10	1	0	-1.446	0.269063	143.05	334.244	298.44	-1.21044	171.36	109.75
1,2-Dihydroxy-6-methylcyclohexa-3,5-dienecarboxylate	2	0	0	0	0	1	1	4	2	-0.1137	-0.089	0	333.5	0	22	22	8	1	2	-0.409	2	3	186.958	544.997	58.399	0	0.22	-0.359	-0.081	0.78	1.275	0.094	0	0	1	1	12	4	10	1	0	-1.558	0.26435	149.995	316.168	279.508	-1.15654	171.05	106.67
1,2-Dihydroxy-7-hydroxymethylnaphthalene	2	0	0	0	2	0	2	3	3	1.5991	1.649	0	450.4	11	24	25	11	0	0	1.014	3	0	189.12	639.651	60.004	0	0.29	-0.412	-0.057	0.71	1.008	0.076	1	1	0	3	14	3	10	2	0	1.641	0.223014	123.156	356.968	316.861	-1.85293	183.22	123.82
1,2-Dihydroxy-8-carboxynaphthalene	2	0	0	0	2	0	2	4	2	1.808	1.884	0	429.7	11	23	24	11	1	0	2.126	2	1	123.978	698.377	65.039	0	0.356	-0.578	-0.078	0.644	1.047	0.073	1	1	1	2	15	4	8	2	0	0.435	0.144031	149.995	357.562	320.348	-1.88536	190.26	122.79
1,2-Dihydroxy-8-methylnaphthalene	2	0	0	0	2	0	2	2	2	2.6898	2.74	0	425.1	11	23	24	11	0	0	2.551	2	0	209.105	475.527	43.462	0	0.254	-0.284	-0.041	0.746	0.835	0.062	1	1	0	2	13	2	10	2	0	2.736	0.295988	87.6544	342.048	303.129	-2.52315	171.32	117.64
1,2-Dihydroxydibenzothiophene	1	1	0	1	2	0	2	2	2	3.2664	3.407	0	483	15	23	25	12	0	0	3.61	2	0	176.179	534.525	47.487	0	0.318	-0.352	-0.038	0.682	0.755	0.06	3	3	0	2	15	3	8	3	0	3.354	0.117215	130.469	372.676	341.021	-3.78848	190.6	136.85
1,2-Dihydroxyfluorene	2	0	1	1	2	0	2	2	2	2.9582	3.008	0	476	12	25	27	13	0	0	2.811	2	0	202.432	556.219	51.023	0	0.287	-0.336	-0.042	0.713	0.833	0.065	0	3	0	2	15	2	10	3	0	2.64	0.230847	87.6544	365.644	325.378	-2.91934	181.63	129.65
1,2-Dihydroxynaphthalene-6-sulfonate	3	0	0	0	2	0	2	5	2	1.511	1.587	0	475.5	11	24	25	10	0	0	-0.735	2	2	52.33	706.398	68.213	0	0.445	-0.661	-0.075	0.555	0.824	0.069	1	1	0	2	16	6	8	2	0	-0.703	0.0660097	189.456	382.317	343.249	-1.833	205.93	137.54
1,2-Naphthoquinone	1	0	0	0	1	1	2	2	0	1.5015	1.748	0	416	6	18	19	10	0	0	0.902	0	3	126.032	378.025	52.695	0	0.349	-0.317	-0.078	0.651	0.592	0.049	0	1	2	0	12	2	6	2	0	1.748	0.416864	70.3297	316.823	285.17	-2.45947	147.49	93.98
1,3,4,6-Tetrachloro-1,4-cyclohexadiene	3	0	0	0	0	1	1	0	0	3.0608	3.06	0	353.4	0	14	14	6	0	2	3.638	0	2	-84.804	167.228	27.753	0	0.62	-0.293	-0.056	0.38	0.18	0.022	0	0	0	0	10	4	4	1	0	3.06	0.336153	0	332.414	330.66	-4.00065	176.92	122.45
1,3,6,8-Naphthalenetetrol	1	0	0	0	2	0	2	4	4	1.6688	1.77	0	428	11	22	23	10	0	0	0.648	4	0	158.136	647.757	67.581	0	0.315	-0.477	-0.067	0.685	1.036	0.091	1	1	0	4	14	4	8	2	0	1.046	0.157955	158.658	341.823	305.481	-0.930502	178.55	110.1
1,3,7-Trimethyluric acid	2	0	1	1	0	1	1	3	0	-1.1453	-1.146	5	434	0	25	26	8	0	0	-0.322	1	4	215.016	859.025	71.304	0	0.252	-0.499	-0.093	0.748	1.48	0.072	0	1	3	1	15	7	10	2	0	-1.146	0.22743	97.6317	346.356	305.368	0.15458	207.46	131.71
1,3,8-Naphthalenertriol	2	0	0	0	2	0	2	3	3	1.9362	2.012	0	424.9	11	21	22	10	0	0	1.315	3	0	179.333	548.633	58.442	0	0.289	-0.373	-0.052	0.711	0.918	0.085	1	1	0	3	13	3	8	2	0	1.287	0.242042	123.156	332.188	296.349	-1.4614	165.24	103.92
1,3-alpha-D-Mannosyl-(1,2-N-acetyl-alpha-D-glucosaminyl)-1,2-alpha-	2	0	0	0	0	5	5	26	16	-9.7692	-9.77	1	956	0	114	118	32	0	25	-9.191	17	1	474.925	9484	176.279	0	0.252	-2.496	-0.097	0.748	7.424	0.087	0	0	10	16	59	27	55	1	3	-9.77	4.86824e-07	680.879	1030.28	888.35	1.26864	796.01	536.1
1,3-alpha-D-Mannosyl-1,2-alpha-D-mannosyl-1,2-alpha-D-mannosyl-D-	2	0	0	0	0	4	4	21	14	-7.7541	-7.755	0	757.3	0	87	90	24	0	20	-7.448	14	0	452.342	5896.16	135.328	0	0.201	-1.568	-0.077	0.799	6.218	0.101	0	0	7	13	45	21	42	1	3	-7.755	2.09317e-05	555.888	808.607	697.609	1.32329	607.4	419.48
1,3-Diaminopropane	6	0	0	0	0	0	0	0	0	-1.1554	-1.415	0	271.5	0	15	14	3	0	0	-1.493	2	0	242.032	189.946	23.836	0	0.054	-0.038	-0.018	0.946	0.662	0.07	0	0	0	2	5	2	10	0	0	-2.965	0.692719	121.714	252.892	216.055	0.0719852	102.54	57.62
1,3-Dihydroxy-N-methylacridone	5	0	0	0	2	1	3	4	2	2.6254	2.676	0	529	12	29	31	14	0	0	2.032	3	1	246.509	833.728	67.262	0	0.267	-0.421	-0.058	0.733	1.155	0.069	0	2	1	2	18	4	11	3	0	2.669	0.114131	109.619	402.829	359.24	-1.96727	224.06	154
1,4-beta-D-Mannooligosaccharide	1	0	0	0	0	1	1	6	5	-2.5134	-2.514	0	345.5	0	24	24	6	0	5	-2.213	5	0	158.917	779.171	70.469	0	0.27	-0.609	-0.103	0.73	1.646	0.101	0	0	1	4	12	6	12	0	0	-2.514	0.208758	200.19	315.862	274.588	0.663367	174.54	111.81
1,4'-Bipiperidine-1'-carboxylic acid	1	0	0	0	0	2	2	2	0	1.5175	-2.01	1	452.2	0	35	36	11	1	0	1.357	1	1	316.315	620.416	44.769	0	0.15	-0.206	-0.051	0.85	1.166	0.048	0	0	1	0	15	4	20	2	0	-2.006	0.236293	69.2423	412.271	353.621	-1.03819	216.14	153.32
1,4-Cyclohexanedione	1	0	0	0	0	1	1	2	0	-0.3884	-0.109	0	291.6	0	16	16	6	0	0	-0.52	0	2	133.309	228.121	41.996	0	0.271	-0.212	-0.106	0.729	0.57	0.038	0	0	2	0	8	2	8	1	0	-0.109	0.636751	70.3297	274.224	240.312	-0.455302	114.69	74.43
1,4-Dichlorobenzene	3	0	0	0	1	0	1	0	0	3.1588	3.158	0	341.2	6	12	12	6	0	0	3.568	0	0	13.535	112.776	21.061	0	0.48	-0.159	-0.031	0.52	0.172	0.031	0	0	0	0	8	2	4	1	0	3.158	0.537908	0	290.461	276.079	-2.80108	130.11	87.8
1,4-Diguanidinobutane	2	0	0	0	0	0	0	0	0	-0.776	-1.103	0	495.6	0	28	27	6	0	0	-2.644	6	2	359.642	977.264	71.528	0	0.137	-0.27	-0.049	0.863	1.702	0.095	0	0	0	4	12	6	16	0	1	-1.31	0.140327	249.69	386.962	333.828	0.586158	208.31	118.67
1,4-Dihydroxy-2-naphthoate	4	0	0	0	2	0	2	4	2	1.808	1.884	0	450.2	11	23	24	11	1	0	2.796	2	1	154.285	718.928	69.861	0	0.329	-0.525	-0.078	0.671	1.072	0.078	1	1	1	2	15	4	8	2	0	0.41	0.144031	149.995	357.562	320.348	-1.90521	190.26	120.73
1,4-Dihydroxy-2-naphthoyl-CoA	3	1	1	2	3	0	3	22	4	-0.606699	-0.907	2	1409	21	104	108	32	0	5	-1.385	14	6	565.252	11923	236.601	0	0.299	-2.534	-0.092	0.701	5.928	0.076	2	2	11	7	62	30	42	6	3	-5.381	2.1482e-08	659.401	1138.97	1011.21	-1.78094	855.52	552.57
1,4-Dihydroxy-6-naphthoate	1	0	0	0	2	0	2	4	2	1.808	1.884	0	464.8	11	23	24	11	1	0	2.056	2	1	131.267	721.986	76.345	0	0.359	-0.557	-0.087	0.641	0.996	0.077	1	1	1	2	15	4	8	2	0	0.403	0.144031	149.995	357.562	320.348	-1.9359	190.29	115.59
1,4-Dihydroxynaphthalene	2	0	0	0	2	0	2	2	2	2.2036	2.254	0	413.2	11	20	21	10	0	0	1.982	2	0	198.766	420.116	46.762	0	0.259	-0.264	-0.044	0.741	0.753	0.07	1	1	0	2	12	2	8	2	0	2.247	0.35217	87.6544	322.553	287.217	-1.99005	151.93	96.72
1,4-Lactone	1	0	1	1	0	0	0	2	0	0.2765	0.276	0	252.5	0	12	12	4	0	0	-0.803	0	1	101.971	165.112	34.16	1	0.298	-0.195	-0.101	0.702	0.459	0.035	0	0	2	0	6	2	6	1	0	0.276	0.711543	49.5212	240.761	210.707	-0.0447486	85.87	58.99
1,4-Naphthoquinone	1	0	0	0	1	1	2	2	0	1.5444	1.757	0	411.6	6	18	19	10	0	0	1.927	0	3	158.589	369.46	52.392	0	0.307	-0.276	-0.076	0.693	0.622	0.051	0	1	2	0	12	2	6	2	0	1.757	0.414961	70.3297	316.823	285.17	-2.21628	147.49	96.03
1,5-Anhydro-D-fructose	2	0	0	0	0	1	1	5	3	-2.2469	-2.107	0	327.7	0	21	21	6	0	3	-1.698	3	1	135.191	617.52	62.698	0	0.294	-0.554	-0.112	0.706	1.331	0.079	0	0	2	3	11	5	10	0	0	-2.107	0.328422	156.026	306.002	267.537	0.439496	158.64	103.58
1,5-Anhydro-D-glucitol	1	0	0	0	0	1	1	5	4	-2.1737	-2.174	0	331.4	0	23	23	6	0	4	-1.417	4	0	172.338	636.676	59.888	0	0.24	-0.461	-0.093	0.76	1.46	0.088	0	0	1	4	11	5	12	0	0	-2.174	0.307119	164.688	310.634	269.319	0.748193	162.25	105.3
1,5-Anhydro-D-mannitol	1	0	0	0	0	1	1	5	4	-2.1737	-2.174	0	331.4	0	23	23	6	0	4	-1.417	4	0	172.338	636.676	59.888	0	0.24	-0.461	-0.093	0.76	1.46	0.088	0	0	1	4	11	5	12	0	0	-2.174	0.307119	164.688	310.634	269.319	0.748193	162.25	103.24
1,6,6-Trimethyl-2,7-dioxabicyclo[3.2.2]nonan-3-one	2	0	0	0	0	1	1	3	0	0.9721	0.972	0	372	0	29	30	10	0	2	1.526	0	1	263.756	397.493	28.788	1	0.146	-0.155	-0.051	0.854	0.913	0.026	0	0	3	0	13	3	16	2	0	0.972	0.359283	55.5519	339.069	291.422	-1.65526	185.52	132.05
1,6-beta-D-Galactosylgalactogen	2	0	0	0	0	4	4	21	14	-7.7541	-7.755	0	862.4	0	87	90	24	0	20	-7.547	14	0	469.154	6714.6	162.995	0	0.228	-1.775	-0.087	0.772	6.011	0.102	0	0	7	13	45	21	42	0	3	-7.755	2.09317e-05	555.888	808.607	697.609	1.02865	607.43	416.4
1,6-Dihydroxy-5-methylcyclohexa-2,4-dienecarboxylate	2	0	0	0	0	1	1	4	2	-0.1137	-0.089	0	335.1	0	22	22	8	1	2	-0.409	2	3	185.095	549.794	56.851	0	0.224	-0.367	-0.083	0.776	1.273	0.087	0	0	1	1	12	4	10	1	0	-1.558	0.26435	149.995	316.168	279.508	-1.12885	171.08	107.01
1,6-Dihydroxy-cis-2,4-cyclohexadiene-1-carboxylic acid	2	0	0	0	0	1	1	4	2	-0.5601	-0.535	0	309.9	0	19	19	7	1	2	-0.928	2	3	138.586	495.51	62.03	0	0.276	-0.442	-0.101	0.724	1.157	0.099	0	0	1	1	11	4	8	1	0	-2.008	0.31566	149.995	298.925	266.474	-0.962899	151.62	93.63
1,6-Dihydroxycyclohexa-2,4-diene-1-carboxylate	1	0	0	0	0	1	1	4	2	-0.5601	-0.535	0	309.9	0	19	19	7	1	2	-0.928	2	3	138.586	495.51	62.03	0	0.276	-0.442	-0.101	0.724	1.157	0.099	0	0	1	1	11	4	8	1	0	-2.008	0.31566	149.995	298.925	266.474	-0.962899	151.62	93.63
1,6-Naphthalenedisulfonic acid	2	0	0	0	2	0	2	6	0	1.3532	1.403	0	510.7	11	26	27	10	0	0	-2.258	0	4	-13.617	684.132	62.468	0	0.513	-0.688	-0.068	0.487	0.652	0.054	1	1	0	0	18	8	8	2	0	-3.081	0.025937	220.255	422.811	381.016	-2.61641	233.35	157.43
1,7-Dimethyluric acid	1	0	1	1	0	1	1	3	0	-1.3512	-1.352	5	420.3	0	22	23	7	0	0	-0.363	2	4	161.474	836.613	83.268	0	0.308	-0.613	-0.11	0.692	1.378	0.089	0	1	3	2	14	7	8	2	0	-1.352	0.233959	117.594	331.951	293.949	0.0144288	185.36	119.36
1,7-Dimethylxanthine	7	1	0	1	0	1	1	3	0	-0.3058	-0.306	3	404.3	5	21	22	7	0	0	-0.279	2	2	188.696	695.324	69.654	0	0.267	-0.459	-0.091	0.733	1.261	0.081	0	1	3	1	13	6	8	2	0	0.399	0.287841	108.993	336.443	298.731	-0.724213	178.85	111.13
1,8-Cineole	2	0	0	0	0	3	3	1	0	2.1479	2.147	0	345.6	0	29	30	10	0	0	2.826	0	0	338.832	215.783	10.491	0	0.01	-0.006	-0.004	0.99	0.618	0.027	0	0	1	0	11	1	18	2	0	2.147	0.518015	22.682	321.784	273.029	-2.66774	167.15	123.13
1,8-Diazacyclotetradecane-2,9-dione	1	0	0	0	0	0	0	2	0	1.0832	1.083	2	457.7	0	38	38	12	0	0	0.29	2	2	321.995	734.084	48.306	0	0.148	-0.238	-0.059	0.852	1.366	0.047	0	0	2	2	16	4	22	2	0	1.083	0.176639	100.504	467.275	401.294	-2.61683	240.13	164.63
100-1	4	0	0	0	2	4	6	10	4	2.0404	1.806	0	895.5	12	75	80	31	0	8	1.962	4	3	577.944	3569.36	104.527	0	0.177	-0.707	-0.057	0.823	3.279	0.06	0	4	6	3	41	10	34	4	1	1.578	0.000431228	257.267	751.006	657.505	-4.31946	522.39	364.6
100-2	4	0	0	0	1	5	6	12	6	-0.262001	-0.615	0	841.5	6	79	84	31	0	10	-0.236	6	5	547.166	3994.79	110.334	0	0.175	-0.83	-0.06	0.825	3.917	0.071	0	4	6	4	43	12	36	2	3	-0.633	0.00020061	328.27	756.112	660.742	-2.81364	551.1	379.7
104-1	1	0	0	0	2	3	5	9	5	1.2267	1.018	0	758.5	12	58	62	25	0	5	1.317	5	3	427.256	2664.83	109.249	0	0.218	-0.767	-0.073	0.782	2.746	0.071	0	4	4	4	34	9	24	3	0	0.408	0.00156702	280.707	621.766	549.9	-2.78994	429.22	295.32
104-2	3	0	0	0	2	3	5	9	5	1.2267	1.018	0	764.8	12	58	62	25	0	5	0.857	5	3	413.768	2670.21	110.177	0	0.23	-0.801	-0.074	0.77	2.69	0.071	0	4	4	4	34	9	24	3	0	0.789	0.00156702	280.707	621.766	549.9	-2.77166	429.22	296
10-Carboxy-13-deoxycarminomycin	2	0	0	0	2	3	5	11	5	0.763401	-1.68	0	772.5	12	68	72	27	1	7	-0.434	6	3	425.73	3434.93	113.182	0	0.224	-0.998	-0.066	0.776	3.448	0.08	0	3	5	5	39	12	29	3	3	-1.089	0.000238878	374.771	703.595	619.383	-2.18479	501.57	333.73
10-Deacetyl-2-debenzoylbaccatin III	4	0	0	0	0	2	2	9	5	-1.1716	-1.679	0	560.3	0	63	66	22	0	9	-0.879	5	3	354.683	2017.14	76.221	1	0.183	-0.661	-0.067	0.817	2.94	0.069	0	3	4	4	31	9	32	4	0	-1.679	0.00393827	259.899	570.148	490.597	-1.60125	427.13	281.94
10-Deacetylbaccatin III	4	0	0	0	1	2	3	10	4	0.871799	0.364	0	687.2	6	75	79	29	0	9	1.338	4	4	444.971	2809.74	80.892	2	0.176	-0.721	-0.056	0.824	3.368	0.061	0	3	6	3	39	10	36	5	1	0.364	0.000694775	257.267	701.196	608.536	-3.67693	519.17	353.28
10-Deoxygeniposidic acid	2	0	1	1	0	2	2	9	4	-1.4122	-1.201	0	545.8	0	47	49	16	1	8	-0.764	4	3	288.338	1869.77	89.956	0	0.236	-0.808	-0.086	0.764	2.618	0.079	0	1	4	4	25	9	22	1	0	-2.657	0.0127003	239.09	512.35	446.576	-1.20517	330.08	221.57
10-Deoxymethynolide	3	0	0	0	0	0	0	4	1	3.1401	3.386	0	527.2	0	49	49	17	0	6	2.441	1	3	363.608	960.235	48.321	1	0.155	-0.283	-0.057	0.845	1.539	0.035	0	0	3	1	21	4	28	3	0	3.386	0.0542146	111.862	513.797	441.516	-3.92097	319.19	226.72
10-Deoxysarpagine	2	1	0	1	1	4	5	1	1	3.093	2.963	0	546.7	10	44	48	19	0	4	2.758	3	1	432.905	871.762	38.642	0	0.104	-0.166	-0.02	0.896	1.429	0.051	1	6	0	2	22	3	22	5	0	1.402	0.0864022	68.5988	477.82	415.281	-3.17038	271.33	198.59
10-Desacetyltaxuyunnanin C	2	0	0	0	0	2	2	7	1	2.9282	2.798	0	639.3	0	71	73	26	0	7	4.394	1	5	349.333	1894.93	75.817	3	0.227	-0.672	-0.081	0.773	2.292	0.038	0	1	6	1	33	7	38	2	0	2.798	0.00408537	150.763	669.278	574.138	-5.2323	476.91	334.08
10-Formyldihydrofolate	2	0	0	0	1	2	3	10	0	-2.0342	-1.813	3	886.4	6	55	57	20	2	1	-2.045	6	8	262.565	4000.6	170.194	0	0.352	-1.588	-0.107	0.648	2.925	0.085	0	1	7	4	34	14	21	2	2	-4.867	0.000966205	333.15	687.972	610.1	-3.49733	446.65	274.39
10-Formyltetrahydrofolate	8	0	0	0	1	2	3	9	0	-1.9726	-1.891	3	801.3	6	57	59	20	2	2	-1.098	6	7	302.811	3671.74	151.802	0	0.311	-1.425	-0.101	0.689	3.157	0.088	0	1	6	5	34	14	23	1	2	-6.023	0.000938543	339.047	688.139	608.039	-2.97318	445.69	285.71
10-Formyltetrahydrofolyl L-glutamate	2	0	0	0	1	2	3	12	0	-2.7519	-2.645	4	1003	6	73	75	25	3	3	-2.39	7	9	367.715	5917.96	189.767	0	0.317	-1.869	-0.104	0.683	4.033	0.085	0	1	8	6	43	18	30	1	3	-8.272	6.42316e-05	443.314	840.639	741.797	-3.88239	570.11	363.57
10-Hydroxycarbazepine	2	0	0	0	2	0	2	2	1	2.0218	2.021	2	479.1	12	33	35	15	0	1	0.647	2	1	300.822	845.645	54.88	0	0.186	-0.328	-0.044	0.814	1.437	0.07	0	2	1	2	19	4	14	2	0	1.962	0.0991454	126.649	433.609	383.504	-2.95978	241.38	160.52
10-Hydroxydecanoic acid	1	0	0	0	0	0	0	3	1	2.4047	2.43	0	515.3	0	33	32	10	1	0	2.051	1	1	323.517	712.888	60.313	0	0.186	-0.257	-0.066	0.814	1.126	0.051	0	0	1	1	13	3	20	2	0	0.981	0.212264	114.494	416.696	357.091	-2.70188	211.93	136.85
10-Hydroxydihydrosanguinarine	3	0	2	2	3	1	4	6	1	3.4413	3.466	0	649	17	41	46	20	0	0	4.684	2	0	296.995	1409.37	66.07	0	0.271	-0.589	-0.041	0.729	1.583	0.061	1	8	4	1	26	6	15	4	0	3.466	0.0296808	71.4008	515.199	457.921	-3.15634	298.7	221.23
10-Hydroxygeraniol	1	0	0	0	0	0	0	2	2	1.8434	1.843	0	453.6	0	30	29	10	0	0	1.182	2	2	373.296	564.758	43.867	0	0.089	-0.11	-0.034	0.911	1.135	0.063	0	0	0	2	12	2	18	2	0	1.843	0.3397	87.6544	388.109	334.075	-1.91188	204.04	133.08
10-OPDA	1	0	1	1	0	0	0	3	0	4.573	4.845	0	586.2	0	49	49	18	1	2	4.589	0	4	379.788	1005.38	60.82	0	0.176	-0.302	-0.063	0.824	1.413	0.041	0	0	2	0	21	3	28	4	0	3.396	0.052384	105.831	554.196	478.687	-5.73514	311.57	217.8
10-Oxodecanoate	1	0	0	0	0	0	0	3	0	2.9297	2.4	0	510.7	0	31	30	10	1	0	2.062	0	2	258.31	672.988	67.961	0	0.247	-0.326	-0.088	0.753	0.992	0.045	0	0	2	0	13	3	18	2	0	0.951	0.210446	105.831	409.907	354.325	-2.90743	206.57	134.79
10-Oxogeranial	2	0	0	0	0	0	0	2	0	3.3595	2.355	0	447.6	0	26	25	10	0	0	1.054	0	4	231.086	439.093	58.356	0	0.242	-0.237	-0.084	0.758	0.744	0.047	0	0	2	0	12	2	14	2	0	2.355	0.316147	70.3297	374.53	328.543	-2.60425	192.87	121.76
11(R)-HPETE	1	0	0	0	0	0	0	3	0	6.5018	5.552	0	818.5	0	56	55	20	1	1	4.911	1	5	561.041	1755.16	74.338	0	0.157	-0.337	-0.043	0.843	1.807	0.048	0	0	2	0	24	4	32	4	1	4.112	0.0177416	120.524	645.65	559.506	-7.16065	367.02	245.93
11,12,15-THETA	1	0	0	0	0	0	0	5	3	3.6879	3.713	0	822.2	0	59	58	20	1	3	2.508	3	4	594.073	2178.53	86.597	0	0.139	-0.368	-0.048	0.861	2.282	0.057	0	0	1	3	25	5	34	3	0	2.273	0.0131675	185.497	645.875	557.424	-5.67947	387.12	261.02
11,12-DHET	1	0	0	0	0	0	0	4	2	4.6548	4.68	0	804.3	0	58	57	20	1	2	4.315	2	4	602.007	1896.65	75.57	0	0.126	-0.296	-0.042	0.874	2.062	0.052	0	0	1	2	24	4	34	4	0	3.239	0.0195998	149.995	640.648	552.156	-6.37349	374.28	259.3
11,12-EET	2	0	0	0	0	0	0	3	0	5.4213	5.446	0	729.1	0	55	55	20	1	2	5.832	0	4	546.82	1419.81	60.649	0	0.125	-0.243	-0.042	0.875	1.704	0.041	0	0	2	0	23	3	32	4	1	4.006	0.0355943	85.0228	613.392	528.843	-6.99476	347.32	246.95
11,14,15-THETA	1	0	0	0	0	0	0	5	3	3.6879	3.713	0	819.8	0	59	58	20	1	3	2.508	3	4	588.593	2170.48	87.224	0	0.141	-0.373	-0.049	0.859	2.274	0.058	0	0	1	3	25	5	34	3	0	2.273	0.0131675	185.497	645.875	557.424	-5.66482	387.12	266.85
11beta,17alpha,21-Trihydroxy-5beta-pregnane-3,20-dione	2	0	1	1	0	3	3	5	3	0.832098	1.255	0	566.7	0	58	61	21	0	8	2.031	3	2	334.93	1308.07	68.561	0	0.204	-0.472	-0.076	0.796	1.836	0.045	0	5	2	2	26	5	32	4	0	1.112	0.0207442	176.834	535.005	457.537	-3.14216	355.26	262.39
11beta,17alpha,21-Trihydroxypregnenolone	1	0	1	1	0	3	3	5	4	0.907998	1.047	0	573.2	0	58	61	21	0	8	1.949	4	2	389.339	1424.16	68.161	0	0.16	-0.398	-0.059	0.84	2.086	0.06	0	5	1	3	26	5	32	3	0	1.047	0.0192815	185.497	535.334	458.017	-2.90874	355.57	271.65
11beta,21-Dihydroxy-3,20-oxo-5beta-pregnan-18-al	2	0	1	1	0	3	3	5	2	1.2883	1.013	0	568.1	0	56	59	21	0	8	1.903	2	3	320.619	1277.32	74.257	0	0.218	-0.49	-0.081	0.782	1.759	0.049	0	5	3	2	26	5	30	3	0	1.013	0.0207778	168.172	540.154	465.33	-3.39708	346.7	261.02
11beta,21-Dihydroxy-5beta-pregnane-3,20-dione	2	0	1	1	0	3	3	4	2	1.5676	1.847	0	568.1	0	57	60	21	0	8	2.657	2	2	369.089	1138.49	65.086	0	0.175	-0.351	-0.068	0.825	1.653	0.047	0	5	2	2	25	4	32	3	0	1.847	0.0320472	141.333	532.024	454.365	-3.95719	341.92	261.36
11beta-Hydroxyandrost-4-ene-3,17-dione	1	0	1	1	0	3	3	3	1	2.0177	2.404	0	515.8	0	48	51	19	0	6	2.08	1	3	344.723	805.078	50.706	0	0.166	-0.259	-0.057	0.834	1.302	0.041	0	5	2	1	22	3	26	3	0	2.404	0.0725114	105.831	472.933	406.771	-3.69745	291.74	229.46
11-cis-Dehydroretinal	1	0	0	0	0	1	1	1	0	5.5768	5.128	0	606.6	0	47	47	20	0	0	5.93	0	7	436.077	793.385	47.332	0	0.141	-0.184	-0.037	0.859	1.124	0.041	0	0	1	0	21	1	26	3	1	5.128	0.0960764	43.4905	537.546	468.817	-6.63981	324.55	218.14
11-cis-Retinal	2	0	0	0	0	1	1	1	0	6.0214	5.573	0	628	0	49	49	20	0	0	6.384	0	6	435.329	844.153	45.684	0	0.153	-0.206	-0.037	0.847	1.138	0.035	0	0	1	0	21	1	28	3	1	5.573	0.0873095	43.4905	544.007	471.103	-6.67009	328.56	223.29
11-cis-Retinol	4	0	0	0	0	1	1	1	1	5.3167	5.316	0	628	0	51	51	20	0	0	6.403	1	5	510.066	950.523	39.394	0	0.094	-0.142	-0.018	0.906	1.371	0.045	0	0	0	1	21	1	30	3	1	5.316	0.0908562	52.1529	550.796	473.869	-6.32395	334.11	224.66
11-cis-Retinyl palmitate	3	0	0	0	0	1	1	2	0	12.2933	12.293	0	1183	0	98	98	36	0	0	14.755	0	6	1037.85	2952.92	50.964	1	0.061	-0.153	-0.012	0.939	2.344	0.032	0	0	2	0	38	2	60	7	2	12.293	0.00142453	49.5212	949.639	806.718	-14.107	599.58	422.57
11-Dehydrocorticosterone	1	0	1	1	0	3	3	4	1	1.4496	1.976	0	580.6	0	53	56	21	0	6	2.663	1	4	346.761	1131.5	68.196	0	0.201	-0.392	-0.074	0.799	1.556	0.043	0	5	3	1	25	4	28	4	0	1.976	0.0363571	132.67	523.087	451.282	-3.95873	334.81	247.3
11-Deoxycorticosterone	2	0	1	1	0	3	3	3	1	2.8017	3.188	0	562.5	0	54	57	21	0	6	3.44	1	3	360.827	1001.09	61.155	0	0.179	-0.319	-0.065	0.821	1.461	0.043	0	5	2	1	24	3	30	4	0	3.188	0.046165	105.831	522.493	447.794	-4.842	325.47	255.19
11-Deoxycortisol	1	0	1	1	0	3	3	4	2	2.0662	2.452	0	561.5	0	55	58	21	0	6	2.814	2	3	355.501	1168.96	61.727	0	0.183	-0.382	-0.064	0.817	1.7	0.046	0	5	2	1	25	4	30	3	0	2.452	0.0300372	141.333	525.474	450.967	-4.00447	338.82	259.3
11-epi-Prostaglandin F2alpha	1	0	1	1	0	0	0	5	3	3.2171	2.983	0	659	0	59	59	20	1	5	2.271	3	3	464.829	1660.41	72.85	0	0.147	-0.371	-0.051	0.853	2.148	0.059	0	0	1	3	25	5	34	3	0	1.543	0.0143323	185.497	618.843	532.03	-4.91543	373.25	261.7
11H-14,15-EETA	2	0	0	0	0	0	0	4	1	4.4544	4.479	0	721.9	0	56	56	20	1	3	4.025	1	4	532.377	1614.97	67.687	0	0.131	-0.294	-0.044	0.869	1.943	0.049	0	0	2	1	24	4	32	4	0	3.039	0.0240415	120.524	618.619	534.111	-6.17976	360.15	246.27
11-O-Demethyl-17-O-deacetylvindoline	2	0	2	2	1	2	3	6	3	1.3052	1.33	0	575.9	6	57	61	22	0	6	1.549	5	2	473.689	1623.14	56.492	1	0.089	-0.25	-0.026	0.911	2.568	0.072	0	12	2	2	29	7	28	4	0	1.329	0.0127882	146.276	557.081	484.329	-2.17974	378.2	271.31
12(13)-EpOME	2	0	0	0	0	0	0	3	0	5.3981	5.423	0	655.2	0	53	53	18	1	2	5.742	0	2	481.969	1149.04	54.347	0	0.132	-0.232	-0.045	0.868	1.522	0.037	0	0	2	0	21	3	32	4	1	3.974	0.0471093	85.0228	576.753	492.392	-6.18207	322.9	227.06
12(R)-HPETE	1	0	0	0	0	0	0	3	0	6.5018	5.552	0	791.9	0	56	55	20	1	1	4.911	1	5	542.856	1697.25	72.094	0	0.157	-0.337	-0.043	0.843	1.806	0.048	0	0	2	0	24	4	32	4	1	4.112	0.0177416	120.524	645.65	559.506	-7.16619	367.02	252.44
12(S)-HPETE	3	0	0	0	0	0	0	3	0	6.5018	5.552	0	791.9	0	56	55	20	1	1	4.911	1	5	542.856	1697.25	72.094	0	0.157	-0.337	-0.043	0.843	1.806	0.048	0	0	2	0	24	4	32	4	1	4.112	0.0177416	120.524	645.65	559.506	-7.16619	367.02	251.76
12,13-DHOME	1	0	0	0	0	0	0	4	2	4.6316	4.657	0	786	0	56	55	18	1	2	4.225	2	2	586.582	1701.37	71.968	0	0.127	-0.275	-0.044	0.873	1.89	0.048	0	0	1	2	22	4	34	3	0	3.208	0.0260805	149.995	604.009	515.705	-5.5057	349.86	244.21
124-1	3	0	0	0	2	5	7	14	6	1.4874	1.472	0	1055	12	95	101	37	0	12	0.835	6	3	667.292	5645.83	133.17	0	0.184	-0.983	-0.061	0.816	4.368	0.066	0	4	8	5	51	14	44	5	3	1.243	2.66462e-05	340.332	904.743	788.644	-4.00591	655.07	459.27
12alpha-Hydroxy-3-oxochola-4,6-dienoate	1	0	1	1	0	3	3	4	1	3.351	3.623	0	607.1	0	62	65	24	1	8	3.544	1	4	356.485	1315.31	66.983	0	0.206	-0.447	-0.072	0.794	1.719	0.039	0	5	2	1	28	4	34	4	0	2.344	0.0149232	141.333	585.906	503.85	-5.66546	381.44	277.14
12-Dehydrotetracycline	3	0	0	0	1	3	4	8	4	-0.8759	-0.675	1	638.2	6	54	57	22	0	4	-1.558	6	6	285.265	2376.41	102.154	0	0.276	-1.03	-0.088	0.724	2.694	0.072	0	3	4	3	32	10	22	2	0	-2.937	0.00227083	313.671	574.153	506.544	-3.08209	419.19	265.13
12-Deoxyaklanonic acid	1	0	0	0	2	1	3	7	3	2.5384	2.886	0	713.9	12	46	48	21	1	0	3.232	3	4	305.713	1977.56	103.861	0	0.286	-0.792	-0.079	0.714	1.978	0.066	0	2	3	3	28	7	18	3	0	1.185	0.00607386	239.175	570.94	508.434	-3.62166	362.92	244.9
12-Hydroxydihydrochelirubine	3	0	2	2	3	1	4	7	1	3.4249	3.45	0	672.9	17	45	50	21	0	0	4.594	2	0	333.005	1609.55	69.907	0	0.253	-0.604	-0.042	0.747	1.788	0.061	1	8	5	1	28	7	17	4	0	3.45	0.0176076	77.4316	551.385	488.739	-3.06314	331.21	240.09
12-Keto-leukotriene B4	1	0	0	0	0	0	0	4	1	4.064	4.336	0	839.7	0	54	53	20	1	1	3.336	1	6	505.159	1850.24	84.802	0	0.199	-0.439	-0.055	0.801	1.765	0.046	0	0	2	1	24	4	30	5	0	2.874	0.0242336	141.333	629.554	548.088	-6.56303	366.31	246.61
12-OPDA	2	0	1	1	0	0	0	3	0	4.573	4.845	0	590.4	0	49	49	18	1	2	4.589	0	4	389.181	1013.34	60.52	0	0.17	-0.292	-0.061	0.83	1.424	0.041	0	0	2	0	21	3	28	4	0	3.396	0.052384	105.831	554.196	478.687	-5.76477	311.57	217.46
12-Oxo-9(Z)-dodecenoic acid	2	0	0	0	0	0	0	3	0	3.3975	2.867	0	564.5	0	35	34	12	1	0	2.836	0	3	307.313	837.955	71.352	0	0.228	-0.338	-0.08	0.772	1.146	0.047	0	0	2	0	15	3	20	2	0	1.419	0.151887	105.831	453.006	393.062	-3.84257	234.75	154.69
12-trans-Hydroxy juvenile hormone III	1	0	0	0	0	0	0	4	1	2.9241	3.03	0	563.8	0	46	46	16	0	2	3.14	1	3	424.111	1033.31	50.873	1	0.124	-0.227	-0.042	0.876	1.606	0.048	0	0	3	1	20	4	26	3	0	3.03	0.0714822	91.0535	510.412	438.473	-3.76906	313.77	217.8
13(1)-Hydroxy-magnesium-protoporphyrin IX 13-monomethyl ester	2	4	0	4	0	0	0	7	1	8.1797	5.177	0	831.3	5	79	84	35	1	1	6.354	1	4	401.912	2907.08	89.928	1	0.258	-0.903	-0.058	0.742	2.594	0.05	0	4	5	1	45	10	34	4	2	3.429	0.000171028	175.095	859.622	759.561	-7.26574	592.43	415.37
13(1)-Oxo-magnesium-protoporphyrin IX 13-monomethyl ester	2	4	0	4	0	0	0	7	0	8.5762	5.564	0	840	5	77	82	35	1	0	6.66	0	5	364.852	2887.02	94.011	1	0.283	-0.972	-0.067	0.717	2.465	0.045	0	4	6	0	45	10	32	4	2	3.816	0.000173187	166.433	854.989	757.779	-7.62748	588.64	410.57
13-(2-Methylcrotonoyl)oxylupanine	2	0	0	0	0	4	4	3	0	2.6349	1.858	1	572.9	0	55	58	20	0	5	1.812	1	3	537.712	1076.09	28.729	1	0.031	-0.058	-0.011	0.969	1.82	0.039	0	4	3	0	25	5	30	4	0	0.298	0.0429912	66.6107	556.673	477.762	-2.07017	334.83	244.21
13(S)-HODE	1	0	0	0	0	0	0	3	1	5.2889	5.314	0	767.2	0	53	52	18	1	1	5.355	1	3	557.739	1432.7	65.794	0	0.137	-0.255	-0.041	0.863	1.613	0.045	0	0	1	1	21	3	32	4	1	3.865	0.0416808	114.494	592.321	508.15	-6.3616	332.89	231.18
13(S)-HPOT	6	0	0	0	0	0	0	3	0	6.169	5.22	0	762	0	52	51	18	1	1	4.537	1	4	516.75	1515.87	69.662	0	0.161	-0.32	-0.045	0.839	1.669	0.047	0	0	2	0	22	4	30	4	1	3.771	0.0255571	120.524	602.551	520.769	-6.33556	338.76	230.83
13,16-Docosadienoic acid	1	0	0	0	0	0	0	2	0	8.2156	8.24	0	893	0	64	63	22	1	0	9.418	0	3	729.292	1606.09	59.492	0	0.092	-0.165	-0.03	0.908	1.634	0.037	0	0	1	0	24	2	40	5	1	6.792	0.0227226	78.9921	686.214	584.928	-9.47481	384.02	268.22
13-Deoxycarminomycin	3	0	0	0	2	3	5	9	5	1.4691	1.479	0	724.6	12	65	69	26	0	6	2.619	6	2	469.694	2750.44	94.694	0	0.176	-0.668	-0.051	0.824	3.128	0.08	0	3	4	5	36	10	29	3	1	0.177	0.000728909	312.43	672.994	590.115	-2.41249	465.32	322.07
13-Deoxydaunorubicin	2	0	0	0	2	3	5	9	4	1.7201	1.705	0	749.5	12	68	72	27	0	6	2.718	5	2	514.856	2836.09	87.062	0	0.157	-0.592	-0.045	0.843	3.192	0.071	0	3	5	4	37	10	31	3	1	1.178	0.000727066	282.96	699.544	611.801	-2.99642	484.56	330.65
13-Dihydrocarminomycin	2	0	0	0	2	3	5	10	6	0.4347	0.445	0	736.5	12	66	70	26	0	7	1.265	7	2	455.411	3041.97	105.319	0	0.191	-0.788	-0.057	0.809	3.342	0.086	0	3	4	6	37	11	29	3	3	-0.857	0.000492649	347.932	678.221	595.384	-1.86223	477.77	328.25
13-Dihydrodaunorubicin	2	0	0	0	2	3	5	10	5	0.6857	0.67	0	761.4	12	69	73	27	0	7	1.364	6	2	500.572	3135.81	97.687	0	0.171	-0.705	-0.051	0.829	3.413	0.077	0	3	5	5	38	11	31	3	3	0.144	0.000491403	318.461	704.771	617.07	-2.43404	497.01	336.48
13-Hydroxylupanine	2	0	0	0	0	4	4	2	1	0.709499	-0.067	1	445.5	0	43	46	15	0	5	-0.587	2	1	368.145	664.798	35.785	0	0.087	-0.13	-0.034	0.913	1.363	0.046	0	4	1	1	19	4	24	2	0	-1.628	0.161097	69.2423	444.406	380.306	-0.35914	245.52	182.47
13-OxoODE	1	0	0	0	0	0	0	3	0	5.1427	5.414	0	782.7	0	51	50	18	1	0	5.023	0	4	510.159	1345.03	69.297	0	0.174	-0.299	-0.05	0.826	1.419	0.039	0	0	2	0	21	3	30	4	1	3.966	0.0463746	105.831	587.689	506.368	-6.40443	329.16	224.66
14,15-DHET	1	0	0	0	0	0	0	4	2	4.6548	4.68	0	816.5	0	58	57	20	1	2	4.315	2	4	606.413	1917.61	77.126	0	0.129	-0.302	-0.043	0.871	2.046	0.052	0	0	1	2	24	4	34	5	0	3.239	0.0195998	149.995	640.648	552.156	-6.32188	374.28	257.24
14,15-EET	2	0	0	0	0	0	0	3	0	5.4213	5.446	0	706.8	0	55	55	20	1	2	5.832	0	4	525.261	1369.61	59.477	0	0.128	-0.249	-0.042	0.872	1.689	0.042	0	0	2	0	23	3	32	4	1	4.006	0.0355943	85.0228	613.392	528.843	-6.96856	347.32	243.87
14alpha-Hydroxy-5beta-cholest-7-ene-3,6-dione	3	0	1	1	0	3	3	3	1	5.0666	5.453	0	684.5	0	72	75	27	0	7	5.854	1	3	516.211	1387.82	54.723	0	0.123	-0.249	-0.047	0.877	1.778	0.033	0	5	2	0	30	3	42	5	1	5.453	0.0115328	105.831	639.848	543.38	-7.11171	427.07	311.1
14'-apo-beta-Carotenal	1	0	0	0	0	1	1	1	0	6.4892	6.04	0	743.1	0	53	53	22	0	0	6.988	0	7	495.756	1094.03	52.737	0	0.166	-0.245	-0.033	0.834	1.227	0.038	0	0	1	0	23	1	30	3	1	6.04	0.060394	43.4905	587.106	509.84	-7.61788	356.55	240.78
14-Demethyllanosterol	3	0	1	1	0	3	3	1	1	7.9137	7.913	0	692.9	0	78	81	29	0	7	10.074	1	2	666.811	1215.34	28.683	0	0.019	-0.033	-0.007	0.981	1.721	0.034	0	5	0	1	30	1	48	6	1	7.913	0.0135042	52.1529	666.687	560.187	-9.13457	448.13	343.34
15(S)-HPETE	5	0	0	0	0	0	0	3	0	6.5018	5.552	0	801.7	0	56	55	20	1	1	4.911	1	5	540.821	1709.69	72.663	0	0.163	-0.347	-0.044	0.837	1.786	0.047	0	0	2	0	24	4	32	4	1	4.112	0.0177416	120.524	645.65	559.506	-7.12165	367.02	247.98
15-cis-Phytoene	2	0	0	0	0	0	0	0	0	14.5398	14.539	0	1319	0	104	103	40	0	0	16.548	0	9	1232.73	3175.71	52.674	0	0.033	-0.079	-0.003	0.967	2.328	0.037	0	0	0	0	40	0	64	8	2	14.539	0.00123226	0	1011.23	861.093	-15.212	653.75	451.38
15-Deoxy-delta-12,14-PGJ2	1	0	1	1	0	0	0	3	0	5.0015	5.273	0	705.7	0	51	51	20	1	1	5.399	0	6	445.626	1293.7	71.917	0	0.184	-0.338	-0.059	0.816	1.495	0.043	0	0	2	0	23	3	28	5	1	3.833	0.0369111	105.831	592.992	516.123	-6.67579	337.22	232.89
15H-11,12-EETA	2	0	0	0	0	0	0	4	1	4.4544	4.479	0	694	0	56	56	20	1	3	4.025	1	4	488.728	1553.92	68.592	0	0.148	-0.331	-0.051	0.852	1.908	0.048	0	0	2	1	24	4	32	5	0	3.039	0.0240415	120.524	618.619	534.111	-6.169	360.15	244.55
15-Keto-prostaglandin F2alpha	1	0	1	1	0	0	0	5	2	3.0709	3.084	0	649.6	0	57	57	20	1	4	1.939	2	4	408.693	1566.29	77.174	0	0.185	-0.447	-0.065	0.815	1.964	0.053	0	0	2	2	25	5	32	3	0	1.643	0.0159977	176.834	614.21	530.248	-4.99883	369.53	252.1
15-OxoETE	1	0	0	0	0	0	0	3	0	5.1659	5.437	0	819.7	0	53	52	20	1	0	5.113	0	6	535.123	1560.14	74.74	0	0.174	-0.33	-0.049	0.826	1.573	0.043	0	0	2	0	23	3	30	5	1	3.997	0.0350325	105.831	624.327	542.819	-7.21368	353.58	235.29
16(R)-HETE	1	0	0	0	0	0	0	3	1	5.3121	5.337	0	752.9	0	55	54	20	1	1	5.385	1	5	596.94	1549.29	62.412	0	0.104	-0.213	-0.033	0.896	1.845	0.05	0	0	1	1	23	3	32	5	1	3.897	0.0314489	114.494	628.96	544.601	-7.11983	357.49	244.9
16,17-Didehydropregnenolone	1	0	1	1	0	3	3	2	1	3.4456	3.585	0	562.1	0	53	56	21	0	6	3.693	1	3	455.045	895.804	50.517	0	0.095	-0.152	-0.037	0.905	1.442	0.053	0	5	1	1	23	2	30	3	0	3.585	0.0674995	78.9921	507.902	434.543	-5.26202	313.92	233.23
16alpha-Hydroxyandrost-4-ene-3,17-dione	1	0	1	1	0	3	3	3	1	2.3999	2.786	0	528	0	48	51	19	0	6	2.858	1	3	341.895	858.727	53.711	0	0.176	-0.287	-0.061	0.824	1.34	0.041	0	5	2	1	22	3	26	3	0	2.786	0.0679568	105.831	472.933	406.771	-4.00298	291.66	228.78
16alpha-Hydroxydehydroepiandrosterone	2	0	1	1	0	3	3	3	2	2.4111	2.551	0	534.8	0	50	53	19	0	7	2.92	2	2	403.539	938.824	51.999	0	0.123	-0.215	-0.044	0.877	1.54	0.053	0	5	1	2	22	3	28	2	0	2.551	0.0626506	114.494	477.566	408.553	-3.85822	295.46	231.86
16alpha-Hydroxyestrone	2	0	1	1	1	2	3	3	2	2.986	3.151	0	495.3	6	43	46	18	0	5	3.233	2	1	343.321	777.62	51.934	0	0.153	-0.241	-0.046	0.847	1.329	0.058	0	5	1	2	21	3	22	3	0	3.151	0.0695336	114.494	456.868	396.543	-3.90019	267.44	192.07
16-alpha-Hydroxypregnenolone	1	0	1	1	0	3	3	3	2	2.383	2.522	0	551.7	0	56	59	21	0	8	3.495	2	2	448.741	1026.26	48.981	0	0.093	-0.174	-0.036	0.907	1.687	0.052	0	5	1	2	24	3	32	2	0	2.522	0.0457923	114.494	517.433	441.113	-4.59647	330.36	252.1
16alpha-Hydroxyprogesterone	1	0	1	1	0	3	3	3	1	2.3718	2.758	0	543.2	0	54	57	21	0	7	3.433	1	3	402.169	940.312	47.562	0	0.13	-0.225	-0.047	0.87	1.506	0.041	0	5	2	1	24	3	30	3	0	2.758	0.0497464	105.831	512.8	439.332	-4.74029	326.56	247.64
16alpha-Hydroxysteroid	2	0	1	1	0	3	3	2	2	3.3528	3.352	0	502	0	53	56	19	0	8	4.605	2	0	429.878	711.486	38.359	0	0.072	-0.102	-0.028	0.928	1.315	0.048	0	5	0	2	21	2	32	2	0	3.352	0.0827408	87.6544	481.275	406.367	-4.791	291.15	219.51
16beta-Hydroxysteroid	1	0	1	1	0	3	3	2	2	3.3528	3.352	0	502	0	53	56	19	0	8	4.605	2	0	429.878	711.486	38.359	0	0.072	-0.102	-0.028	0.928	1.315	0.048	0	5	0	2	21	2	32	2	0	3.352	0.0827408	87.6544	481.275	406.367	-4.791	291.15	218.83
16-Dehydroprogesterone	1	0	1	1	0	3	3	2	0	3.4344	3.821	0	553.9	0	51	54	21	0	5	3.631	0	4	397.43	811.479	51.3	0	0.141	-0.207	-0.051	0.859	1.258	0.041	0	5	2	0	23	2	28	4	0	3.821	0.0731842	70.3297	503.269	432.761	-5.40589	310.12	232.89
16-Epivellosimine	4	1	0	1	1	4	5	1	0	3.7612	3.206	0	548.4	10	42	46	19	0	4	2.844	2	2	418.888	855.617	42.947	0	0.118	-0.184	-0.024	0.882	1.376	0.054	1	6	1	1	22	3	20	5	0	1.645	0.0835222	59.9364	471.031	412.514	-3.5565	265.89	191.05
16-Glucuronide-estriol	2	0	1	1	1	3	4	9	5	1.2011	1.251	0	687.4	6	65	69	24	1	11	2.266	5	1	385.615	2578.02	102.439	0	0.22	-0.823	-0.072	0.78	2.927	0.077	0	5	3	5	33	9	32	3	1	-0.222	0.00180566	268.561	626.343	542.819	-4.07346	423.89	299.09
16-Hydroxytabersonine	3	0	2	2	1	2	3	4	1	2.5396	2.565	0	569.9	6	50	54	21	0	3	3.091	3	3	470.996	1272.78	52.057	1	0.087	-0.194	-0.025	0.913	2.039	0.067	0	12	2	2	26	5	24	4	0	1.012	0.0327142	95.2352	532.32	464.152	-3.40318	327.39	240.09
16-Methoxy-2,3-dihydro-3-hydroxytabersonine	3	0	2	2	1	2	3	5	1	2.0346	2.034	0	586.3	6	56	60	22	0	5	2.161	3	2	504.075	1465.13	46.777	1	0.07	-0.175	-0.021	0.93	2.324	0.059	0	12	3	1	28	6	28	4	0	2.031	0.0207102	101.266	564	489.327	-3.56192	363.71	262.39
16-Methoxytabersonine	3	0	2	2	1	2	3	4	0	2.7906	2.79	0	600.6	6	53	57	22	0	3	3.861	2	3	518.073	1334.01	44.926	1	0.069	-0.153	-0.019	0.931	2.069	0.056	0	12	3	1	27	5	26	4	0	1.369	0.0326341	65.7644	558.871	485.838	-4.02033	346.63	250.73
16-Oxosteroid	1	0	1	1	0	3	3	2	1	3.0269	3.301	0	493.6	0	51	54	19	0	7	3.553	1	1	377.015	658.838	42.495	0	0.118	-0.158	-0.046	0.882	1.177	0.04	0	5	1	1	21	2	30	3	0	3.166	0.0943831	78.9921	476.643	404.585	-4.81111	287.61	209.57
17alpha-(N-Acetyl-D-glucosaminyl)-estradiol 3-D-glucuronoside	2	0	1	1	1	4	5	13	6	-0.0046003	0.02	1	865.8	6	91	96	32	1	15	3.287	7	2	434.638	4804.42	135.431	0	0.249	-1.382	-0.088	0.751	4.167	0.069	0	5	6	7	46	14	45	4	3	-1.453	6.48676e-05	358.051	842.785	728.292	-5.13429	599.52	431.83
17alpha,20alpha-Dihydroxycholesterol	1	0	1	1	0	3	3	3	3	5.2812	5.281	0	719.6	0	76	79	27	0	8	6.079	3	1	653.755	1596.4	47.914	0	0.046	-0.101	-0.018	0.954	2.117	0.049	0	5	0	1	30	3	46	3	1	5.281	0.00937774	123.156	646.868	544.847	-6.75328	436.53	327.9
17alpha,20alpha-Dihydroxypregn-4-en-3-one	1	0	1	1	0	3	3	3	2	2.9209	3.167	0	545.2	0	56	59	21	0	7	3.103	2	2	408.002	982.183	46.454	0	0.126	-0.227	-0.045	0.874	1.575	0.04	0	5	1	1	24	3	32	3	0	3.167	0.0416881	114.494	515.187	439.017	-4.65589	331.29	253.47
17alpha,21-Dihydroxy-5beta-pregnane-3,11,20-trione	2	0	1	1	0	3	3	5	2	0.649399	1.069	0	540	0	56	59	21	0	7	1.629	2	3	316.823	1209.95	65.645	0	0.207	-0.463	-0.077	0.793	1.778	0.044	0	5	3	1	26	5	30	3	0	1.069	0.0232882	168.172	530.372	455.756	-3.22956	351.64	259.65
17alpha,21-Dihydroxypregnenolone	2	0	1	1	0	3	3	4	3	2.0774	2.217	0	569	0	57	60	21	0	7	2.876	3	2	417.429	1257.87	60.254	0	0.133	-0.294	-0.049	0.867	1.916	0.057	0	5	1	2	25	4	32	2	0	2.217	0.0276042	149.995	530.107	452.748	-3.86456	342.62	270.62
17alpha-Hydroxypregnenolone	4	0	1	1	0	3	3	3	2	2.7494	2.889	0	543.5	0	56	59	21	0	7	3.402	2	2	432.751	998.834	47.638	0	0.102	-0.187	-0.037	0.898	1.65	0.05	0	5	1	1	24	3	32	2	0	2.889	0.0429569	114.494	515.187	439.017	-4.63506	330.74	249.7
17alpha-Hydroxyprogesterone	4	0	1	1	0	3	3	3	1	2.7382	3.124	0	551.3	0	54	57	21	0	6	3.34	1	3	390.221	941.88	49.124	0	0.146	-0.25	-0.051	0.854	1.459	0.038	0	5	2	0	24	3	30	3	0	3.124	0.0466782	105.831	510.554	437.235	-4.7752	326.94	261.36
17-O-Acetylajmaline	2	0	2	2	1	4	5	4	1	2.4408	2.311	0	567.5	6	55	60	22	0	9	3.06	3	1	380.283	1139.11	51.521	1	0.165	-0.331	-0.048	0.835	1.676	0.043	0	12	2	1	27	5	28	5	0	0.954	0.0325455	75.2731	519.679	448.725	-2.06885	331.21	243.87
17-O-Acetylnorajmaline	3	0	2	2	1	4	5	4	1	2.0873	1.957	0	536.6	6	52	57	21	0	9	2.247	3	1	364.254	1083.13	52.84	1	0.161	-0.324	-0.05	0.839	1.694	0.049	0	12	2	2	26	5	26	4	0	0.397	0.0346132	95.2352	505.274	437.307	-2.46325	309.67	229.12
19(S)-HETE	1	0	0	0	0	0	0	3	1	5.1096	5.135	0	758.3	0	55	54	20	1	1	5.185	1	5	569.125	1555.55	69.078	0	0.125	-0.256	-0.04	0.875	1.796	0.051	0	0	1	1	23	3	32	4	1	3.694	0.0325946	114.494	628.96	544.601	-7.2104	357.6	241.12
19-epi-Ajmalicine	1	1	0	1	1	3	4	3	0	2.6869	2.744	0	667.3	10	50	54	21	0	4	3.007	2	2	480.41	1333.83	48.138	1	0.14	-0.28	-0.023	0.86	1.719	0.049	1	6	3	1	26	5	24	4	0	1.183	0.0364608	71.9979	546.435	475.871	-3.88612	326.72	232.21
19-epi-Cathenamine	2	1	0	1	1	3	4	3	0	2.428	2.614	0	670.7	10	48	52	21	0	3	2.82	2	3	471.067	1376.12	51.595	1	0.149	-0.305	-0.027	0.851	1.746	0.05	1	6	3	1	26	5	22	4	0	1.053	0.0390553	71.9979	542.131	474.57	-3.9317	323.19	233.23
19-Hydroxy-8-O-methyltetrangulol	3	0	0	0	3	1	4	5	2	2.8285	2.853	0	672.9	17	39	42	20	0	0	3.249	2	2	319.231	1430.73	76.485	0	0.263	-0.559	-0.052	0.737	1.568	0.061	1	4	3	2	25	5	14	4	0	2.848	0.0254348	147.364	508.209	454.758	-3.99336	307.3	206.82
19-Hydroxytabersonine	2	0	2	2	1	2	3	4	1	1.6376	1.637	0	552.8	6	50	54	21	0	4	2.153	3	3	459.758	1243.26	47.429	1	0.084	-0.189	-0.022	0.916	2.06	0.064	0	12	2	2	26	5	24	4	0	0.088	0.0383452	95.2352	527.912	460.289	-3.19527	326.53	236.32
19-Hydroxytetrangulol	2	0	0	0	3	1	4	5	3	2.5775	2.628	0	646.8	17	36	39	19	0	0	3.359	3	2	270.192	1383.23	84.106	0	0.291	-0.623	-0.06	0.709	1.516	0.07	1	4	2	3	24	5	12	4	0	2.091	0.0254976	176.834	481.659	433.072	-3.39317	288.06	200.31
1-Amino-1-deoxy-scyllo-inositol	3	0	0	0	0	1	1	5	5	-3.3538	-3.354	0	349.8	0	25	25	6	0	4	-1.419	6	0	189.972	789.725	69.054	0	0.228	-0.516	-0.088	0.772	1.742	0.11	0	0	0	6	12	6	13	0	1	-3.789	0.183919	246.691	309.523	267.968	0.358622	178.48	108.73
1-Amino-1-deoxy-scyllo-inositol 4-phosphate	3	0	0	0	0	1	1	8	4	-3.2896	-3.426	0	396.5	0	30	30	6	0	4	-1.676	8	1	89.79	1222.6	96.874	0	0.387	-1.193	-0.147	0.613	1.891	0.097	0	0	1	5	16	10	14	0	1	-6.026	0.0280839	314.856	368.951	321.905	0.855334	235.3	144.4
1-Aminocyclopropane-1-carboxylate	2	0	0	0	0	0	0	2	0	-0.6322	-3.086	0	272.1	0	14	14	4	1	0	-3.372	1	1	129.557	265.55	38.04	0	0.262	-0.256	-0.079	0.738	0.72	0.06	0	0	1	1	7	3	7	0	0	-3.08	0.544122	131.524	237.404	207.26	-0.0628591	105.2	68.25
1-Aminopropan-2-ol	1	0	0	0	0	0	0	1	1	-0.8095	-0.81	0	243	0	14	13	3	0	1	-0.986	2	0	200.079	183.77	25.681	0	0.088	-0.067	-0.033	0.912	0.69	0.073	0	0	0	2	5	2	9	0	0	-1.792	0.700406	104.684	238.075	204.576	0.2952	98.67	58.65
1-Butanol	1	0	0	0	0	0	0	1	1	0.9707	0.97	0	276.1	0	15	14	4	0	0	0.823	1	0	236.424	150.191	21.877	0	0.072	-0.039	-0.028	0.928	0.505	0.051	0	0	0	1	5	1	10	1	0	0.97	0.738151	52.1529	252.503	216.802	-0.421888	96.72	59.33
1-Carboxyvinyl carboxyphosphonate	3	0	0	0	0	0	0	7	0	-0.2878	-0.399	0	359.8	0	17	16	4	2	0	-1.006	2	4	-29.088	786.074	96.401	0	0.54	-1.181	-0.18	0.46	1.004	0.088	0	0	3	0	12	8	5	0	0	-4.543	0.0891035	209.499	313.075	280.673	-0.79019	174.78	103.58
1-Chloro-2,2-bis(4'-chlorophenyl)ethane	3	0	0	0	2	0	2	0	0	5.4316	5.431	0	490.4	12	28	29	14	0	0	5.747	0	0	112.832	380.301	32.58	0	0.385	-0.299	-0.032	0.615	0.477	0.034	0	0	0	0	17	3	11	3	1	5.431	0.127306	0	455.635	430.251	-6.70134	252.93	177.67
1-Chloro-2,2-bis(4'-chlorophenyl)ethylene	3	0	0	0	2	0	2	0	0	5.2439	5.243	0	586.2	12	26	27	14	0	0	5.933	0	1	-1.175	385.4	34.157	0	0.501	-0.329	-0.029	0.499	0.328	0.029	0	0	0	0	17	3	9	3	1	5.243	0.133942	0	451.331	428.949	-6.64931	250.46	175.61
1D-1-Guanidino-1-deoxy-3-dehydro-scyllo-inositol	3	0	0	0	0	1	1	5	4	-3.2912	-3.315	0	388.6	0	28	28	7	0	5	-3.198	7	2	161.851	1104.15	84.967	0	0.292	-0.829	-0.111	0.708	2.013	0.107	0	0	1	6	15	8	13	0	1	-3.384	0.0684653	302.016	359.535	314.816	0.26268	219.64	130.33
1D-1-Guanidino-3-amino-1,3-dideoxy-scyllo-inositol	3	0	0	0	0	1	1	4	4	-3.6143	-3.778	0	399.3	0	31	31	7	0	6	-1.606	8	1	248.781	1125.68	75.036	0	0.188	-0.531	-0.073	0.812	2.288	0.115	0	0	0	7	15	8	16	0	1	-4.234	0.0608841	327.708	369.293	319.615	0.750877	228.28	138.91
1-Dehydro-[6]-gingerdione	6	0	0	0	1	0	1	4	2	3.6175	4.021	0	717.9	6	43	43	17	0	0	3.213	2	3	417.721	1323.34	67.865	0	0.209	-0.385	-0.041	0.791	1.458	0.053	0	0	2	2	21	4	22	2	0	3.553	0.0504767	120.524	531.043	464.026	-4.51419	307.32	204.08
1-Deoxy-D-altro-heptulose 7-phosphate	2	0	0	0	0	0	0	9	4	-2.7879	-2.784	0	463.2	0	32	31	7	0	4	-3.527	7	2	109.704	1452.16	108.315	0	0.382	-1.196	-0.143	0.618	1.939	0.091	0	0	2	4	17	10	15	0	1	-4.351	0.0254913	289.164	407.773	356.836	0.338325	262.77	158.8
1-Deoxy-D-xylulose	1	0	1	1	0	0	0	4	3	-1.5529	-1.553	0	292.3	0	19	19	5	0	3	-1.513	3	0	170.393	434.107	45.082	0	0.209	-0.31	-0.077	0.791	1.176	0.077	0	0	1	2	9	4	10	0	0	-1.553	0.455635	129.187	268.689	232.979	0.565059	134.74	87.12
1-Deoxy-D-xylulose 5-phosphate	5	0	0	0	0	0	0	7	2	-1.7665	-1.763	0	392.3	0	24	23	5	0	2	-2.533	5	2	82.748	926.635	92.496	0	0.395	-0.932	-0.148	0.605	1.43	0.088	0	0	2	2	13	8	11	0	0	-3.329	0.0885067	218.161	347.759	305.275	0.503531	204.92	124.85
1D-myo-Inositol 1,3,4,5,6-pentakisphosphate	4	0	0	0	0	1	1	21	1	-2.7432	-3.422	0	570.8	0	49	49	6	0	4	-5.333	16	5	-274.005	3681.27	206.547	0	0.74	-4.773	-0.295	0.26	1.677	0.067	0	0	5	1	32	26	17	1	3	-12.74	8.18134e-06	570.49	601.539	534.636	3.64635	457.65	276.8
1D-myo-Inositol 1,3,4,5-tetrakisphosphate	3	0	0	0	0	1	1	18	2	-2.8074	-3.351	0	529.4	0	44	44	6	0	4	-4.421	14	4	-165.678	2976.98	179.622	0	0.656	-3.692	-0.258	0.344	1.932	0.081	0	0	4	2	28	22	16	1	3	-10.491	6.38065e-05	502.324	542.111	480.699	2.82534	400.83	250.38
1D-myo-Inositol 1,3,4,6-tetrakisphosphate	2	0	0	0	0	1	1	18	2	-2.8074	-3.351	0	535	0	44	44	6	0	4	-5.077	14	4	-186.107	3008.56	183.559	0	0.674	-3.79	-0.263	0.326	1.833	0.08	0	0	4	2	28	22	16	0	3	-10.491	6.38065e-05	502.324	542.111	480.699	2.81132	400.83	246.27
1D-myo-Inositol 1,3,4-trisphosphate	4	0	0	0	0	1	1	15	3	-2.8716	-3.279	0	488.7	0	39	39	6	0	6	-4.164	12	3	-111.005	2344.45	157.478	0	0.614	-2.943	-0.237	0.386	1.854	0.085	0	0	3	3	24	18	15	0	2	-8.243	0.000497441	434.158	482.683	426.762	2.08248	344.01	217.11
1D-myo-Inositol 1,4,5,6-tetrakisphosphate	2	0	0	0	0	1	1	18	2	-2.8074	-3.351	0	531.9	0	44	44	6	0	6	-5.077	14	4	-197.844	2990.88	183.937	0	0.686	-3.858	-0.268	0.314	1.766	0.078	0	0	4	2	28	22	16	1	3	-10.491	6.38065e-05	502.324	542.111	480.699	2.8447	400.83	245.58
1D-myo-Inositol 1,4-bisphosphate	3	0	0	0	0	1	1	12	4	-2.9358	-3.208	0	444.3	0	34	34	6	0	4	-3.252	10	2	-28.645	1764.42	131.755	0	0.532	-2.114	-0.201	0.468	1.857	0.095	0	0	2	4	20	14	14	0	2	-5.531	0.00386669	365.992	423.255	372.825	1.41245	287.18	178.7
1D-myo-Inositol 3,4,5,6-tetrakisphosphate	1	0	0	0	0	1	1	18	2	-2.8074	-3.351	0	531.9	0	44	44	6	0	6	-5.077	14	4	-197.844	2990.88	183.937	0	0.686	-3.858	-0.268	0.314	1.766	0.078	0	0	4	2	28	22	16	1	3	-10.491	6.38065e-05	502.324	542.111	480.699	2.8447	400.83	244.55
1D-myo-Inositol 3-phosphate	4	0	0	0	0	1	1	9	5	-3	-3.136	0	392.1	0	29	29	6	0	4	-1.684	8	1	59.651	1233.14	102.416	0	0.424	-1.333	-0.162	0.576	1.812	0.1	0	0	1	5	16	10	13	0	1	-4.178	0.0293855	297.827	363.827	318.888	0.848594	230.36	142.34
1F-beta-D-Fructosylsucrose	1	0	2	2	0	1	1	16	11	-6.1076	-6.108	0	657.3	0	66	68	18	0	13	-5.14	11	0	388.52	3897.19	114.643	0	0.204	-1.212	-0.079	0.796	4.717	0.096	0	0	5	11	34	16	32	0	3	-6.108	0.000495904	437.322	639.867	552.409	2.25524	465.16	310.41
1-Fluorocyclohexadiene-cis,cis-1,2-diol	2	0	0	0	0	1	1	2	2	0.2204	0.22	0	287.8	0	16	16	6	0	2	0.268	2	2	141.809	345.823	50.76	0	0.254	-0.305	-0.089	0.746	0.897	0.087	0	0	0	1	9	3	7	1	0	0.22	0.528196	87.6544	273.014	242.56	-1.17183	121.83	78.88
1-Formyl-2-indanone	2	0	1	1	1	0	1	2	0	1.5074	1.092	0	381.1	6	20	21	10	0	1	0.843	0	2	144.8	397.895	50.563	0	0.31	-0.324	-0.084	0.69	0.72	0.049	0	1	2	0	12	2	8	1	0	1.092	0.410739	70.3297	321.127	286.472	-2.14832	151.03	101.87
1-Guanidino-1-deoxy-scyllo-inositol	2	0	0	0	0	1	1	5	5	-3.3247	-3.488	0	395	0	30	30	7	0	4	-1.486	8	1	211.595	1138	81.707	0	0.232	-0.669	-0.09	0.768	2.212	0.117	0	0	0	7	15	8	15	0	1	-3.557	0.0636064	310.678	364.168	316.598	0.725706	223.33	135.14
1-Guanidino-1-deoxy-scyllo-inositol 4-phosphate	4	0	0	0	0	1	1	8	4	-3.2605	-3.56	0	444.4	0	35	35	7	0	4	-1.743	10	2	101.612	1647.11	111.165	0	0.386	-1.43	-0.147	0.614	2.277	0.103	0	0	1	6	19	12	16	0	2	-5.615	0.008634	378.844	423.596	370.535	1.22699	280.16	166.35
1-Hexadecanol	1	0	0	0	0	0	0	1	1	6.4451	6.445	0	713.2	0	51	50	16	0	0	7.171	1	0	673.582	841.789	33.465	0	0.028	-0.033	-0.011	0.972	1.147	0.036	0	0	0	1	17	1	34	4	1	6.445	0.121166	52.1529	549.861	462.943	-6.93928	288.3	200.31
1H-Imidazole-4-ethanamine	6	1	0	1	0	0	0	2	0	-0.7136	-0.714	0	338.5	5	17	17	5	0	0	-0.968	3	0	243.144	322.508	43.877	0	0.141	-0.134	-0.043	0.859	0.819	0.086	0	0	1	2	8	3	9	1	0	-1.195	0.559006	104.729	289.187	251.297	-0.393788	127.58	75.8
1-Hydro-1,1a-dihydroxy-9-fluorenone	2	0	1	1	1	1	2	3	2	0.8883	0.888	0	410.8	6	26	28	13	0	2	0.217	2	3	258.244	602.42	57.159	0	0.186	-0.272	-0.055	0.814	1.194	0.085	0	3	1	1	16	3	10	2	0	0.888	0.206568	114.494	360.98	322.677	-2.37735	193.13	132.39
1-Hydroxy-2-(beta-D-glucosyloxy)-9,10-anthraquinone	2	0	0	0	2	2	4	9	5	0.3692	0.394	0	707.1	12	47	50	20	0	5	1.44	5	2	285.186	2478	114.231	0	0.298	-1.046	-0.084	0.702	2.459	0.078	0	2	4	5	29	9	18	3	0	-0.269	0.00469264	259.899	555.861	493.872	-2.29423	359.65	244.21
1-Hydroxy-2-aminoethylphosphonate	1	0	0	0	0	0	0	4	1	-1.8024	-1.752	0	286.8	0	16	15	2	0	1	-4.647	5	1	88.723	493.242	65.714	0	0.345	-0.594	-0.129	0.655	1.126	0.101	0	0	0	2	8	6	8	0	0	-4.758	0.25824	202.321	270.953	236.827	1.20378	137.22	78.88
1-Hydroxy-2-methyl-2-butenyl 4-diphosphate	2	0	0	0	0	0	0	8	1	-0.1988	-0.342	0	448.8	0	27	26	5	0	0	-2.241	6	3	139.438	1146.68	91.581	0	0.345	-0.881	-0.12	0.655	1.674	0.084	0	0	2	1	15	10	12	1	0	-3.753	0.0276619	223.986	397.062	349.155	1.14893	237.62	140.62
1-Hydroxy-2-naphthaldehyde	2	0	0	0	2	0	2	2	1	2.7855	2.255	0	439.2	11	21	22	11	0	0	2.987	1	1	163.458	469.165	52.149	0	0.314	-0.335	-0.058	0.686	0.733	0.06	1	1	1	1	13	2	8	2	0	2.255	0.310236	78.9921	340.543	304.962	-2.6939	164.29	104.61
1-Hydroxy-2-naphthoate	5	0	0	0	2	0	2	3	1	2.0754	2.126	0	442.8	11	22	23	11	1	0	3.361	1	1	145.751	600.909	58.1	0	0.335	-0.455	-0.064	0.665	0.902	0.067	1	1	1	1	14	3	8	2	0	0.652	0.222665	114.494	347.927	311.216	-2.51188	176.98	114.56
1'-Hydroxy-gamma-carotene	3	0	0	0	0	1	1	1	1	11.2788	11.278	0	1252	0	99	99	40	0	0	13.319	1	11	696.956	3221.47	61.077	0	0.222	-0.57	-0.012	0.778	2.003	0.036	0	0	0	0	41	1	58	7	2	11.278	0.00134412	52.1529	963.391	828.931	-14.7733	647.34	443.15
1'-Hydroxy-gamma-carotene glucoside	1	0	0	0	0	2	2	6	4	9.53191	9.531	0	1282	0	120	121	46	0	5	12.357	4	11	812.277	5659.54	92.082	0	0.183	-0.809	-0.022	0.817	3.607	0.049	0	0	2	4	52	6	68	7	2	9.531	5.78303e-05	170.719	1127.64	969.938	-14.5973	791.14	550.85
1-Hydroxyhexane-1,2,6-tricarboxylate	1	0	0	0	0	0	0	7	1	-0.0781006	-0.002	0	462.3	0	30	29	9	3	2	-1.041	1	3	51.367	1137.62	100.407	0	0.444	-1.094	-0.153	0.556	1.367	0.064	0	0	3	1	16	7	14	1	0	-3.283	0.0550287	239.175	403.559	354.091	-1.55533	237.22	146.46
1-Hydroxymethylnaphthalene	2	0	0	0	2	0	2	1	1	2.1339	2.133	0	421.2	11	22	23	11	0	0	2.278	1	0	186.865	358.96	34.98	0	0.278	-0.237	-0.029	0.722	0.615	0.054	1	1	0	1	12	1	10	2	0	2.133	0.454085	52.1529	337.697	298.596	-3.01416	156.64	108.38
1-Hydroxypentane-1,2,5-tricarboxylate	1	0	0	0	0	0	0	7	1	-0.5343	-0.459	0	427.4	0	27	26	8	3	2	-1.57	1	3	14.405	1029.19	99.715	0	0.483	-1.163	-0.166	0.517	1.245	0.067	0	0	3	1	15	7	12	1	0	-3.75	0.069667	239.175	378.779	333.579	-1.28084	221.25	134.11
1'-Hydroxytorulene	2	0	0	0	0	1	1	1	1	10.8342	10.834	0	1264	0	97	97	40	0	0	12.865	1	12	677.323	3312	62.185	0	0.232	-0.608	-0.013	0.768	2.011	0.036	0	0	0	0	41	1	56	7	2	10.834	0.0014932	52.1529	956.931	826.645	-14.8089	643.32	436.98
1-Indolizidinone	3	0	1	1	0	1	1	1	0	0.7489	0.888	0	342.5	0	23	24	8	0	1	1.055	1	1	258.78	267.23	27.87	0	0.122	-0.095	-0.046	0.878	0.685	0.035	0	1	1	0	10	2	13	1	0	0.886	0.573215	38.6157	311.201	268.493	-0.431877	137.86	103.92
1L-myo-Inositol 1,2,3,4,6-pentakisphosphate	1	0	0	0	0	1	1	21	1	-2.7432	-3.422	0	574.7	0	49	49	6	0	4	-5.333	16	5	-240.003	3706.21	206.995	0	0.709	-4.572	-0.283	0.291	1.878	0.077	0	0	5	1	32	26	17	1	3	-12.74	8.18134e-06	570.49	601.539	534.636	3.64635	457.65	280.23
1-Methoxy-2-hydroxyanthracene	1	0	0	0	3	0	3	2	1	3.363	3.388	0	537.6	16	29	31	15	0	0	3.672	1	0	256.558	642.301	39.469	0	0.261	-0.312	-0.02	0.739	0.882	0.053	2	2	1	1	17	2	12	3	0	3.388	0.201302	58.1836	404.735	359.466	-4.50221	212.59	146.8
1-Methyl-4-nitroimidazole	1	1	0	1	0	0	0	3	0	-2.5648	0.356	0	329.1	5	14	14	4	0	0	-0.136	1	1	158.201	295.843	44.224	0	0.26	-0.233	-0.073	0.74	0.665	0.061	0	0	1	0	9	5	5	1	0	0.356	0.669677	118.083	278.474	248.754	-1.30048	135.03	76.14
1-Methyl-4-phenyl-1,2,3,6-tetrahydropyridine	1	0	0	0	1	1	2	0	0	2.4063	2.406	0	467.6	6	28	29	12	0	0	2.685	1	1	319.203	367.065	25.862	0	0.159	-0.125	-0.012	0.841	0.66	0.043	0	0	0	0	13	1	15	2	0	1.179	0.47806	11.7765	374.753	326.203	-2.36807	182.83	130.33
1-Methyl-4-phenyl-1,2,3,6-tetrahydropyridine N-oxide	1	0	0	0	1	1	2	0	0	0.1551	1.981	0	455.6	6	29	30	12	0	0	2.676	0	1	282.325	582.162	47.056	0	0.19	-0.243	-0.048	0.81	1.035	0.056	0	0	3	0	14	2	15	2	0	1.981	0.548241	38.6157	393.167	343.689	-2.68366	196.66	134.45
1-Methyladenine	1	1	0	1	0	1	1	2	0	-0.0243	-0.549	0	383	5	18	19	6	0	0	-1.356	4	2	188.499	539.493	64.107	0	0.254	-0.358	-0.079	0.746	1.051	0.088	0	1	2	1	11	5	7	2	0	-0.636	0.353724	105.414	313.884	278.763	0.599794	156.12	92.26
1-Methyladenosine	2	1	1	2	0	1	1	5	3	-1.4631	-1.988	0	522.3	5	35	37	11	0	4	-3.291	6	2	311.143	1494.76	82.606	0	0.202	-0.579	-0.072	0.798	2.284	0.086	0	1	3	3	20	9	15	2	0	-2.02	0.0447926	210.854	448.303	395.536	0.315589	272.25	172.52
1-Methylnaphthalene	2	0	0	0	2	0	2	0	0	3.2246	3.224	0	403.4	11	21	22	11	0	0	3.815	0	0	206.318	214.961	21.614	0	0.244	-0.13	-0.013	0.756	0.403	0.041	1	1	0	0	11	0	10	2	0	3.224	0.549223	0	322.778	284.865	-3.71592	144.77	102.21
1-Methylnicotinamide	4	0	0	0	1	0	1	1	0	0.4368	0.436	1	390.5	6	19	19	7	0	0	-4.906	1	1	289.15	646.176	55.306	0	0.13	-0.102	-0.03	0.87	1.553	0.111	0	0	1	1	10	3	9	1	0	0.436	0.460979	110.248	315.948	277.976	-1.52051	150.86	92.26
1-Methylpyrrolinium	9	0	1	1	0	0	0	0	0	-0.588	0.435	0	280.9	0	16	16	5	0	0	0.683	0	1	280.918	352.777	24.607	0	0	0	0	1	1.256	0.088	0	0	0	0	6	1	10	1	0	0.435	0.822279	35.9536	254.468	219.462	0.199479	99.45	68.59
1-Methyluric acid	1	0	1	1	0	1	1	3	0	-1.5571	-1.558	5	408.7	0	19	20	6	0	0	-0.602	3	4	94.918	818.353	96.79	0	0.384	-0.769	-0.136	0.616	1.234	0.1	0	1	3	3	13	7	6	0	0	-1.558	0.240617	137.556	317.546	282.531	-0.0868718	163.26	102.89
1-Methylxanthine	4	1	0	1	0	1	1	4	0	-0.5117	-0.512	3	389.5	5	18	19	6	0	0	-0.243	3	2	137.025	674.595	81.137	0	0.324	-0.561	-0.11	0.676	1.17	0.098	0	1	3	2	12	6	6	2	0	0.21	0.287225	116.089	309.715	275.498	-0.0845757	158.8	96.72
1-Naphthaldehyde	2	0	0	0	2	0	2	1	0	3.0529	2.497	0	431.2	11	20	21	11	0	0	2.669	0	1	142.204	321.245	41.338	0	0.335	-0.25	-0.048	0.665	0.495	0.048	1	1	1	0	12	1	8	2	0	2.497	0.433641	43.4905	330.908	295.83	-3.30263	151.02	98.78
1-Naphthalenesulfonic acid	2	0	0	0	2	0	2	3	0	2.0458	2.071	0	450.4	11	22	23	10	0	0	0.529	0	2	79.456	416.756	42.445	0	0.412	-0.381	-0.046	0.588	0.544	0.048	1	1	0	0	14	4	8	2	0	-0.174	0.169996	118.453	363.047	324.984	-2.82397	179.35	123.47
1-Naphthoic acid	2	0	0	0	2	0	2	2	0	2.3428	2.368	0	428	11	21	22	11	1	0	3.059	0	1	124.234	440.805	49.92	0	0.355	-0.365	-0.063	0.645	0.664	0.054	1	1	1	0	13	2	8	2	0	0.919	0.327789	78.9921	338.292	302.083	-3.01749	163.71	106.67
1-Naphthylamine	1	0	0	0	2	0	2	1	0	1.9918	1.991	0	425.1	11	20	21	10	0	0	2.089	1	0	224.571	340.303	34.102	0	0.236	-0.189	-0.021	0.764	0.612	0.06	1	1	0	1	11	1	9	2	0	1.991	0.477628	69.1828	318.042	281.101	-2.89356	143.68	92.95
1-Nitro-5,6-dihydroxy-dihydronaphthalene	1	0	0	0	1	1	2	4	2	-2.0622	0.859	0	430.5	6	24	25	10	0	2	0.404	2	2	194.664	577.321	56.99	0	0.274	-0.367	-0.065	0.726	0.974	0.067	0	1	0	2	15	5	9	1	0	0.859	0.31418	160.635	352.967	316.13	-2.38014	194.86	121.07
1-Nitro-5-glutathionyl-6-hydroxy-5,6-dihydronaphthalene	2	0	0	0	1	1	2	9	1	-3.866	-3.373	2	775	6	58	59	20	2	4	-1.754	4	6	245.897	3154.08	130.665	0	0.341	-1.389	-0.105	0.659	2.68	0.063	0	1	4	4	34	14	24	2	2	-4.845	0.000848006	414.756	693.757	619.822	-4.72813	473.76	298.75
1-Nitro-5-hydroxy-6-glutathionyl-5,6-dihydronaphthalene	2	0	0	0	1	1	2	9	1	-3.866	-3.373	2	799	6	58	59	20	2	4	-1.763	4	6	229.132	3252.9	134.814	0	0.357	-1.452	-0.108	0.643	2.619	0.061	0	1	4	4	34	14	24	2	2	-4.845	0.000848006	414.756	693.757	619.822	-4.75643	473.76	300.81
1-Nitro-7-glutathionyl-8-hydroxy-7,8-dihydronaphthalene	2	0	0	0	1	1	2	9	1	-3.866	-3.373	2	779.8	6	58	59	20	2	4	-1.763	4	6	224.599	3202.21	128.851	0	0.356	-1.462	-0.104	0.644	2.645	0.062	0	1	4	4	34	14	24	2	2	-4.845	0.000848006	414.756	693.757	619.822	-4.77558	473.76	302.18
1-Nitro-7-hydroxy-8-glutathionyl-7,8-dihydronaphthalene	2	0	0	0	1	1	2	9	1	-3.866	-3.373	2	725.9	6	58	59	20	2	4	-1.754	4	6	228.148	2971.22	120.674	0	0.343	-1.403	-0.105	0.657	2.69	0.062	0	1	4	4	34	14	24	2	2	-4.845	0.000848006	414.756	693.757	619.822	-4.72179	473.76	302.18
1-Nitronaphthalene	3	0	0	0	2	0	2	2	0	-0.2886	2.632	0	437.9	11	20	21	10	0	0	3.059	0	1	147.436	295.541	37.39	0	0.332	-0.224	-0.042	0.668	0.451	0.044	1	1	0	0	13	3	7	2	0	2.632	0.520337	89.632	330.161	296.348	-3.3173	164.9	101.87
1-Nitronaphthalene-5,6-oxide	4	0	0	0	1	1	2	3	0	-1.2957	1.625	0	418.6	6	21	23	10	0	2	1.309	0	2	151.205	389.566	47.676	0	0.319	-0.297	-0.069	0.681	0.633	0.045	0	2	1	0	14	4	7	2	0	1.625	0.458214	95.6627	325.711	292.817	-2.43621	167.9	103.24
1-Nitronaphthalene-7,8-oxide	3	0	0	0	1	1	2	3	0	-1.2957	1.625	0	413.9	6	21	23	10	0	2	1.309	0	2	131.606	399.983	46.44	0	0.341	-0.33	-0.068	0.659	0.637	0.044	0	2	1	0	14	4	7	2	0	1.625	0.458214	95.6627	325.711	292.817	-2.46222	167.9	114.56
1-Nitrosonaphthalene	2	0	0	0	2	0	2	0	0	2.9848	2.984	0	425	11	19	20	10	0	0	3.199	0	1	108.511	263.743	34.602	0	0.372	-0.231	-0.039	0.628	0.39	0.042	1	1	1	0	12	2	7	2	0	2.984	0.376585	52.681	332.452	297.636	-3.19462	148.51	93.63
1-O,6-O-Digalloyl-beta-D-glucose	1	0	0	0	2	1	3	14	9	-0.0309995	0.121	0	684.9	12	54	56	20	0	5	-0.383	9	2	269.805	3352.81	145.056	2	0.303	-1.484	-0.101	0.697	3.412	0.111	0	0	5	9	34	14	20	2	2	-2.273	0.000335094	407.936	635.768	565.261	-0.995592	438.36	288.46
1-Octanal	1	0	0	0	0	0	0	1	0	3.3205	2.765	0	417.8	0	25	24	8	0	0	2.95	0	1	317.74	288.453	33.394	0	0.12	-0.083	-0.045	0.88	0.608	0.035	0	0	1	0	9	1	16	2	0	2.765	0.504884	43.4905	344.833	296.082	-2.71584	155.22	102.55
1-Octanol	1	0	0	0	0	0	0	1	1	2.7955	2.795	0	421.6	0	27	26	8	0	0	2.939	1	0	381.939	318.817	25.732	0	0.047	-0.036	-0.019	0.953	0.721	0.042	0	0	0	1	9	1	18	2	0	2.795	0.50761	52.1529	351.622	298.849	-2.52163	160.58	105.64
1-O-Feruloyl-beta-D-glucose	5	0	0	0	1	1	2	9	5	-0.3927	-0.261	0	580.3	6	45	46	16	0	5	-0.278	5	2	302.755	1952.85	92.222	1	0.239	-0.805	-0.076	0.761	2.561	0.083	0	0	4	5	25	9	20	1	0	-0.262	0.0108221	239.09	535.829	471.215	-2.07705	340.43	221.23
1-O-Galloyl-beta-D-glucose	5	0	0	0	1	1	2	10	7	-1.2722	-1.196	0	522.5	6	39	40	13	0	5	-1.174	7	1	228.955	1865.97	105.551	1	0.281	-1.003	-0.096	0.719	2.568	0.106	0	0	3	7	23	10	16	1	1	-1.486	0.0093166	304.063	475.815	419.924	-0.198163	306.44	195.5
1-O-Methyl-myo-inositol	2	0	0	0	0	1	1	6	5	-2.6557	-2.656	0	367.9	0	27	27	7	0	4	-0.618	5	0	199.008	848.736	69.145	0	0.23	-0.53	-0.088	0.77	1.778	0.1	0	0	1	5	13	6	14	0	0	-2.656	0.186236	200.19	330.949	286.637	0.173248	192.8	122.1
1-O-Sinapoyl-beta-D-glucose	6	0	0	0	1	1	2	10	5	-0.409099	-0.277	0	622.4	6	49	50	17	0	5	-0.495	5	2	336.64	2277.03	97.032	1	0.23	-0.84	-0.075	0.77	2.818	0.081	0	0	5	5	27	10	22	1	0	-0.278	0.00636966	245.121	572.015	502.033	-2.08422	372.94	238.72
1-Oxa-2-oxo-3-hydroxycycloheptane	1	0	0	0	0	0	0	3	1	0.4017	0.401	0	296.4	0	19	19	6	0	1	-0.281	1	1	164.729	323.421	38.156	1	0.222	-0.242	-0.078	0.778	0.849	0.051	0	0	2	1	9	3	10	1	0	0.401	0.490702	85.0228	295.547	257	-0.496245	130.68	88.15
1-Palmitoylglycerol 3-phosphate	1	0	0	0	0	0	0	7	1	5.6327	5.497	0	915.8	0	66	65	19	0	1	5.713	4	2	638.117	2736.31	96.015	1	0.152	-0.453	-0.056	0.848	2.535	0.049	0	0	3	1	27	8	39	4	1	3.977	0.00294085	188.69	706.141	602.077	-5.74261	428.04	290.52
1-Pentanol	1	0	0	0	0	0	0	1	1	1.4269	1.426	0	312.6	0	18	17	5	0	0	1.352	1	0	272.958	186.693	22.857	0	0.063	-0.038	-0.025	0.937	0.559	0.048	0	0	0	1	6	1	12	1	0	1.426	0.686735	52.1529	277.283	237.314	-0.927626	112.68	73.05
1-Phenanthrol	2	0	0	0	3	0	3	1	1	3.3794	3.404	0	494.4	16	25	27	14	0	0	3.823	1	0	188.271	443.731	38.758	0	0.31	-0.278	-0.025	0.69	0.62	0.054	3	3	0	1	15	1	10	3	0	3.404	0.300769	52.1529	368.549	328.647	-4.39749	180.04	120.04
1-Phenylethanol	1	0	0	0	1	0	1	1	1	1.603	1.603	0	341.6	6	19	19	8	0	1	1.413	1	0	220.299	254.393	26.235	0	0.178	-0.132	-0.026	0.822	0.613	0.051	0	0	0	1	9	1	10	1	0	1.603	0.585363	52.1529	297.153	260.082	-1.69445	132.15	87.46
1-Phospho-alpha-D-galacturonate	3	0	0	0	0	1	1	10	3	-2.347	-2.458	0	411.2	0	28	28	6	1	5	-3.156	6	2	19.698	1362.64	111.963	0	0.476	-1.578	-0.173	0.524	1.736	0.099	0	0	3	3	17	11	11	0	1	-4.974	0.0198204	295.195	375.884	332.012	0.332095	238.69	149.89
1-Pyrroline	2	0	1	1	0	0	0	1	0	0.8885	0.333	0	241.8	0	12	12	4	0	0	0.387	1	1	193.525	90.724	19.397	0	0.1	-0.037	-0.029	0.9	0.338	0.051	0	0	1	0	5	1	7	1	0	0.273	0.779518	25.8418	243.339	212.346	-0.893193	78.8	51.79
1-Pyrroline-2-carboxylate	4	0	1	1	0	0	0	3	0	0.0222	0.187	0	298.3	0	15	15	5	1	0	0.271	1	2	126.274	287.215	44.672	0	0.288	-0.278	-0.091	0.712	0.685	0.059	0	0	2	0	8	3	7	1	0	-1.382	0.543909	88.1826	276.097	242.599	-0.755305	116.67	75.8
1-Pyrroline-4-hydroxy-2-carboxylate	4	0	1	1	0	0	0	4	1	-0.8097	-0.645	0	304.3	0	16	16	5	1	1	-0.456	2	2	106.177	402.683	55.648	0	0.326	-0.431	-0.105	0.674	0.892	0.078	0	0	2	1	9	4	7	0	0	-2.22	0.437119	123.684	281.324	247.867	-0.297015	129.66	76.83
2-(2'-Methylthio)ethylmalic acid	3	0	0	0	0	0	0	5	1	-0.1643	-0.373	0	407.9	0	25	24	7	2	1	-1.063	1	2	116.642	749.229	66.476	0	0.357	-0.656	-0.109	0.643	1.181	0.054	0	0	2	0	13	6	12	1	0	-3.046	0.0923388	205.391	366.903	326.913	-1.04137	213	137.88
2-(3'-Methylthio)propylmalic acid	3	0	0	0	0	0	0	5	1	0.1569	0.207	0	442.2	0	28	27	8	2	1	-0.534	1	2	151.918	835.485	67.367	0	0.328	-0.62	-0.1	0.672	1.269	0.052	0	0	2	0	14	6	14	1	0	-2.459	0.075004	205.391	391.683	347.425	-1.42529	228.96	149.54
2-(4'-Chlorophenyl)-3,3-dichloropropenoate	3	0	0	0	1	0	1	2	0	3.3515	3.376	0	461.5	6	19	19	9	1	0	3.588	0	2	-104.695	470.954	48.937	0	0.613	-0.626	-0.067	0.387	0.394	0.039	0	0	1	0	14	5	5	2	0	1.906	0.135467	78.9921	385.471	371.034	-4.59888	219.47	145.43
2-(4'-Methylthio)butylmalic acid	3	0	0	0	0	0	0	5	1	0.613099	0.663	0	479.3	0	31	30	9	2	1	-0.005	1	2	188.337	930.913	68.456	0	0.304	-0.59	-0.093	0.696	1.353	0.05	0	0	2	0	15	6	16	2	0	-2.048	0.0593158	205.391	416.463	367.937	-1.85171	244.93	162.58
2-(5'-Methylthio)pentylmalic acid	3	0	0	0	0	0	0	5	1	1.0693	1.12	0	514.4	0	34	33	10	2	1	0.524	1	2	223.298	1026.47	69.403	0	0.283	-0.565	-0.086	0.717	1.431	0.049	0	0	2	0	16	6	18	2	0	-1.592	0.0467431	205.391	441.243	388.448	-2.30687	260.89	173.21
2-(6'-Methylthio)hexylmalic acid	3	0	0	0	0	0	0	5	1	1.5255	1.576	0	552.1	0	37	36	11	2	1	1.053	1	2	261.531	1130.93	70.295	0	0.263	-0.539	-0.08	0.737	1.509	0.047	0	0	2	0	17	6	20	2	0	-1.135	0.0367313	205.391	466.023	408.96	-2.78246	276.86	184.87
2-(7'-Methylthio)heptylmalic acid	3	0	0	0	0	0	0	5	1	1.9817	2.032	0	589.3	0	40	39	12	2	1	1.582	1	2	297.455	1238.52	71.413	0	0.248	-0.52	-0.075	0.752	1.581	0.046	0	0	2	0	18	6	22	2	0	-0.679	0.0287992	205.391	490.803	429.472	-3.27316	292.83	201.34
2-(Acetamidomethylene)succinate	3	0	0	0	0	0	0	5	0	-1.4221	-1.372	1	403.2	0	22	21	7	2	0	-1.187	1	4	64.493	790.463	86.563	0	0.42	-0.823	-0.148	0.58	1.137	0.067	0	0	3	1	13	6	9	0	0	-3.091	0.18436	183.259	351.734	311.722	-1.35646	193.74	117.99
2-(alpha-D-Galactosyl)-sn-glycerol 3-phosphate	2	0	0	0	0	1	1	11	5	-3.0908	-3.227	0	509	0	40	40	9	0	6	-3.458	8	1	171.188	1955.92	114.098	0	0.332	-1.275	-0.128	0.668	2.567	0.096	0	0	3	5	21	12	19	2	2	-4.746	0.0088004	309.888	471.546	410.234	1.54788	306.85	195.85
2-(alpha-D-Mannosyl)-3-phosphoglycerate	4	0	0	0	0	1	1	12	4	-2.9886	-3.099	0	512.6	0	39	39	9	1	6	-3.2	7	2	131.691	2094.33	123.424	0	0.372	-1.518	-0.14	0.628	2.568	0.101	0	0	4	4	22	13	17	0	2	-5.951	0.00527933	336.727	472.141	413.722	0.832037	314.18	196.88
2(alpha-D-Mannosyl)-D-glycerate	1	0	0	0	0	1	1	9	5	-3.0528	-3.028	0	442.6	0	34	34	9	1	6	-2.805	5	1	151.089	1442.24	94.26	0	0.329	-1.073	-0.12	0.671	2.186	0.093	0	0	3	5	18	9	16	0	1	-4.5	0.0397491	268.561	412.713	359.784	0.269094	257.34	161.89
2-(alpha-Hydroxyethyl)thiamine diphosphate	5	1	0	1	1	0	1	10	1	0.6459	-0.006	0	745.8	11	52	53	14	0	1	-9.288	7	2	336.535	2784.36	123.233	0	0.274	-1.024	-0.089	0.726	2.709	0.077	0	0	4	2	29	15	23	2	1	-2.98	0.000396213	362.009	648.173	576.632	-1.73991	436.93	288.11
2-(beta-D-Glucosyl)-sn-glycerol	1	0	0	0	0	1	1	8	6	-3.155	-3.155	0	435	0	35	35	9	0	5	-2.407	6	0	236.936	1311.71	79.553	0	0.228	-0.686	-0.088	0.772	2.329	0.095	0	0	2	6	17	8	18	0	1	-3.155	0.0647631	241.722	412.118	356.297	0.914112	250.02	159.49
2-(beta-D-Glucosyl)-sn-glycerol 3-phosphate	4	0	0	0	0	1	1	11	5	-3.0908	-3.227	0	509	0	40	40	9	0	6	-3.458	8	1	171.188	1955.92	114.098	0	0.332	-1.275	-0.128	0.668	2.567	0.096	0	0	3	5	21	12	19	0	2	-4.746	0.0088004	309.888	471.546	410.234	1.54788	306.85	194.13
2-(Formamido)-N1-(5'-phosphoribosyl)acetamidine	4	0	1	1	0	0	0	8	2	-2.9766	-3.307	1	508	0	36	36	8	0	4	-3.676	8	3	150.052	1844.72	119.249	0	0.352	-1.279	-0.135	0.648	2.352	0.1	0	0	3	4	20	12	16	4	2	-4.897	0.0121524	303.267	464.884	408.587	1.44013	290.76	177.67
2-(Hydroxymethyl)-3-(acetamidomethylene)succinate	3	0	0	0	0	0	0	6	1	-2.0503	-2	1	421.4	0	26	25	8	2	1	-1.718	2	4	83.298	990.862	91.604	0	0.401	-0.943	-0.142	0.599	1.408	0.075	0	0	3	2	15	7	11	0	0	-4.074	0.107031	218.761	381.741	337.502	-1.45882	223.13	133.76
2-(Hydroxymethyl)-4-oxobutanoate	1	0	0	0	0	0	0	4	1	-0.4357	-0.966	0	299.9	0	17	16	5	1	1	-0.973	1	2	56.527	428.643	65.626	0	0.406	-0.58	-0.147	0.594	0.849	0.072	0	0	2	1	9	4	8	0	0	-2.423	0.389913	141.333	291.234	257.035	-0.185803	140.28	84.72
2-(Methylthio)ethanesulfonate	3	0	0	0	0	0	0	3	0	0.1746	0.2	0	336.7	0	16	15	3	0	0	-1.213	0	2	91.536	245.47	35.766	0	0.364	-0.265	-0.061	0.636	0.464	0.045	0	0	0	0	8	5	8	1	0	-2.045	0.248466	147.01	308.516	276.35	-0.697983	146.29	96.38
2-(S-Glutathionyl)acetyl chloride	4	0	0	0	0	0	0	7	0	-2.1038	-4.532	2	656.8	0	42	41	12	2	2	-2.99	3	5	178.757	2262.39	123.023	0	0.364	-1.254	-0.128	0.636	2.191	0.059	0	0	5	3	24	12	18	1	0	-6.004	0.00370147	333.113	571.016	516.402	-2.90924	372.67	229.46
2-(S-Glutathionyl)acetyl glutathione	3	0	0	0	0	0	0	13	0	-4.8535	-9.71	4	1083	0	77	76	22	4	4	-6.049	6	9	235.895	6995.74	215.588	0	0.391	-2.527	-0.135	0.609	3.935	0.064	0	0	9	6	43	21	34	1	3	-12.47	6.91697e-06	622.736	900.035	800.382	-3.83833	642.17	393.42
2,2',3-Trihydroxybiphenyl	2	0	0	0	2	0	2	3	3	2.5462	2.622	0	463.8	12	25	26	12	0	0	1.499	3	0	207.167	672.077	57.711	0	0.277	-0.401	-0.053	0.723	1.048	0.072	0	0	0	3	15	3	10	2	0	1.915	0.172915	123.156	375.175	333.953	-2.07235	193.2	121.42
2,2',3-Trihydroxydiphenylether	2	0	0	0	2	0	2	4	3	2.588	2.664	0	514.3	12	26	27	12	0	0	1.809	3	0	199.443	882.335	69.833	0	0.306	-0.525	-0.06	0.694	1.191	0.076	0	0	1	3	16	4	10	2	0	1.957	0.125421	129.187	391.865	348.859	-1.75067	204.07	129.65
2,2',6,6'-Tetranitro-4,4'-azoxytoluene	1	0	0	0	2	0	2	8	0	-9.595	3.534	0	717.5	12	39	40	14	0	0	3.249	0	5	189.729	1228.83	90.23	0	0.368	-0.63	-0.086	0.632	1.083	0.04	0	0	1	0	29	15	10	2	1	3.534	0.0780804	363.906	536.673	489.029	-7.33157	393.42	226.37
2,22-Dideoxy-3-dehydroecdysone	2	0	1	1	0	3	3	4	2	3.7154	4.102	0	712.9	0	73	76	27	0	7	3.647	2	3	540.174	1631.66	58.87	0	0.121	-0.277	-0.045	0.879	2.011	0.037	0	5	2	0	31	4	42	5	0	4.102	0.00828396	141.333	642.83	546.553	-6.43889	444.47	349.51
2,2-Bis(4'-chlorophenyl)ethanol	3	0	0	0	2	0	2	1	1	4.227	4.226	0	480.4	12	29	30	14	0	0	4.197	1	0	164.097	501.264	39.288	0	0.329	-0.344	-0.036	0.671	0.7	0.046	0	0	0	1	17	3	12	2	0	4.226	0.133213	52.1529	443.866	410.538	-5.34752	245.24	171.15
2,2-Bis(4-hydroxyphenyl)-1-propanol	3	0	0	0	2	0	2	3	3	2.6371	2.687	0	503.7	12	34	35	15	0	0	1.836	3	0	282.3	813.251	64.129	0	0.22	-0.355	-0.05	0.78	1.26	0.078	0	0	0	3	18	3	16	2	0	2.686	0.110433	123.156	433.168	381.066	-3.3419	246.44	175.61
2,2-Bis(4-hydroxyphenyl)-propanoic acid	1	0	0	0	2	0	2	4	2	2.846	2.922	0	477.6	12	33	34	15	1	0	1.827	2	1	191.748	860.41	71.073	0	0.299	-0.539	-0.068	0.701	1.262	0.081	0	0	1	2	19	4	14	2	0	2.024	0.0678406	149.995	433.763	384.553	-3.33776	252.07	178.35
2,2-Dichloro-1,1-ethanediol	1	0	0	0	0	0	0	2	2	0.4112	0.411	0	251.6	0	10	9	2	0	0	-0.338	2	0	-18.263	233.662	40.811	0	0.536	-0.498	-0.093	0.464	0.431	0.069	0	0	0	0	6	4	4	1	0	0.411	0.51699	87.6544	251.856	239.472	-1.02689	118.16	71.68
2,2-Dichloroacetaldehyde	3	0	0	0	0	0	0	1	0	1.5677	1.012	0	229.5	0	7	6	2	0	0	0.952	0	1	-80.527	122.598	34.301	0	0.675	-0.361	-0.112	0.325	0.173	0.037	0	0	1	0	5	3	2	1	0	1.012	0.627759	43.4905	239.84	231.437	-1.25857	100.42	60.36
2,2'-Diketospirilloxanthin	1	0	0	0	0	0	0	4	0	9.1034	9.596	0	1443	0	102	101	42	0	0	9.318	0	15	895.731	4124.93	92.307	0	0.19	-0.542	-0.027	0.81	2.316	0.037	0	0	4	0	46	4	56	8	2	9.596	0.00046389	82.3911	1041.32	906.67	-15.1615	719.73	496.32
2,3,2',3'-Tetrakis(3-hydroxytetradecanoyl)-D-glucosaminyl-1,6-beta-	3	0	0	0	0	2	2	20	7	14.3585	14.222	2	2044	0	220	221	68	0	14	18.755	12	5	1679.67	20082.1	163.827	2	0.089	-0.875	-0.034	0.911	8.951	0.046	0	0	10	9	91	23	129	12	4	13.18	1.15091e-10	536.515	1968.57	1666.01	-16.3772	1366.27	973.77
2,3,2'3'-Tetrakis(3-hydroxytetradecanoyl)-D-glucosaminyl-1,6-beta-D-	1	0	0	0	0	2	2	23	6	14.4227	14.151	2	2238	0	225	226	68	0	14	16.956	14	6	1780.29	23842.6	190.02	2	0.102	-1.09	-0.04	0.898	9.563	0.045	0	0	11	8	95	27	130	13	4	11.83	1.47563e-11	604.681	2028	1719.95	-14.9179	1423.1	998.81
2',3,4,4',6'-Peptahydroxychalcone 4'-O-glucoside	3	0	0	0	2	1	3	11	8	0.3539	0.562	0	659.2	12	54	56	21	0	5	0.134	8	2	270.047	2738	121.366	0	0.295	-1.226	-0.09	0.705	2.928	0.094	0	0	3	8	32	11	22	2	2	-0.498	0.00114749	339.564	627.168	555.961	-2.05686	417.15	273.71
2,3,4,5-Tetrahydrodipicolinate	7	0	0	0	0	1	1	5	0	0.0699001	0.26	0	361.2	0	21	21	7	2	1	0.196	1	3	59.455	586.404	72.408	0	0.418	-0.678	-0.136	0.582	0.945	0.064	0	0	3	0	12	5	9	1	0	-2.784	0.22344	150.523	331.478	292.378	-1.29636	168.9	105.3
2,3',4,6-Tetrahydroxybenzophenone	2	0	0	0	2	0	2	5	4	2.1646	2.266	0	537	12	28	29	13	0	0	1.738	4	1	206.109	1021.9	86.896	0	0.308	-0.586	-0.076	0.692	1.317	0.086	0	0	1	4	18	5	10	2	0	0.853	0.0606334	185.497	410.185	367.084	-1.68048	231.59	150.57
2,3,5,6-Tetrachlorophenol	1	0	0	0	1	0	1	1	1	4.2202	4.245	0	390.5	6	13	13	6	0	0	3.997	1	0	-137.207	264.337	40.125	0	0.676	-0.457	-0.066	0.324	0.22	0.037	0	0	0	1	11	5	2	1	0	3.549	0.19019	52.1529	342.906	342.901	-3.85076	189.44	130.33
2,3,5-Trichloro-cis,cis-muconate	2	0	0	0	0	0	0	4	0	1.5621	1.612	0	404.6	0	16	15	6	2	0	1.627	0	4	-171.074	596.553	75.958	0	0.711	-1.049	-0.131	0.289	0.426	0.057	0	0	2	0	13	7	3	2	0	-1.335	0.102347	141.333	362.709	351.857	-4.07055	216.41	128.96
2,3,5-Trihydroxytoluene	1	0	0	0	1	0	1	3	3	1.514	1.59	0	347	6	18	18	7	0	0	0.66	3	0	166.785	408.639	55.071	0	0.26	-0.306	-0.07	0.74	0.872	0.089	0	0	0	3	10	3	8	1	0	1.585	0.346978	123.156	296.052	261.698	-0.512483	143.24	91.92
2,3,6-Trichlorohydroquinone	4	0	0	0	1	0	1	2	2	3.2884	3.339	0	381.3	6	14	14	6	0	0	2.525	2	0	-82.935	361.301	52.6	0	0.609	-0.577	-0.08	0.391	0.371	0.058	0	0	0	2	11	5	3	1	0	2.75	0.190551	87.6544	331.136	323.188	-2.65799	179.67	117.99
2,3,6-Trihydroxypyridine	3	0	0	0	1	0	1	4	3	0.9554	1.031	0	319.9	6	14	14	5	0	0	1.576	4	0	66.223	416.138	64.95	0	0.396	-0.516	-0.103	0.604	0.785	0.1	0	0	1	3	9	4	5	1	0	0.528	0.34936	137.382	272.887	243.335	0.13666	124.75	69.62
2,3-Bis(3-hydroxytetradecanoyl)-beta-D-glucosaminyl 1-phosphate	3	0	0	0	0	1	1	12	4	6.8281	6.692	1	1229	0	114	114	34	0	7	8.827	8	3	930.735	6791.68	117.451	1	0.121	-0.67	-0.046	0.879	4.857	0.049	0	0	5	5	48	14	66	6	4	5.65	9.51855e-06	343.152	1089.81	926.764	-8.25109	726.67	507.29
2,3-Bis(4-hydroxyphenyl)-1,2-propanediol	3	0	0	0	2	0	2	4	4	1.9409	1.991	0	541.2	12	35	36	15	0	1	0.834	4	0	289.389	1029.04	76.313	0	0.233	-0.442	-0.06	0.767	1.459	0.081	0	0	0	3	19	4	16	2	0	1.99	0.0730979	158.658	448.088	394.797	-2.47075	256.37	167.72
2,3-Bis-O-(geranylgeranyl)glycerol 1-phosphate	2	0	0	0	0	0	0	6	0	13.3637	13.227	0	1547	0	123	122	43	0	1	14.093	3	9	1340.33	6533.51	105.761	0	0.067	-0.282	-0.025	0.933	3.941	0.043	0	0	3	0	50	7	73	9	2	11.708	3.12466e-05	132.38	1190.06	1013.93	-13.3622	804.82	570.06
2,3-Bisphospho-D-glycerate	5	0	0	0	0	0	0	10	0	-1.1775	-1.424	0	396.1	0	23	22	3	1	1	-2.578	6	3	-66.84	1214.99	120.935	0	0.584	-1.792	-0.212	0.416	1.275	0.093	0	0	3	0	15	12	8	0	0	-5.723	0.0155894	286.327	367.32	326.652	1.29414	226.72	129.65
2',3'-Cyclic AMP	1	1	2	3	1	0	1	9	1	-1.3469	-1.555	0	484.1	10	34	37	10	0	4	-3.285	4	1	162.22	1576.13	100.126	0	0.332	-1.082	-0.117	0.668	2.174	0.09	1	2	6	2	22	12	12	3	1	-2.882	0.012417	241.814	454.509	403.333	0.373032	279.7	185.21
2',3'-Cyclic CMP	1	0	2	2	0	1	1	8	1	-1.8607	-2.071	2	467.6	0	32	34	9	0	4	-3.403	4	4	136.174	1435.09	102.464	0	0.354	-1.088	-0.133	0.646	1.982	0.087	0	1	5	2	20	11	12	2	0	-3.459	0.0222231	216.067	426.435	377.356	0.493503	257.71	170.12
2',3'-Cyclic GMP	1	1	2	3	0	1	1	10	1	-1.7375	-2.054	1	497	5	35	38	10	0	4	-4.269	7	3	110.805	1779.23	117.328	0	0.389	-1.391	-0.144	0.611	2.189	0.092	0	2	6	3	23	13	12	3	1	-3.491	0.00817696	264.48	471.493	418.336	0.270943	287.38	186.59
2',3'-Cyclic UMP	1	0	2	2	0	1	1	8	1	-1.8839	-2.125	3	457.9	0	31	33	9	0	4	-3.414	4	4	80.742	1396.44	107.615	0	0.412	-1.256	-0.158	0.588	1.794	0.077	0	1	5	2	20	11	11	2	0	-3.561	0.0262548	196.271	416.843	370.497	0.625746	249.24	163.95
2,3-Dehydro-gibberellin A9	2	0	3	3	0	2	2	4	0	2.3306	2.355	0	487.1	0	45	49	19	1	7	2.74	0	4	310.402	873.258	50.958	1	0.181	-0.325	-0.061	0.819	1.468	0.044	0	10	3	0	23	4	22	4	0	0.886	0.050843	111.862	446.457	388.605	-3.59155	280.36	208.2
2,3-Diaminopropanoate	1	0	0	0	0	0	0	4	0	-1.8851	-4.339	0	272.2	0	15	14	3	1	1	-3.238	2	1	128.051	352.603	47.925	0	0.265	-0.343	-0.09	0.735	0.952	0.086	0	0	1	2	7	4	8	0	0	-4.348	0.467388	184.055	258.713	224.811	0.143106	122.9	67.57
2,3-Dihydro-2-S-glutathionyl-3-hydroxy bromobenzene	2	0	0	0	0	1	1	7	1	-1.4369	-3.865	2	654.4	0	50	50	16	2	4	-1.679	4	6	209.248	2436.75	114.003	0	0.34	-1.266	-0.108	0.66	2.457	0.066	0	0	4	4	28	12	22	2	1	-5.338	0.000971847	341.776	641.497	588.545	-4.09713	426.24	273.37
2,3-Dihydrogossypetin	1	0	0	0	2	1	3	8	6	1.1107	1.237	0	551.7	12	35	37	15	0	2	0.139	6	1	200.161	1641.78	112.705	0	0.319	-0.948	-0.101	0.681	2.028	0.104	0	1	2	6	23	8	12	2	1	-0.214	0.0122347	262.531	462.213	413.597	-0.901118	285.85	186.93
2,3-Dihydroxy 1,1,1-Trichloro-2,2-bis(4'-chlorophenyl)ethane	2	0	0	0	2	0	2	2	2	5.7963	5.847	0	548.6	12	30	31	14	0	1	5.355	2	0	-73.659	814.334	57.141	0	0.567	-0.842	-0.06	0.433	0.643	0.045	0	0	0	2	21	7	9	3	1	5.306	0.0183551	87.6544	506.654	496.382	-7.17229	326.81	232.89
2,3-Dihydroxy-2'-carboxybiphenyl	2	0	0	0	2	0	2	4	2	2.418	2.494	0	439.2	12	27	28	13	1	0	1.497	2	1	174.655	759.551	62.916	0	0.301	-0.521	-0.07	0.699	1.209	0.073	0	0	1	2	17	4	10	2	0	1.024	0.0992308	149.995	400.549	357.952	-2.52554	218.25	142.68
2,3-Dihydroxy-3-methylbutanoate	2	0	0	0	0	0	0	4	2	-0.7234	-0.698	0	292.2	0	19	18	5	1	1	-1.234	2	1	108.012	430.407	50.354	0	0.315	-0.464	-0.112	0.685	1.009	0.061	0	0	1	1	9	4	10	0	0	-2.167	0.382231	149.995	276.393	240.779	-0.484542	151.54	90.2
2,3-Dihydroxy-4'-chlorobiphenyl	2	0	0	0	2	0	2	2	2	3.478	3.528	0	490.7	12	24	25	12	0	0	3.256	2	0	120.908	575.991	50.496	0	0.377	-0.442	-0.046	0.623	0.732	0.057	0	0	0	2	15	3	9	2	0	3.524	0.172579	87.6544	386.945	353.666	-3.4005	203	139.94
2,3-Dihydroxybenzoate	7	0	0	0	1	0	1	4	2	0.8996	0.975	0	356.2	6	17	17	7	1	0	1.622	2	1	88.884	533.999	67.183	0	0.375	-0.563	-0.102	0.625	0.937	0.087	0	0	1	2	11	4	6	1	0	-0.687	0.265792	149.995	301.931	269.785	-0.682013	148.88	85.06
2,3-Dihydroxycarbamazepine	3	0	0	0	2	0	2	3	2	2.1443	2.195	2	613	12	32	34	15	0	0	1.116	3	2	198.699	1206.05	84.2	0	0.338	-0.665	-0.059	0.662	1.303	0.079	0	2	1	3	20	5	12	2	0	1.992	0.0580985	162.15	441.192	394.214	-2.8423	250.8	162.92
2,3-Dihydroxyindole	1	1	0	1	1	0	1	2	2	1.7132	1.764	0	392.2	10	18	19	8	0	0	0.868	3	0	153.975	492.101	57.769	0	0.304	-0.381	-0.062	0.696	0.874	0.086	1	1	0	3	11	3	7	2	0	1.739	0.333722	108.975	303.439	269.403	-1.06069	140.83	87.46
2,3-Dihydroxynaphthalene	2	0	0	0	2	0	2	2	2	2.2036	2.254	0	415.6	11	20	21	10	0	0	2.052	2	0	146.451	443.458	48.744	0	0.324	-0.345	-0.048	0.676	0.721	0.069	1	1	0	2	12	2	8	2	0	2.242	0.35217	87.6544	322.553	287.217	-2.13428	151.97	96.72
2,3-Dihydroxy-p-cumate	2	0	0	0	1	0	1	4	2	2.0938	2.169	0	414.9	6	26	26	10	1	0	2.849	2	1	184.671	669.454	63.196	0	0.277	-0.448	-0.083	0.723	1.166	0.07	0	0	1	2	14	4	12	2	0	0.879	0.149478	149.995	361.294	318.258	-1.68541	201.69	129.31
2,3-Dihydroxytoluene	7	0	0	0	1	0	1	2	2	1.7814	1.832	0	335	6	17	17	7	0	0	1.327	2	0	179.974	320.891	41.693	0	0.231	-0.222	-0.052	0.769	0.736	0.073	0	0	0	2	9	2	8	1	0	1.775	0.474934	87.6544	286.417	252.566	-0.935319	129.94	86.09
2,3-Diketo-5-methylthiopentyl-1-phosphate	4	0	0	0	0	0	0	6	0	-0.3862	-0.242	0	468.6	0	25	24	6	0	0	-1.1	3	3	99.8	975.167	88.369	0	0.394	-0.819	-0.131	0.606	1.262	0.058	0	0	3	0	14	8	11	1	0	-1.809	0.0493882	202.554	393.343	351.897	-0.507612	229.42	144.74
2,3-Dimethyl-5-phytylquinol	3	0	0	0	1	0	1	2	2	10.354	10.404	0	899.5	6	78	78	28	0	2	11.202	2	1	796.704	1779.17	50.338	0	0.057	-0.113	-0.015	0.943	1.865	0.041	0	0	0	2	30	2	48	5	1	10.404	0.00563325	87.6544	753.151	638.962	-9.98107	476.81	341.97
2,3-Dimethylmaleate	2	0	0	0	0	0	0	4	0	0.881	0.931	0	312.4	0	18	17	6	2	0	0.452	0	3	88.32	423.556	58.588	0	0.359	-0.486	-0.123	0.641	0.869	0.064	0	0	2	0	10	4	8	1	0	-1.194	0.303207	141.333	296.638	261.289	-1.27852	158.03	95.69
2',4,4',6'-Tetrahydroxychalcone 4'-O-glucoside	2	0	0	0	2	1	3	10	7	0.6213	0.804	0	644.6	12	53	55	21	0	5	0.731	7	2	285.216	2474.57	109.596	0	0.279	-1.07	-0.082	0.721	2.769	0.088	0	0	3	7	31	10	22	2	1	-0.252	0.00195184	304.063	617.532	546.829	-2.58599	403.87	266.51
2,4,5-Trichloro-2,5-cyclohexadiene-1-ol	3	0	0	0	0	1	1	1	1	1.8562	1.856	0	349.1	0	15	15	6	0	2	2.058	1	2	-19.893	256.856	37.646	0	0.528	-0.389	-0.065	0.472	0.347	0.043	0	0	0	1	10	4	5	2	0	1.856	0.347886	52.1529	320.645	310.948	-2.96876	168.55	117.99
2,4,5-Trichlorophenol	2	0	0	0	1	0	1	1	1	3.5558	3.581	0	370.1	6	13	13	6	0	0	3.601	1	0	-65.834	230.822	37.383	0	0.589	-0.367	-0.06	0.411	0.256	0.041	0	0	0	1	10	4	3	1	0	3.193	0.286095	52.1529	321.501	314.056	-3.14228	166.43	112.5
2,4,5-Trichlorophenoxyacetic acid	2	0	0	0	1	0	1	3	0	3.2629	3.288	0	458.4	6	19	19	8	1	0	3.345	0	1	-100.2	570.485	61.605	0	0.609	-0.758	-0.094	0.391	0.486	0.041	0	0	2	0	14	6	5	1	0	1.814	0.112787	85.0228	388.345	373.472	-3.7357	220.37	146.8
2,4',6,6'-Tetranitro-2',4-azoxytoluene	2	0	0	0	2	0	2	8	0	-9.595	3.534	0	716.9	12	39	40	14	0	0	3.329	0	5	217.132	1227.77	89.326	0	0.349	-0.597	-0.085	0.651	1.116	0.04	0	0	1	0	29	15	10	2	1	3.534	0.0780804	363.906	536.673	489.029	-7.35438	393.42	228.43
2,4,6/3,5-Pentahydroxycyclohexanone	5	0	0	0	0	1	1	6	5	-3.0307	-2.891	0	335.2	0	22	22	6	0	4	-2.98	5	1	107.554	764.228	77.391	0	0.34	-0.774	-0.129	0.66	1.505	0.102	0	0	1	5	12	6	10	0	0	-2.891	0.203501	220.998	299.766	263.169	-0.108529	169.84	107.01
2,4,6-Triaminotoluene	4	0	0	0	1	0	1	3	0	0.0764	0.076	0	406.7	6	21	21	7	0	0	-1.14	3	0	299.027	488.094	49.064	0	0.132	-0.159	-0.028	0.868	1.041	0.092	0	0	0	3	10	3	11	1	0	-0.511	0.338842	174.246	311.427	270.749	-1.21523	158.3	97.06
2,4,6-Trichlorophenol	3	0	0	0	1	0	1	1	1	3.5558	3.581	0	370.5	6	13	13	6	0	0	3.391	1	0	-69.851	242.344	38.166	0	0.594	-0.389	-0.061	0.406	0.265	0.042	0	0	0	1	10	4	3	1	0	2.962	0.286095	52.1529	321.501	314.056	-3.12502	166.43	112.16
2,4,6-Trihydroxybenzophenone	2	0	0	0	2	0	2	4	3	2.432	2.508	0	485.1	12	27	28	13	0	0	2.39	3	1	232.455	807.061	71.297	0	0.26	-0.433	-0.065	0.74	1.23	0.082	0	0	1	3	17	4	10	2	0	1.805	0.0990026	149.995	400.549	357.952	-2.13848	218.28	145.08
2,4,6-Trihydroxytoluene	2	0	0	0	1	0	1	3	3	1.514	1.59	0	348	6	18	18	7	0	0	0.54	3	0	180.779	387.599	52.82	0	0.24	-0.268	-0.062	0.76	0.846	0.089	0	0	0	3	10	3	8	1	0	1.569	0.346978	123.156	296.052	261.698	-0.506218	143.24	92.6
2,4.6-Trichloroanisole	2	0	0	0	1	0	1	1	0	3.8068	3.806	0	384.1	6	16	16	7	0	0	3.946	0	0	19.962	246.696	29.594	0	0.474	-0.304	-0.045	0.526	0.338	0.032	0	0	1	0	11	4	5	1	0	3.806	0.285577	22.682	348.051	335.742	-3.76242	185.67	121.42
2,4-Diamino-6-hydroxylaminotoluene	2	0	0	0	1	0	1	4	0	0.4258	0.603	0	410.9	6	22	22	7	0	0	-1.2	4	0	264.399	553.184	56.114	0	0.178	-0.24	-0.039	0.822	1.106	0.097	0	0	0	3	11	4	11	1	0	0.225	0.260364	172.303	328.487	286.688	-1.05837	165.02	103.92
2,4-Diamino-6-nitrotoluene	7	0	0	0	1	0	1	4	0	-2.204	0.717	0	412.3	6	21	21	7	0	0	0.58	2	1	220.625	460.653	53.106	0	0.232	-0.26	-0.053	0.768	0.858	0.076	0	0	0	2	12	5	9	1	0	0.703	0.378124	194.695	323.546	285.996	-1.88505	179.52	107.35
2,4-Dichloro-2,5-dihydro-5-oxofuran-2-acetate	1	0	1	1	0	0	0	4	0	1.0941	1.119	0	353.9	0	16	16	6	1	1	0.444	0	3	5.861	502.092	65.088	1	0.492	-0.698	-0.142	0.508	0.721	0.042	0	0	3	0	12	6	4	2	0	-0.349	0.188249	111.862	323.585	307.052	-2.25735	179.9	119.36
2,4-Dichloroaniline	1	0	0	0	1	0	1	1	0	2.4122	2.412	0	371.3	6	14	14	6	0	0	2.719	1	0	57.83	240.932	34.403	0	0.422	-0.274	-0.039	0.578	0.375	0.054	0	0	0	1	9	3	5	1	0	2.412	0.403208	69.1828	305.221	288.228	-2.63799	148.41	96.03
2,4-Dichlorobenzoate	3	0	0	0	1	0	1	2	0	2.7632	2.788	0	380.7	6	15	15	7	1	0	2.843	0	1	-27.44	339.318	49.171	0	0.536	-0.478	-0.083	0.464	0.414	0.046	0	0	1	0	11	4	4	1	0	1.314	0.264877	78.9921	325.47	309.21	-2.9561	168.44	109.75
2,4-Dichlorobenzoyl-CoA	4	1	1	2	2	0	2	20	2	0.3485	-0.003	2	1310	16	96	99	28	0	5	-1.141	12	6	400.22	10159.1	215.035	0	0.347	-2.693	-0.095	0.653	5.063	0.069	1	1	11	5	58	30	38	5	3	-4.407	4.60004e-08	588.398	1106.88	1000.07	-3.23595	833.7	538.5
2,4-Dichloro-cis,cis-muconate	3	0	0	0	0	0	0	4	0	1.0867	1.244	0	379.3	0	16	15	6	2	0	0.974	0	4	-104.07	539.15	75.912	0	0.637	-0.906	-0.144	0.363	0.516	0.056	0	0	2	0	12	6	4	2	0	-1.188	0.158215	141.333	343.556	325.891	-3.09781	193.4	115.93
2,4-Dichlorophenol	3	0	0	0	1	0	1	1	1	2.8914	2.916	0	350.8	6	13	13	6	0	0	2.972	1	0	6.735	218.424	35.641	0	0.49	-0.305	-0.054	0.51	0.317	0.048	0	0	0	1	9	3	4	1	0	2.814	0.406108	52.1529	300.096	285.211	-2.39827	143.39	96.72
2,4-Dichlorophenoxyacetate	4	0	0	0	1	0	1	3	0	2.5985	2.623	0	438.6	6	19	19	8	1	0	2.735	0	1	-28.169	545.295	59.875	0	0.532	-0.662	-0.09	0.468	0.582	0.046	0	0	2	0	13	5	6	1	0	1.15	0.178252	85.0228	366.94	344.627	-2.98807	197.33	131.02
2,4-Dihydroxyhept-2-enedioate	4	0	0	0	0	0	0	6	2	-0.7296	-0.654	0	412.1	0	23	22	7	2	1	-1.511	2	3	49.138	848.901	97.257	0	0.44	-0.907	-0.151	0.56	1.153	0.085	0	0	2	2	13	6	10	0	0	-3.589	0.133785	212.336	349.101	308.279	-1.01914	193.64	117.64
2,4-Dihydroxylamino-6-nitrotoluene	3	0	0	0	1	0	1	6	0	-1.5052	1.771	0	421.2	6	23	23	7	0	0	0.472	4	1	150.878	593.098	67.218	0	0.321	-0.452	-0.074	0.679	0.956	0.086	0	0	0	2	14	7	9	1	0	1.683	0.222915	190.81	357.667	317.874	-1.69143	192.96	121.42
2,4-Dihydroxypteridine	1	0	0	0	0	2	2	4	0	-1.409	-1.464	3	393.2	0	16	17	6	0	0	-1.64	3	5	58.807	673.953	93.842	0	0.425	-0.729	-0.14	0.575	0.985	0.098	0	1	4	2	12	6	4	2	0	-1.464	0.307083	118.885	322.681	290.289	-1.12921	146.6	87.46
2,4-Dioxotetrahydropyrimidine D-ribonucleotide	2	0	1	1	0	1	1	9	2	-2.2866	-2.423	3	510.8	0	36	37	9	0	4	-3.746	6	3	144.092	1798	116.336	0	0.359	-1.264	-0.138	0.641	2.256	0.089	0	0	4	3	21	12	15	1	1	-3.794	0.012365	261.243	450.56	396.096	0.976778	285.45	181.44
2,5,6-Trihydroxy-5,6-dihydroquinoline	1	0	0	0	1	1	2	4	3	0.4077	0.539	0	385.1	6	22	23	9	0	2	-0.549	4	1	206.643	583.038	61.279	0	0.232	-0.351	-0.066	0.768	1.163	0.093	0	1	1	3	13	4	9	1	0	0.539	0.241157	137.382	332.053	295.415	-1.08803	169.54	109.07
2,5-Diamino-6-(5'-phosphoribosylamino)-4-pyrimidineone	2	0	1	1	0	1	1	10	2	-3.5534	-3.658	1	588.9	0	39	40	9	0	4	-3.744	10	4	167.342	2453.57	146.05	0	0.358	-1.491	-0.133	0.642	2.675	0.115	0	0	4	6	23	14	16	0	2	-5.144	0.00386349	368.62	491.223	430.511	0.313264	317.84	195.5
2,5-Diamino-6-(5'-triphosphoryl-3',4'-trihydroxy-2'-oxopentyl)-	4	0	0	0	0	1	1	16	2	-4.613	-4.592	1	792.1	0	49	49	9	0	2	-5.04	14	7	151.6	4568.42	192.823	0	0.404	-2.332	-0.137	0.596	3.436	0.107	0	0	6	6	31	22	18	0	3	-9.028	6.81119e-05	525.76	627.476	554.647	1.32549	444.84	268.91
2,5-Diaminohexanoate	2	0	0	0	0	0	0	2	0	-0.8652	-3.319	0	358.3	0	24	23	6	1	2	-3.644	2	1	203.655	501.483	49.638	0	0.216	-0.302	-0.072	0.784	1.098	0.066	0	0	1	2	10	4	14	0	0	-4.257	0.305459	184.055	323.361	277.884	-0.800962	171.87	104.95
2,5-Diaminopyrimidine nucleoside triphosphate	2	0	1	1	0	1	1	16	2	-4.113	-4.232	1	711.1	0	49	50	9	0	4	-5.066	14	6	109.752	4076.34	179.027	0	0.423	-2.424	-0.144	0.577	3.309	0.107	0	0	6	6	31	22	18	2	3	-8.635	7.22845e-05	504.952	610.08	538.385	1.68703	430.52	260.67
2,5-Dichloro-2,5-cyclohexadiene-1,4-diol	2	0	0	0	0	1	1	2	2	0.6516	0.651	0	343.2	0	16	16	6	0	2	0.358	2	2	29.768	342.608	46.334	0	0.457	-0.456	-0.074	0.543	0.542	0.061	0	0	0	2	10	4	6	2	0	0.651	0.359808	87.6544	308.875	291.235	-1.95891	160.17	108.38
2,5-Dichloro-4-oxohex-2-enedioate	2	0	0	0	0	0	0	5	0	0.5736	0.871	0	394	0	17	16	6	2	1	0.566	0	4	-109.985	704.801	78.74	0	0.64	-1.144	-0.141	0.36	0.645	0.059	0	0	3	0	13	7	4	1	0	-2.076	0.109295	168.172	348.454	330.68	-3.33659	204.86	124.16
2,5-Dichloro-carboxymethylenebut-2-en-4-olide	2	0	1	1	0	0	0	4	0	0.8953	0.92	0	396.8	0	14	14	6	1	0	1.627	0	4	-137.259	533.933	77.088	0	0.673	-0.905	-0.142	0.327	0.44	0.052	0	0	3	0	12	6	2	2	0	-0.553	0.197663	111.862	323.683	308.831	-2.76424	176.33	115.59
2,5-Dichloro-cis,cis-muconate	2	0	0	0	0	0	0	4	0	1.1934	1.244	0	394.4	0	16	15	6	2	0	1.374	0	4	-173.459	572.952	77.974	0	0.72	-1.046	-0.145	0.28	0.407	0.053	0	0	2	0	12	6	4	2	0	-1.703	0.155638	141.333	343.556	325.891	-3.15824	193.37	116.61
2,5-Dichlorohydroquinone	5	0	0	0	1	0	1	2	2	2.624	2.674	0	359.9	6	14	14	6	0	0	2.095	2	0	-3.018	322.176	49.172	0	0.504	-0.451	-0.072	0.496	0.444	0.065	0	0	0	2	10	4	4	1	0	2.516	0.286574	87.6544	309.731	294.343	-1.96559	156.66	104.27
2,5-Dichlorophenol	1	0	0	0	1	0	1	1	1	2.8914	2.916	0	349.6	6	13	13	6	0	0	2.972	1	0	6.945	215.913	34.909	0	0.49	-0.303	-0.053	0.51	0.315	0.047	0	0	0	1	9	3	4	1	0	2.744	0.406108	52.1529	300.096	285.211	-2.39058	143.39	96.72
2,5-Didehydro-D-gluconate	3	0	0	0	0	0	0	7	3	-2.6643	-2.359	0	379	0	21	20	6	1	2	-3.825	3	3	40.205	930.61	93.073	0	0.447	-1.097	-0.153	0.553	1.358	0.092	0	0	3	3	13	7	8	0	0	-3.833	0.133939	239.175	329.219	292.556	-1.06482	192.33	108.38
2,5-Dihydro-5-oxofuran-2-acetate	2	0	1	1	0	0	0	4	0	0.0145998	0.146	0	297	0	16	16	6	1	1	-0.912	0	3	46.041	391.497	58.625	1	0.422	-0.557	-0.146	0.578	0.761	0.051	0	0	3	0	10	4	6	1	0	-1.322	0.39216	111.862	289.681	258.201	-0.711964	134.11	84.37
2,5-Dihydroxybenzoate	6	0	0	0	1	0	1	4	2	0.8996	0.975	0	359.1	6	17	17	7	1	0	1.622	2	1	87.858	511.484	67.79	0	0.378	-0.538	-0.101	0.622	0.887	0.088	0	0	1	2	11	4	6	1	0	-0.5	0.265792	149.995	301.931	269.785	-0.706233	148.91	86.77
2,5-Dihydroxypyridine	3	0	0	0	1	0	1	3	2	1.2388	0.734	0	311.2	6	13	13	5	0	0	1.219	3	0	105.942	302.858	52.82	0	0.33	-0.321	-0.083	0.67	0.652	0.087	0	0	1	2	8	3	5	1	0	0.724	0.476824	101.88	263.251	234.203	-0.192953	112.04	64.48
2,5-Dioxopentanoate	4	0	0	0	0	0	0	4	0	-0.0712999	-0.462	0	330.8	0	15	14	5	1	0	-1.325	0	3	0.985	442.302	75.607	0	0.499	-0.667	-0.17	0.501	0.671	0.059	0	0	3	0	9	4	6	0	0	-1.935	0.394301	132.67	286.602	255.253	-0.787788	135.83	78.88
2,5-Dioxopiperazine	1	0	0	0	0	1	1	2	0	-1.8804	-1.881	2	285.3	0	14	14	4	0	0	-1.724	2	2	103.68	377.334	58.764	0	0.318	-0.421	-0.124	0.682	0.902	0.082	0	0	2	2	8	4	6	0	0	-1.881	0.585979	100.504	269.036	237.2	0.372101	112.41	69.28
2,6,7,4'-Tetrahydroxyisoflavanone	2	0	0	0	2	1	3	6	4	1.8405	1.916	0	516	12	33	35	15	0	2	0.804	4	1	241.152	1200.39	83.475	0	0.266	-0.62	-0.071	0.734	1.707	0.091	0	1	2	3	21	6	12	2	0	1.833	0.0334799	191.527	442.942	395.332	-1.95123	259.33	172.87
2,6-Diamino-4-nitrotoluene	2	0	0	0	1	0	1	4	0	-2.204	0.717	0	423	6	21	21	7	0	0	0.61	2	1	226.362	471.282	52.258	0	0.232	-0.259	-0.052	0.768	0.855	0.072	0	0	0	2	12	5	9	1	0	0.716	0.378124	194.695	323.546	285.996	-1.94587	179.52	107.7
2,6-Dibromohydroquinone	3	0	0	0	1	0	1	2	2	2.792	2.842	0	373	6	14	14	6	0	0	2.495	2	0	-19.43	318.269	47.079	0	0.526	-0.449	-0.065	0.474	0.404	0.061	0	0	0	2	10	4	4	1	0	2.778	0.118277	87.6544	331.703	333.511	-2.5046	177.36	118.67
2,6-Dibromophenol	2	0	0	0	1	0	1	1	1	3.0594	3.084	0	361.1	6	13	13	6	0	0	3.042	1	0	-4.269	226.339	33.658	0	0.506	-0.317	-0.046	0.494	0.31	0.047	0	0	0	1	9	3	4	1	0	2.549	0.185904	52.1529	322.067	324.379	-3.00466	164.05	112.5
2,6-Dichlorohydroquinone	6	0	0	0	1	0	1	2	2	2.624	2.674	0	360.6	6	14	14	6	0	0	2.095	2	0	-7.188	323.443	49.395	0	0.51	-0.457	-0.073	0.49	0.44	0.064	0	0	0	2	10	4	4	1	0	2.405	0.286574	87.6544	309.731	294.343	-1.96341	156.66	102.89
2,6-Dichlorophenol	1	0	0	0	1	0	1	1	1	2.8914	2.916	0	349.1	6	13	13	6	0	0	2.642	1	0	6.308	235.086	36.123	0	0.491	-0.331	-0.054	0.509	0.343	0.049	0	0	0	1	9	3	4	1	0	2.468	0.406108	52.1529	300.096	285.211	-2.36929	143.36	96.72
2,6-Dihydroxycyclohexane-1-carboxyl-CoA	1	1	1	2	1	1	2	22	4	-2.722	-3.073	2	1309	10	104	107	28	0	7	-3.757	14	6	592.784	10994.9	227.352	0	0.274	-2.298	-0.098	0.726	6.102	0.076	1	1	11	7	58	30	46	5	3	-7.477	5.35779e-08	659.401	1095.5	964.005	-0.397616	823.9	530.62
2,6-Dihydroxynicotinate	3	0	0	0	1	0	1	5	2	0.8272	0.903	0	357.3	6	16	16	6	1	0	2.07	3	1	31.764	564.022	78.412	0	0.456	-0.719	-0.125	0.544	0.859	0.094	0	0	2	2	11	5	5	1	0	-0.705	0.220537	164.221	298.261	267.334	-0.4306	149.8	85.06
2,6-Dihydroxy-N-methylmyosmine	1	0	1	1	1	0	1	3	2	1.5363	1.587	0	443.3	6	26	27	10	0	0	1.903	4	1	250.008	614.264	53.091	0	0.218	-0.302	-0.051	0.782	1.083	0.069	0	0	1	2	14	4	12	2	0	-0.559	0.234674	97.0052	365.573	321.505	-0.740958	192.36	129.99
2,6-Dihydroxyphenylacetate	1	0	0	0	1	0	1	4	2	0.9344	1.01	0	379.9	6	20	20	8	1	0	-0.02	2	1	118.954	579.344	65.121	0	0.343	-0.524	-0.096	0.657	1.001	0.076	0	0	1	2	12	4	8	1	0	-0.451	0.233145	149.995	326.711	290.297	-0.793665	165.21	104.95
2,6-Dihydroxypseudooxynicotine	4	0	0	0	1	0	1	4	2	1.0023	1.053	0	508	6	29	29	10	0	0	1.586	4	1	264.08	847.775	69.066	0	0.24	-0.401	-0.064	0.76	1.268	0.072	0	0	2	3	15	5	14	1	0	-1.393	0.142111	143.807	404.646	354.605	-1.41857	220.01	143.03
2,6-Dihydroxypyridine	2	0	0	0	1	0	1	3	2	1.2228	1.273	0	312.7	6	13	13	5	0	0	1.219	3	0	88.084	306.177	52.238	0	0.359	-0.352	-0.079	0.641	0.628	0.088	0	0	1	2	8	3	5	1	0	0.655	0.477553	101.88	263.251	234.203	-0.209544	111.48	63.45
2,6-Dimethyl-5-methylene-3-oxo-heptanoyl-CoA	3	1	1	2	1	0	1	21	2	-0.524299	-0.735	2	1369	10	110	112	31	0	6	-1.495	12	8	716.634	11261.8	207.855	0	0.238	-1.96	-0.082	0.762	6.263	0.069	1	1	12	5	60	29	50	6	3	-5.158	4.21434e-08	615.237	1149.43	1010.01	-2.36861	875.68	568
2,6-Dimethylaniline	5	0	0	0	1	0	1	1	0	2.0558	2.055	0	363.4	6	20	20	8	0	0	1.813	1	0	275.752	265.754	26.226	0	0.121	-0.088	-0.017	0.879	0.643	0.055	0	0	0	1	9	1	11	1	0	2.055	0.540575	69.1828	301.402	262.363	-2.10993	141.06	93.29
2,6-Dioxo-6-phenylhexanoate	1	0	0	0	1	0	1	4	0	1.5822	1.747	0	532.6	6	28	28	12	1	0	0.814	0	3	135.928	861.413	77.44	0	0.372	-0.602	-0.096	0.628	1.015	0.049	0	0	3	0	16	4	12	2	0	0.276	0.140414	132.67	407.748	361.053	-2.92397	220.69	141.31
2,6-Naphthalenedisulfonic acid	2	0	0	0	2	0	2	6	0	1.3532	1.403	0	525.4	11	26	27	10	0	0	-2.258	0	4	-69.201	696.088	64.041	0	0.566	-0.75	-0.073	0.434	0.575	0.049	1	1	0	0	18	8	8	2	0	-3.086	0.025937	220.255	422.811	381.016	-2.76448	233.38	158.12
2,7,4'-Trihydroxyisoflavanone	4	0	0	0	2	1	3	5	3	2.1079	2.158	0	512.8	12	32	34	15	0	2	1.283	3	1	269.073	1042.91	72.424	0	0.238	-0.483	-0.061	0.762	1.551	0.08	0	1	2	2	20	5	12	2	0	2.088	0.0556847	156.026	433.307	386.2	-2.43818	246.05	166.69
2',7-Dihydroxy-4',5'-methylenedioxyisoflavone	3	0	1	1	2	1	3	6	2	2.1	2.15	0	608.1	12	32	35	16	0	0	1.839	2	2	219.266	1274.85	87.188	0	0.32	-0.67	-0.077	0.68	1.426	0.066	0	2	4	2	22	6	10	2	0	1.719	0.0428194	132.586	457.26	409.999	-2.1459	256.64	178.7
2,7-Dihydroxy-4'-methoxyisoflavanone	2	0	0	0	2	1	3	5	2	2.3589	2.384	0	544.4	12	35	37	16	0	2	1.869	2	1	314.395	1100.49	65.808	0	0.211	-0.427	-0.053	0.789	1.595	0.068	0	1	3	1	21	5	14	2	0	2.358	0.0555517	126.555	459.857	407.886	-2.99396	265.29	180.07
20,26-Dihydroxyecdysone	1	0	1	1	0	3	3	8	7	0.00310037	0.249	0	722.5	0	79	82	27	0	11	-2.382	7	2	500.543	2605.74	90.662	0	0.154	-0.554	-0.058	0.846	3.053	0.067	0	5	1	4	35	8	44	3	1	0.249	0.00147793	292.001	675.818	575.776	-2.96928	501.06	355
20alpha-Hydroxy-4-pregnen-3-one	1	0	1	1	0	3	3	2	1	3.7996	4.046	0	552.4	0	55	58	21	0	7	4.337	1	2	436.505	823.587	40.486	0	0.105	-0.156	-0.037	0.895	1.335	0.036	0	5	1	1	23	2	32	4	0	4.046	0.0621204	78.9921	512.206	435.845	-5.46753	317.14	248.67
20alpha-Hydroxycholesterol	1	0	1	1	0	3	3	2	2	6.1599	6.024	0	713.3	0	75	78	27	0	8	7.313	2	1	650.846	1360.21	43.795	0	0.044	-0.083	-0.017	0.956	1.823	0.044	0	5	0	1	29	2	46	5	1	6.159	0.0142088	87.6544	643.887	541.675	-7.88911	423.41	320.36
20-COOH-Leukotriene B4	1	0	0	0	0	0	0	6	2	2.907	2.957	0	819	0	56	55	20	2	2	1.522	2	6	423.761	2342.9	110.079	0	0.241	-0.69	-0.076	0.759	2.171	0.059	0	0	2	2	26	6	30	5	0	0.085	0.0095095	212.336	649.701	567.088	-5.61938	389.46	251.07
20-HETE	1	0	0	0	0	0	0	3	1	5.1883	5.213	0	771.8	0	55	54	20	1	0	5.405	1	5	579.424	1598.57	71.36	0	0.125	-0.258	-0.04	0.875	1.813	0.052	0	0	1	1	23	3	32	4	1	3.773	0.0321446	114.494	638.653	553.063	-7.34103	356.57	240.44
20-Hydroxy-3-oxopregn-4-en-21-al	1	0	1	1	0	3	3	3	1	3.6161	3.307	0	550.6	0	54	57	21	0	7	3.732	1	3	335.671	985.823	60.571	0	0.195	-0.349	-0.07	0.805	1.441	0.04	0	5	2	1	24	3	30	4	0	3.307	0.040043	105.831	520.336	446.81	-5.1263	323.65	253.13
20-Hydroxyecdysone	1	0	1	1	0	3	3	7	6	0.891301	1.137	0	703.2	0	78	81	27	0	10	-1.247	6	2	512.902	2291.24	79.906	0	0.135	-0.441	-0.051	0.865	2.817	0.063	0	5	1	3	34	7	44	4	1	1.137	0.00224465	256.5	660.898	562.044	-3.80708	489.67	350.88
20-Hydroxyleukotriene E4	1	0	0	0	0	0	0	6	2	3.0352	0.607	0	927.4	0	68	67	23	2	3	0.705	3	6	498.795	3173.65	120.448	0	0.231	-0.791	-0.073	0.769	2.631	0.057	0	0	2	3	31	8	37	5	0	-0.848	0.00119882	293.424	765.056	670.069	-7.12984	480.34	320.7
20-OH-Leukotriene B4	2	0	0	0	0	0	0	5	3	2.9845	3.009	0	828	0	57	56	20	1	2	1.481	3	5	538.675	2186.46	94.701	0	0.175	-0.461	-0.054	0.825	2.179	0.06	0	0	1	3	25	5	32	5	0	1.547	0.0153047	185.497	649.107	563.601	-5.76163	382.02	255.87
20S,22S,25S)-22,25-Epoxyfurost-5-ene-3beta,26-diol 3-O-beta-D-glucoside	2	0	3	3	0	4	4	9	5	1.8059	1.805	0	843.4	0	94	100	33	0	16	4.813	5	1	667.828	3485	84.334	0	0.104	-0.43	-0.04	0.896	3.702	0.06	0	7	4	5	42	9	52	5	1	1.805	0.000499588	218.282	781.978	663.497	-5.5573	558.42	436.63
21-Hydroxy-5beta-pregnane-3,11,20-trione	1	0	1	1	0	3	3	4	1	1.3849	1.804	0	576	0	55	58	21	0	7	2.807	1	3	345.607	1111.14	67.639	0	0.2	-0.386	-0.077	0.8	1.543	0.04	0	5	3	1	25	4	30	4	0	1.804	0.0359265	132.67	527.391	452.583	-4.02981	338.3	254.84
21-Hydroxypregnenolone	1	0	1	1	0	3	3	3	2	2.8129	2.952	0	565.8	0	56	59	21	0	7	3.502	2	2	418.201	1079.85	59.495	0	0.13	-0.249	-0.05	0.87	1.66	0.055	0	5	1	2	24	3	32	3	0	2.952	0.0424829	114.494	527.125	449.576	-4.70006	329.27	262.73
22alpha-Hydroxy-5alpha-campestan-3-one	5	0	1	1	0	3	3	2	1	6.3826	6.522	0	698.2	0	78	81	28	0	10	7.794	1	1	604.813	1247.42	37.898	0	0.067	-0.12	-0.026	0.933	1.667	0.028	0	5	1	1	30	2	48	6	1	6.522	0.0122769	78.9921	660.891	555.34	-8.2583	437.39	345.74
22alpha-Hydroxy-campest-4-en-3-one	4	0	1	1	0	3	3	2	1	6.4473	6.694	0	720.6	0	76	79	28	0	9	7.65	1	2	617.937	1329.54	40.631	0	0.071	-0.131	-0.025	0.929	1.714	0.031	0	5	1	1	30	2	46	6	1	6.694	0.0124277	78.9921	656.587	554.039	-8.09309	433.9	335.79
22alpha-Hydroxy-campesterol	3	0	1	1	0	3	3	2	2	6.4585	6.458	0	711.3	0	78	81	28	0	10	7.712	2	1	663.895	1404.27	37.91	0	0.033	-0.066	-0.013	0.967	1.908	0.04	0	5	0	2	30	2	48	5	1	6.458	0.0114043	87.6544	661.22	555.82	-7.95687	437.7	342.31
24,25-Dihydrolanosterol	2	0	1	1	0	3	3	1	1	8.3699	8.369	0	694.4	0	83	86	30	0	7	11.077	1	1	671.184	1138.25	26.154	0	0.017	-0.027	-0.007	0.983	1.612	0.031	0	5	0	1	31	1	52	6	1	8.369	0.0102841	52.1529	683.833	571.442	-10.15	470.82	357.4
24-Ethylidene lophenol	3	0	1	1	0	3	3	1	1	8.1534	8.153	0	750.1	0	81	84	30	0	9	10.483	1	2	732.954	1280.5	30.187	0	0.011	-0.02	-0.004	0.989	1.688	0.036	0	5	0	1	31	1	50	6	1	8.153	0.0109531	52.1529	691.556	581.811	-9.50489	457.33	338.19
24-Hydroxycholesterol	2	0	1	1	0	3	3	2	2	6.2067	6.206	0	710.3	0	75	78	27	0	9	7.313	2	1	655.297	1368.64	42.118	0	0.039	-0.075	-0.015	0.961	1.852	0.044	0	5	0	2	29	2	46	5	1	6.206	0.0140896	87.6544	646.133	543.771	-7.84692	420.08	330.3
24-Methylene lophenol	4	0	1	1	0	3	3	1	1	7.7511	7.751	0	722.5	0	78	81	29	0	9	9.954	1	2	703.95	1174.93	29.385	0	0.013	-0.021	-0.005	0.987	1.605	0.036	0	5	0	1	30	1	48	6	1	7.751	0.0139054	52.1529	665.808	560.291	-8.95002	439.58	346.42
24-Methylenecholesterol	4	0	1	1	0	3	3	1	1	7.4318	7.431	0	715.4	0	75	78	28	0	8	9.435	1	2	672.449	1206.6	36.447	0	0.03	-0.051	-0.011	0.97	1.636	0.04	0	5	0	1	29	1	46	6	1	7.431	0.0173786	52.1529	650.721	548.242	-8.71092	420.92	329.27
24-Methylenecycloartanol	3	0	1	1	0	3	3	1	1	7.8594	7.859	0	698.1	0	84	88	31	0	9	11.752	1	1	665.039	1164.07	27.997	0	0.024	-0.039	-0.009	0.976	1.628	0.032	0	13	0	1	32	1	52	8	1	7.859	0.00977932	52.1529	669.75	560.183	-10.6938	471.29	362.89
26-Hydroxyecdysone	1	0	1	1	0	3	3	7	6	1.0168	1.263	0	684.3	0	78	81	27	0	11	-1.027	6	2	499.138	2257.02	75.193	0	0.135	-0.446	-0.051	0.865	2.852	0.059	0	5	1	4	34	7	44	3	1	1.263	0.00219392	256.5	672.836	572.603	-3.85744	485.32	363.92
27-O-Demethyl-rifamycin SV	2	0	1	1	2	0	2	12	6	3.2885	3.162	1	874.2	11	94	97	36	0	9	3.109	7	6	564.723	4347.65	108.158	1	0.177	-0.88	-0.062	0.823	4.093	0.062	1	3	6	7	49	13	45	5	3	2.484	3.07283e-05	343.358	919.822	804.015	-6.06428	671.29	458.24
2-Acetamidofluorene	1	0	1	1	2	0	2	1	0	2.6134	2.613	1	546.4	12	30	32	15	0	0	3.094	1	1	232.511	638.953	51.376	0	0.287	-0.336	-0.046	0.713	0.834	0.048	0	3	1	1	17	2	13	3	0	2.613	0.227478	58.5778	413.429	365.981	-4.43589	212.7	150.23
2-Acetolactate	5	0	0	0	0	0	0	4	1	-0.7994	-0.634	0	285.9	0	17	16	5	1	1	-0.399	1	2	98.025	383.918	46.378	0	0.329	-0.441	-0.107	0.671	0.902	0.056	0	0	2	0	9	4	8	0	0	-2.108	0.405817	141.333	271.76	238.998	-0.701262	144.98	86.43
2-Acetyl-6-(3-acetyl-2,4,6-trihydroxy-5-methylphenyl)-3-hydroxy-6-	1	0	0	0	1	1	2	7	4	1.0295	1.411	0	573.2	6	43	44	18	0	1	1.025	4	5	345.349	1531.13	79.881	0	0.199	-0.531	-0.071	0.801	2.14	0.068	0	0	3	4	25	7	18	2	0	0.16	0.0122473	239.175	511.033	453.017	-2.91873	345.95	221.92
2-alpha-D-Glucosyl-D-glucose	2	0	0	0	0	2	2	11	8	-4.2603	-4.261	0	491.8	0	45	46	12	0	10	-3.741	8	0	245.699	2015.75	95.467	0	0.25	-1.025	-0.095	0.75	3.073	0.099	0	0	3	7	23	11	22	0	2	-4.261	0.0112098	318.756	480.11	415.595	0.753801	318.83	208.88
2-Amino-2-deoxy-D-gluconate	2	0	0	0	0	0	0	6	4	-3.1276	-5.581	0	386.5	0	26	25	6	1	4	-4.324	5	1	151.698	973.42	79.548	0	0.304	-0.765	-0.108	0.696	1.754	0.097	0	0	1	5	13	7	13	0	1	-5.474	0.113914	273.53	343.61	299.136	-0.105011	204.77	123.82
2-Amino-3,7-dideoxy-D-threo-hept-6-ulosonic acid	3	0	0	0	0	0	0	5	2	-2.2076	-4.78	0	393.1	0	26	25	7	1	3	-3.884	3	2	127.719	831.501	76.63	0	0.338	-0.714	-0.12	0.662	1.401	0.074	0	0	2	3	13	6	13	0	0	-4.78	0.151642	229.366	348.837	304.135	-0.814893	205.27	123.13
2-Amino-3-carboxymuconate semialdehyde	3	0	0	0	0	0	0	5	0	-0.6803	-1.078	0	413	0	20	19	7	2	0	-1.677	1	5	12.02	850.246	96.475	0	0.485	-0.999	-0.15	0.515	1.059	0.084	0	0	3	1	13	6	7	1	0	-5.031	0.133854	220.704	343.132	307.228	-1.92911	191.19	101.52
2-Amino-3-methylbenzoate	1	0	0	0	1	0	1	3	0	1.174	1.199	0	380	6	20	20	8	1	0	1.657	1	1	164.779	476.212	52.016	0	0.283	-0.355	-0.072	0.717	0.898	0.065	0	0	1	1	11	3	9	1	0	-0.274	0.320152	131.524	316.916	279.582	-1.68742	160	104.61
2-Amino-3-oxo-4-phosphonooxybutyrate	2	0	0	0	0	0	0	7	0	-2.0085	-4.458	0	385.2	0	21	20	4	1	1	-2.261	4	3	-16.472	976.075	104.969	0	0.521	-1.321	-0.185	0.479	1.213	0.088	0	0	3	1	13	9	8	0	0	-5.489	0.0620927	262.03	338.391	299.73	0.199098	200.14	112.84
2-Amino-3-phosphonopropanoate	2	0	0	0	0	0	0	5	0	-1.8712	-4.274	0	315.1	0	18	17	3	1	1	-3.687	4	2	28.59	630.149	80.856	0	0.455	-0.909	-0.164	0.545	1.091	0.093	0	0	1	1	10	7	8	0	0	-5.752	0.153596	229.16	296.327	260.826	0.685154	161	91.23
2-Amino-4,6-dinitrotoluene	4	0	0	0	1	0	1	5	0	-4.4844	1.358	0	428.6	6	21	21	7	0	0	1.58	1	2	170.057	452.552	56.366	0	0.302	-0.318	-0.075	0.698	0.737	0.056	0	0	0	1	14	7	7	1	0	1.358	0.419073	215.144	335.665	301.244	-2.89084	200.75	115.93
2-Amino-4,7-dihydroxypteridine	1	0	0	0	0	2	2	5	0	-1.117	-1.647	2	429.3	0	18	19	6	0	0	-2.507	5	5	92.344	856.973	103.664	0	0.392	-0.783	-0.131	0.608	1.213	0.111	0	1	4	3	13	7	5	2	0	-1.544	0.175458	171.417	335.19	299.559	-0.873939	165.41	91.92
2-Amino-4-hydroxy-6-(D-erythro-1,2,3-trihydroxypropyl)-7,8-	4	0	0	0	0	2	2	7	3	-3.2095	-3.039	1	518.2	0	31	32	9	0	2	-3.602	8	4	277.563	1518.53	103.872	0	0.232	-0.68	-0.081	0.768	2.25	0.119	0	1	3	6	18	9	13	1	1	-3.143	0.0513379	251.082	426.773	374.399	-0.411284	245.73	150.91
2-Amino-4-hydroxy-6-(erythro-1,2,3-trihydroxypropyl)dihydropteridine	9	0	0	0	0	2	2	16	2	-3.7049	-3.684	1	723.1	0	46	47	9	0	2	-5.267	14	7	164.481	3849.28	175.557	0	0.386	-2.056	-0.131	0.614	3.267	0.112	0	1	6	5	30	21	16	0	2	-8.687	0.000129307	455.58	605.057	536.21	1.49917	415.25	255.87
2-Amino-4-hydroxy-6-hydroxymethyl-7,8-dihydropteridine	4	0	0	0	1	1	2	5	2	-0.7777	-0.613	0	444.9	6	23	24	7	0	0	0.032	7	1	236.599	944.736	83.789	0	0.234	-0.497	-0.071	0.766	1.626	0.117	0	1	3	4	14	7	9	1	0	-0.616	0.124555	192.915	363.802	321.591	-0.0136975	192.47	119.7
2-Amino-4-nitrotoluene	1	0	0	0	1	0	1	3	0	-1.4574	1.464	0	394.4	6	19	19	7	0	0	1.707	1	1	197.015	332.944	42.103	0	0.25	-0.211	-0.049	0.75	0.633	0.058	0	0	0	1	11	4	8	1	0	1.463	0.511628	142.163	308.786	273.847	-2.12715	161.23	101.18
2-Amino-4-oxopentanoic acid	3	0	0	0	0	0	0	3	0	-1.3659	-3.68	0	302.9	0	18	17	5	1	1	-2.686	1	2	77.51	411.734	57.555	0	0.372	-0.506	-0.132	0.628	0.854	0.058	0	0	2	1	9	4	9	0	0	-3.679	0.406758	158.363	288.823	252.574	-0.601703	147.51	86.09
2-Amino-5-formylamino-6-(5-phosphoribosylamino)pyrimidin-4(3H)-one	1	0	1	1	0	1	1	11	2	-3.6108	-3.716	2	636.5	0	41	42	10	0	4	-3.408	10	5	109.237	2822.23	165.19	0	0.414	-1.837	-0.152	0.586	2.598	0.108	0	0	5	6	25	15	16	0	2	-5.228	0.00263312	358.015	526.275	464.195	-0.00760053	338.86	209.22
2-Amino-5-hydroxyl-4-hydroxylamino-6-nitrotoluene	1	0	0	0	1	0	1	6	1	-2.122	1.002	0	419.6	6	23	23	7	0	0	-0.084	4	1	182.431	680.713	70.579	0	0.283	-0.458	-0.075	0.717	1.164	0.093	0	0	0	3	14	7	9	1	0	0.564	0.197002	228.254	350.242	311.067	-1.46165	199.48	121.42
2-Amino-5-oxocyclohex-1-enecarbonyl-CoA	3	1	1	2	1	1	2	21	2	-3.452	-3.663	2	1301	10	101	104	28	0	5	-3.817	13	8	594.776	10778.8	228.009	0	0.271	-2.249	-0.098	0.729	6.036	0.078	1	1	12	6	58	30	43	5	3	-7.531	6.18053e-08	667.769	1093.84	964.923	-0.529632	823.55	527.87
2-Amino-5-oxohexanoate	1	0	0	0	0	0	0	3	0	-1.0447	-3.359	0	346	0	21	20	6	1	1	-2.508	1	2	110.624	472.138	61.564	0	0.34	-0.464	-0.121	0.66	0.9	0.056	0	0	2	1	10	4	11	0	0	-3.358	0.353378	158.363	313.603	273.085	-0.823052	163.47	99.81
2-Amino-7,8-dihydro-4-hydroxy-6-(diphosphooxymethyl)pteridine	4	0	0	0	1	1	2	11	1	-0.9933	-0.971	0	594.1	6	33	34	7	0	0	-1.059	11	3	152.132	2218.02	138.336	0	0.372	-1.389	-0.12	0.628	2.345	0.113	0	1	5	3	22	15	11	1	2	-3.937	0.00248426	329.247	482.658	429.465	1.33721	305.65	187.62
2-Aminoacrylate	6	0	0	0	0	0	0	2	0	-0.729	-0.704	0	281.2	0	11	10	3	1	0	-0.597	1	2	95.102	295.974	53.348	0	0.331	-0.348	-0.099	0.669	0.704	0.09	0	0	1	1	6	3	5	0	0	-3.183	0.589724	131.524	233.397	205.754	-0.348498	100.76	54.19
2-Aminobenzenesulfonate	1	0	0	0	1	0	1	4	0	0.3908	0.416	0	385.4	6	18	18	6	0	0	-1.872	1	2	111.976	428.149	48.271	0	0.355	-0.394	-0.053	0.645	0.717	0.072	0	0	0	1	11	5	7	1	0	-1.829	0.203661	170.985	322.175	286.57	-1.19919	156.26	101.87
2'-Aminobiphenyl-2,3-diol	2	0	0	0	2	0	2	3	2	2.067	2.117	0	508.1	12	26	27	12	0	0	1.239	3	0	201.827	752.045	60.745	0	0.301	-0.446	-0.046	0.699	1.034	0.074	0	0	0	3	15	3	11	2	0	2.117	0.1712	140.186	380.3	336.97	-2.37076	198.22	129.31
2-Aminobut-2-enoate	4	0	0	0	0	0	0	2	0	-0.3267	-0.302	0	297.2	0	14	13	4	1	0	-0.068	1	2	132.186	329.647	51.878	0	0.278	-0.308	-0.093	0.722	0.801	0.082	0	0	1	1	7	3	7	0	0	-2.78	0.530258	131.524	259.145	227.273	-0.572712	118.51	69.62
2-Aminobutan-4-olide	1	0	1	1	0	0	0	2	0	-0.6653	-0.925	0	261.9	0	14	14	4	0	1	-1.532	1	1	112.281	249.802	38.738	1	0.286	-0.272	-0.096	0.714	0.681	0.052	0	0	2	1	7	3	7	0	0	-0.925	0.597361	102.053	251.112	218.993	0.157315	103.69	66.88
2-Aminoethylphosphocholate	1	0	1	1	0	3	3	7	3	1.676	1.726	1	755	0	81	84	26	0	11	0.802	7	2	515.129	2662.32	96.84	0	0.159	-0.56	-0.062	0.841	2.966	0.067	0	5	1	4	35	9	46	5	2	0.084	0.000894009	262.719	721.014	613.498	-3.95368	497.29	356.71
2-Aminoethylphosphonate	9	0	0	0	0	0	0	3	0	-1.4627	-1.412	0	283	0	15	14	2	0	0	-3.98	4	1	114.688	385.031	58.39	0	0.297	-0.405	-0.112	0.703	0.956	0.095	0	0	0	1	7	5	8	0	0	-4.199	0.369041	166.82	265.726	231.558	1.17613	124.68	73.05
2-Aminomalonate semialdehyde	2	0	0	0	0	0	0	3	0	-0.7841	-3.793	0	255.3	0	12	11	3	1	1	-1.929	1	2	23.971	336.688	60.422	0	0.453	-0.597	-0.157	0.547	0.721	0.08	0	0	2	1	7	4	5	0	0	-3.792	0.463272	158.363	246.799	219.028	-0.280625	112.56	62.08
2-Aminomuconate	3	0	0	0	0	0	0	4	0	-0.8474	-0.69	0	377.9	0	18	17	6	2	0	-0.88	1	4	25.195	646.633	85.99	0	0.467	-0.799	-0.139	0.533	0.913	0.089	0	0	2	1	11	5	7	1	0	-4.621	0.236366	193.864	317.758	283.229	-1.44143	165.58	90.89
2-Aminomuconate semialdehyde	3	0	0	0	0	0	0	3	0	-0.2449	-0.668	0	382.5	0	17	16	6	1	0	-1.24	1	4	65.129	554.903	77.743	0	0.415	-0.602	-0.121	0.585	0.849	0.082	0	0	2	1	10	4	7	1	0	-3.147	0.331396	158.363	310.374	276.976	-1.37769	152.86	85.4
2-Aminophenol	5	0	0	0	1	0	1	2	1	0.816	0.841	0	339	6	15	15	6	0	0	0.618	2	0	185.099	320.673	41.093	0	0.227	-0.215	-0.042	0.773	0.731	0.08	0	0	0	2	8	2	7	1	0	0.839	0.536082	104.684	272.046	239.67	-0.72486	115.57	69.62
2-Bromoacetaldehyde	3	0	0	0	0	0	0	1	0	1.0497	0.494	0	229.6	0	7	6	2	0	0	0.029	0	1	-0.187	101.583	33.312	0	0.5	-0.221	-0.101	0.5	0.221	0.044	0	0	1	0	4	2	3	0	0	0.494	0.621799	43.4905	233.829	226.04	-0.664539	89.11	56.25
2-Bromomaleylacetate	2	0	0	0	0	0	0	5	0	0.1052	0.402	0	385.7	0	17	16	6	2	0	0.143	0	4	-47.323	655.33	76.444	0	0.561	-0.954	-0.137	0.439	0.745	0.062	0	0	3	0	12	6	5	1	0	-2.536	0.105983	168.172	342.443	325.282	-1.98007	194.07	115.59
2-Bromophenol	1	0	0	0	1	0	1	1	1	2.311	2.336	0	339.7	6	13	13	6	0	0	2.355	1	0	67.869	210.056	32.771	0	0.4	-0.247	-0.042	0.6	0.371	0.055	0	0	0	1	8	2	5	1	0	2.302	0.402727	52.1529	289.677	275.95	-1.94386	130.66	89.17
2-Butenoate	1	0	0	0	0	0	0	2	0	0.7633	0.895	0	277.3	0	12	11	4	1	0	0.88	0	2	115.685	210.926	45.219	0	0.291	-0.222	-0.101	0.709	0.539	0.062	0	0	1	0	6	2	6	1	0	-0.561	0.646235	78.9921	246.637	218.003	-0.684444	100.22	62.42
2-Butyne-1,4-diol	1	0	0	0	0	0	0	2	2	-0.307	-0.307	0	273.7	0	12	11	4	0	0	-0.722	2	0	144.911	248.712	44.883	0	0.235	-0.214	-0.072	0.765	0.695	0.092	0	0	0	2	6	2	6	0	0	-0.307	0.676374	87.6544	257.041	224.461	-0.132089	101.8	61.05
2-Caffeoylisocitrate	2	0	0	0	1	0	1	10	2	0.423	0.656	0	649.6	6	39	39	15	3	2	-0.481	2	5	58.889	2260.11	129.987	1	0.455	-1.582	-0.129	0.545	1.897	0.071	0	0	5	2	25	10	14	2	0	-2.227	0.00512153	307.547	522.636	467.497	-3.25908	335.97	208.2
2-Carboxy-2,3-dihydro-5,6-dihydroxyindole	7	0	1	1	1	0	1	5	2	0.7701	0.846	0	416.7	6	23	24	9	1	1	-0.378	3	1	151.124	742.369	75.598	0	0.319	-0.568	-0.092	0.681	1.214	0.089	0	1	1	3	14	5	9	1	0	-0.619	0.152384	165.083	344.592	305.946	-0.820837	178.3	120.39
2-Carboxy-2,5-dihydro-5-oxofuran-2-acetate	2	0	1	1	0	0	0	6	0	-0.4597	-0.303	0	344.9	0	19	19	7	2	1	-1.426	0	4	-16.277	663.577	81.248	1	0.524	-1.008	-0.172	0.476	0.917	0.063	0	0	4	0	13	6	6	1	0	-3.103	0.168462	174.203	318.037	285.372	-0.98835	171.87	110.1
2-Carboxy-2-hydroxy-8-carboxychromene	2	0	0	0	1	1	2	6	1	0.9476	0.998	0	445.1	6	25	26	11	2	1	0.83	1	3	88.642	972.537	86.385	0	0.4	-0.875	-0.114	0.6	1.31	0.08	0	1	3	0	17	6	8	1	0	-1.885	0.074846	182.865	376.136	338.161	-1.94475	213.87	138.57
2-Carboxybenzaldehyde	3	0	0	0	1	0	1	3	0	1.7489	1.219	0	374.5	6	17	17	8	1	0	1.582	0	2	59.606	443.235	62.839	0	0.42	-0.497	-0.11	0.58	0.686	0.058	0	0	2	0	11	3	6	1	0	-0.252	0.337696	105.831	310.286	278.398	-1.67111	147.96	86.43
2-Carboxy-cis,cis-muconate	1	0	0	0	0	0	0	6	0	-0.0861	0.096	0	393.6	0	19	18	7	3	0	-0.469	0	5	-40.464	782.828	99.991	0	0.551	-1.097	-0.175	0.449	0.892	0.079	0	0	3	0	13	6	6	1	0	-2.98	0.132819	203.674	338.007	304.211	-2.11296	185.61	102.55
2-Carboxy-D-arabinitol	1	0	0	0	0	0	0	7	5	-2.9038	-2.879	0	368.1	0	25	24	6	1	3	-3.18	5	1	121.287	934.962	79.371	0	0.335	-0.852	-0.117	0.665	1.689	0.099	0	0	1	4	13	7	12	0	1	-4.333	0.11997	256.5	336.239	294.023	0.633789	201.56	122.1
2-Carboxy-D-arabinitol 1-phosphate	2	0	0	0	0	0	0	10	4	-2.8396	-2.95	0	438	0	30	29	6	1	3	-4.231	7	2	84.971	1474.74	109.631	0	0.403	-1.357	-0.145	0.597	2.01	0.105	0	0	2	3	17	11	13	0	1	-5.924	0.0171785	324.666	395.667	347.96	1.25836	258.39	151.94
2-Chloro-2,5-dihydro-5-oxofuran-2-acetate	2	0	1	1	0	0	0	4	0	0.6187	0.75	0	332.3	0	16	16	6	1	1	-0.329	0	3	-20.938	471.418	68.825	1	0.532	-0.754	-0.152	0.468	0.665	0.055	0	0	3	0	11	5	5	1	0	-0.718	0.276561	111.862	304.432	281.086	-1.48597	156.86	102.89
2-Chloro-3-oxoadipate	3	0	0	0	0	0	0	5	0	-0.0866001	0.104	0	385.7	0	19	18	6	2	1	-0.021	0	3	-50.201	685.552	84.451	0	0.565	-1.004	-0.163	0.435	0.773	0.056	0	0	3	0	12	6	7	0	0	-1.506	0.169587	168.172	335.762	307	-1.7428	186.1	111.13
2-Chloro-4-hydroxy-6-amino-1,3,5-triazine	2	0	0	0	1	0	1	4	1	0.8292	0.854	0	341.5	6	12	12	3	0	0	0.311	4	0	-32.605	425.227	60.264	0	0.548	-0.682	-0.082	0.452	0.563	0.094	0	0	3	2	9	6	3	1	0	0.854	0.259239	147.361	282.44	261.163	-0.437383	141.35	81.63
2-Chlorobenzoate	1	0	0	0	1	0	1	2	0	2.0988	2.124	0	360.2	6	15	15	7	1	0	2.096	0	1	48.411	327.751	48.171	0	0.433	-0.394	-0.079	0.567	0.516	0.055	0	0	1	0	10	3	5	1	0	0.65	0.380737	78.9921	304.065	280.365	-2.19042	145.36	93.98
2-Chloro-cis,cis-muconate	2	0	0	0	0	0	0	4	0	0.718	0.875	0	368.7	0	16	15	6	2	0	0.721	0	4	-74.849	521.022	76.791	0	0.601	-0.85	-0.147	0.399	0.563	0.061	0	0	2	0	11	5	5	1	0	-1.557	0.233044	141.333	324.403	299.925	-2.29698	170.33	104.27
2-Chloroethanol	3	0	0	0	0	0	0	1	1	0.3072	0.307	0	226.7	0	9	8	2	0	0	-0.172	1	0	84.639	117.188	27.263	0	0.313	-0.162	-0.063	0.687	0.355	0.058	0	0	0	1	4	2	5	0	0	0.307	0.746655	52.1529	229.632	209.222	-0.0882232	84.47	51.44
2-Chloromaleylacetate	4	0	0	0	0	0	0	5	0	0.0212	0.318	0	377.8	0	17	16	6	2	0	0.053	0	4	-42.59	649.582	77.233	0	0.556	-0.957	-0.142	0.444	0.763	0.063	0	0	3	0	12	6	5	1	0	-2.624	0.170221	168.172	331.458	305.698	-2.07275	183.72	107.7
2-cis,6-trans-Farnesol	1	0	0	0	0	0	0	1	1	4.7607	4.76	0	581.9	0	42	41	15	0	0	5	1	3	533.959	715.015	35.966	0	0.041	-0.051	-0.015	0.959	1.178	0.047	0	0	0	1	16	1	26	3	0	4.76	0.192597	52.1529	483.092	413.138	-4.44397	271.76	180.76
2-cis,6-trans-Farnesyl diphosphate	3	0	0	0	0	0	0	7	0	4.5451	4.402	0	728.3	0	52	51	15	0	0	3.608	5	5	435.543	2062.99	88.338	0	0.201	-0.569	-0.066	0.799	2.263	0.055	0	0	2	0	24	9	28	3	0	1.454	0.00415808	188.485	601.948	521.013	-2.93928	384.94	254.5
2-C-Methyl-D-erythritol 2,4-cyclodiphosphate	1	0	0	0	0	0	0	9	2	-1.3204	-1.676	0	397.8	0	28	28	5	0	2	-0.601	6	2	84.877	1105.3	92.125	0	0.393	-1.093	-0.154	0.607	1.686	0.078	0	0	3	2	16	11	12	0	0	-4.549	0.0235632	230.017	382.318	335.585	2.23981	237.56	154
2-C-Methyl-D-erythritol 4-phosphate	3	0	0	0	0	0	0	7	3	-1.6496	-1.786	0	398	0	26	25	5	0	2	-2.36	6	1	136.917	960.435	86.249	0	0.328	-0.792	-0.122	0.672	1.622	0.094	0	0	1	2	13	8	13	0	0	-3.352	0.0803001	226.823	350.146	304.961	1.31586	212.45	129.31
2D-5-O-Methyl-2,3,5/4,6-pentahydroxycyclohexanone	2	0	0	0	0	1	1	6	4	-2.6222	-2.483	0	354.8	0	25	25	7	0	5	-2.829	4	1	145.586	804.434	71.262	0	0.295	-0.669	-0.112	0.705	1.599	0.089	0	0	2	4	13	6	12	0	0	-2.483	0.198477	191.527	326.316	284.855	-0.256414	189.11	116.96
2-Decarboxytetrangomycin	2	0	0	0	2	2	4	7	2	1.7462	1.796	0	630.6	12	41	44	20	1	2	2.331	2	4	251.102	1720.99	97.076	0	0.301	-0.821	-0.086	0.699	1.908	0.068	0	4	4	1	27	7	14	3	0	0.419	0.00901405	230.513	505.685	453.802	-3.45642	331.53	222.26
2-Dechloroethylifosfamide	1	0	0	0	0	1	1	2	0	-0.1584	-0.727	0	363.9	0	23	23	5	0	0	0.049	2	1	165.093	512.407	48.454	0	0.273	-0.385	-0.074	0.727	1.024	0.059	0	0	2	1	11	6	12	2	0	-0.727	0.246387	96.9723	351.309	313.087	0.0544787	183.81	121.76
2-Dehydro-3-deoxy-6-phospho-D-gluconate	4	0	0	0	0	0	0	9	2	-1.8747	-1.845	0	462.2	0	27	26	6	1	2	-3.018	5	3	3.376	1366.04	121.28	0	0.496	-1.467	-0.173	0.504	1.488	0.09	0	0	3	2	16	10	11	0	0	-4.784	0.0277288	280.502	388.053	343.006	0.25435	239.94	140.97
2-Dehydro-3-deoxy-D-arabino-heptonate 7-phosphate	4	0	0	0	0	0	0	10	3	-2.3854	-2.356	0	506.6	0	31	30	7	1	3	-3.187	6	3	29.52	1692.93	130.231	0	0.471	-1.574	-0.165	0.529	1.768	0.092	0	0	3	3	18	11	13	0	1	-5.294	0.0145866	316.003	418.06	368.786	0.186892	268.87	160.52
2-Dehydro-3-deoxy-D-fuconate	3	0	0	0	0	0	0	5	2	-1.0507	-0.886	0	357.4	0	21	20	6	1	2	-1.489	2	2	86.338	634.444	72.091	0	0.379	-0.673	-0.128	0.621	1.102	0.074	0	0	2	2	11	5	10	0	0	-2.351	0.252668	176.834	313.705	275.337	-0.767818	171.15	102.21
2-Dehydro-3-deoxy-D-galactonate	2	0	0	0	0	0	0	6	3	-1.9389	-1.774	0	384.3	0	22	21	6	1	2	-1.967	3	2	83.211	818.029	85.31	0	0.392	-0.834	-0.135	0.608	1.295	0.087	0	0	2	3	12	6	10	0	0	-3.239	0.181962	212.336	328.625	289.069	-0.283734	183.1	107.7
2-Dehydro-3-deoxy-D-galactonate 6-phosphate	3	0	0	0	0	0	0	9	2	-1.8747	-1.845	0	462.2	0	27	26	6	1	2	-3.018	5	3	3.376	1366.04	121.28	0	0.496	-1.467	-0.173	0.504	1.488	0.09	0	0	3	2	16	10	11	0	0	-4.784	0.0277288	280.502	388.053	343.006	0.25435	239.94	143.03
2-Dehydro-3-deoxy-D-glucarate	3	0	0	0	0	0	0	7	2	-1.8367	-1.646	0	376.8	0	21	20	6	2	2	-3.123	2	3	-18.217	893.92	97.459	0	0.524	-1.244	-0.176	0.476	1.129	0.083	0	0	3	2	13	7	8	0	0	-4.566	0.117362	239.175	329.219	292.556	-1.1353	190.43	107.7
2-Dehydro-3-deoxy-D-gluconate	9	0	0	0	0	0	0	6	3	-1.9389	-1.774	0	388.7	0	22	21	6	1	2	-1.967	3	2	74.406	827.345	86.646	0	0.404	-0.861	-0.139	0.596	1.268	0.084	0	0	2	3	12	6	10	0	0	-3.239	0.181962	212.336	328.625	289.069	-0.283734	183.1	107.01
2-Dehydro-3-deoxy-D-xylonate	5	0	0	0	0	0	0	5	2	-1.4282	-1.263	0	338.5	0	18	17	5	1	1	-1.798	2	2	56.528	589.734	75.044	0	0.417	-0.726	-0.141	0.583	1.016	0.08	0	0	2	2	10	5	8	0	0	-2.736	0.299997	176.834	298.618	263.288	-0.217335	154.18	90.89
2-Dehydro-3-deoxy-L-arabinonate	4	0	0	0	0	0	0	5	2	-1.4282	-1.263	0	338.5	0	18	17	5	1	1	-1.798	2	2	56.528	589.734	75.044	0	0.417	-0.726	-0.141	0.583	1.016	0.08	0	0	2	2	10	5	8	0	0	-2.736	0.299997	176.834	298.618	263.288	-0.217335	154.18	90.2
2-Dehydro-3-deoxy-L-fuconate	1	0	0	0	0	0	0	5	2	-1.0507	-0.886	0	357.4	0	21	20	6	1	2	-1.489	2	2	86.338	634.444	72.091	0	0.379	-0.673	-0.128	0.621	1.102	0.074	0	0	2	2	11	5	10	0	0	-2.351	0.252668	176.834	313.705	275.337	-0.767818	171.15	100.15
2-Dehydro-3-deoxy-L-rhamnonate	3	0	0	0	0	0	0	5	2	-1.0507	-0.886	0	363.9	0	21	20	6	1	2	-1.489	2	2	81.72	645.901	73.729	0	0.388	-0.688	-0.131	0.612	1.087	0.072	0	0	2	2	11	5	10	0	0	-2.351	0.252668	176.834	313.705	275.337	-0.767818	171.15	102.21
2-Dehydro-D-glucono-1,5-lactone	2	0	0	0	0	1	1	6	3	-1.9821	-1.843	0	330.4	0	20	20	6	0	3	-1.533	3	2	24.499	687.249	75.344	1	0.463	-0.963	-0.16	0.537	1.117	0.068	0	0	3	3	12	6	8	0	0	-1.843	0.22105	182.865	306.596	271.024	-0.243523	165.66	101.87
2-Dehydro-D-glucose	2	0	0	0	0	1	1	6	4	-2.3678	-2.228	0	344.6	0	22	22	6	0	4	-2.392	4	1	114.583	760.08	74.279	0	0.334	-0.736	-0.125	0.666	1.469	0.091	0	0	2	3	12	6	10	0	0	-2.228	0.21856	191.527	311.229	272.806	0.232304	170.85	107.7
2-Dehydro-L-idonate	2	0	0	0	0	0	0	7	4	-2.5911	-2.426	0	373.5	0	23	22	6	1	3	-3.409	4	2	76.999	930.61	86.165	0	0.397	-0.989	-0.137	0.603	1.503	0.094	0	0	2	4	13	7	10	0	0	-3.892	0.122941	247.837	333.852	294.337	-0.655655	195.95	111.81
2-Dehydropantoate	3	0	0	0	0	0	0	4	1	-0.0381005	0.127	0	306.6	0	20	19	6	1	0	-1.016	1	2	81.451	430.829	50.303	0	0.367	-0.516	-0.119	0.633	0.889	0.045	0	0	2	1	10	4	10	1	0	-1.346	0.334375	141.333	296.54	259.509	-0.926315	165.75	103.24
2'-Deoxy-5-hydroxymethylcytidine-5'-diphosphate	2	0	1	1	0	1	1	12	2	-2.714	-2.633	2	653.8	0	43	44	10	0	3	-4.714	8	5	217.22	2804.44	142.237	0	0.334	-1.432	-0.118	0.666	2.857	0.099	0	0	5	3	26	16	17	0	2	-5.956	0.00128539	349.205	540.055	476.103	1.27427	363.14	226.72
2'-Deoxy-5-hydroxymethylcytidine-5'-triphosphate	1	0	1	1	0	1	1	15	2	-2.9938	-2.919	2	717.7	0	48	49	10	0	3	-5.375	10	6	188.31	3639.7	160.587	0	0.369	-1.87	-0.127	0.631	3.201	0.097	0	0	6	3	30	20	18	1	2	-7.428	0.000175681	417.371	599.483	530.04	2.02473	419.48	260.33
2-Deoxy-5-keto-D-gluconic acid	2	0	0	0	0	0	0	6	3	-2.259	-2.094	0	374.7	0	22	21	6	1	2	-2.241	3	2	101.296	816.43	82.648	0	0.365	-0.795	-0.131	0.635	1.384	0.089	0	0	2	3	12	6	10	0	0	-3.565	0.190822	212.336	328.625	289.069	-0.131214	183.36	112.5
2-Deoxy-5-keto-D-gluconic acid 6-phosphate	3	0	0	0	0	0	0	9	2	-2.1948	-2.166	0	459.7	0	27	26	6	1	2	-2.953	5	3	18.034	1381.1	120.619	0	0.48	-1.443	-0.173	0.52	1.561	0.089	0	0	3	2	16	10	11	0	0	-5.11	0.0293484	280.502	388.053	343.006	0.388025	240.2	143.71
2-Deoxy-D-gluconate	1	0	0	0	0	0	0	6	4	-2.1858	-2.161	0	391.9	0	24	23	6	1	3	-1.569	4	1	132.008	868.375	82.5	0	0.332	-0.735	-0.12	0.668	1.481	0.09	0	0	1	4	12	6	12	0	0	-3.567	0.176104	220.998	333.258	290.85	0.223399	186.98	112.16
2-Deoxy-D-glucose	1	0	0	0	0	1	1	5	4	-1.9403	-1.748	0	335.2	0	23	23	6	0	4	-2.452	4	0	169.25	629.548	61.753	0	0.248	-0.465	-0.094	0.752	1.413	0.09	0	0	1	3	11	5	12	0	0	-1.748	0.298127	164.688	310.634	269.319	0.743508	161.62	106.32
2-Deoxy-D-glucose 6-phosphate	2	0	0	0	0	1	1	8	3	-1.8761	-1.819	0	410	0	28	28	6	0	4	-3.519	6	1	116.104	1108.96	95.234	0	0.358	-0.969	-0.138	0.642	1.735	0.094	0	0	2	2	15	9	13	1	0	-3.305	0.0516475	232.854	370.063	323.256	1.2853	218.46	139.6
2-Deoxy-D-ribose 1-phosphate	8	0	1	1	0	0	0	7	2	-1.3654	-1.308	0	351.9	0	24	24	5	0	3	-2.179	5	1	85.961	812.588	78.366	0	0.378	-0.872	-0.14	0.622	1.436	0.083	0	0	2	2	13	8	11	0	0	-2.351	0.0949629	197.353	340.056	297.475	1.30059	189.52	120.04
2-Deoxy-D-ribose 5-phosphate	3	0	1	1	0	0	0	7	2	-1.3654	-1.308	0	372.6	0	24	24	5	0	3	-2.714	5	1	101.162	863.768	85.182	0	0.364	-0.844	-0.139	0.636	1.474	0.09	0	0	2	1	13	8	11	0	0	-2.794	0.0949629	197.353	340.056	297.475	1.265	189.53	119.36
2-Deoxyecdysone	2	0	1	1	0	3	3	5	4	2.8719	3.118	0	680	0	76	79	27	0	9	1.341	4	2	527.162	1780.19	62.808	0	0.112	-0.294	-0.042	0.888	2.324	0.05	0	5	1	2	32	5	44	4	0	3.118	0.00498223	185.497	652.69	553.603	-5.36578	460.97	326.87
2'-Deoxyinosine 5'-phosphate	1	1	1	2	0	1	1	10	1	-1.6108	-1.554	1	564.6	5	35	37	10	0	3	-3.643	7	3	121.594	1880.41	131.425	0	0.392	-1.307	-0.141	0.608	2.024	0.091	0	1	5	2	22	12	13	2	1	-3.166	0.0124109	241.419	481.014	427.11	-0.121988	288	181.1
2'-Deoxymugineic acid	4	0	0	0	0	0	0	7	1	-1.0598	-7.5	0	525	0	41	41	12	3	3	-4.746	3	3	128.585	1541.66	103.146	0	0.378	-1.109	-0.127	0.622	1.828	0.069	0	0	3	2	21	9	20	1	0	-7.651	0.0219191	249.388	488.095	425.226	-0.951966	300.88	195.16
2-Deoxy-scyllo-inosose	1	0	0	0	0	1	1	5	4	-2.3785	-2.239	0	321.8	0	21	21	6	0	4	-2.207	4	1	127.487	616.432	66.619	0	0.302	-0.578	-0.116	0.698	1.337	0.091	0	0	1	4	11	5	10	0	0	-2.239	0.288475	185.497	294.539	257.9	0.155898	156.99	100.15
2-Descarboxy-betanidin	2	0	1	1	1	1	2	6	2	-0.2862	0.945	0	658.9	6	42	44	17	2	1	0.936	3	5	244.624	2106.86	117.229	0	0.314	-0.79	-0.09	0.686	2.408	0.088	0	1	2	3	25	8	17	3	0	-3.319	0.0163207	246.726	522.457	463.611	-2.26197	319.93	214.37
2-Descarboxy-cyclo-dopa	2	0	1	1	1	0	1	3	2	1.1786	1.229	0	383.2	6	20	21	8	0	0	0.512	3	0	248.894	443.726	48.035	0	0.175	-0.203	-0.042	0.825	0.955	0.083	0	1	0	3	11	3	9	1	0	1.227	0.366865	102.742	313.991	276.679	-0.859146	141.99	101.18
2-Dimethylallyl-(6aS,11aS)-3,6a,9-trihydroxypterocarpan	4	0	1	1	2	1	3	5	3	3.6488	3.699	0	572.1	12	45	48	20	0	2	3.27	3	1	399.294	1251.85	67.667	0	0.151	-0.331	-0.047	0.849	1.858	0.071	0	5	2	2	25	5	20	3	0	3.438	0.0223536	135.217	522.692	459.9	-3.48483	317.67	221.92
2-Ethyl-5-methyl-3,3-diphenyl-1-pyrroline	1	0	1	1	2	0	2	1	0	4.2601	4.4	0	506.4	12	41	43	19	0	1	6.037	1	1	462.992	553.618	26.387	0	0.043	-0.047	-0.002	0.957	1.046	0.05	0	0	1	0	20	1	21	3	0	4.311	0.156789	25.8418	486.625	424.452	-6.33871	267.75	191.73
2-Ethylhexan-1-ol	1	0	0	0	0	0	0	1	1	2.6586	2.658	0	359.5	0	27	26	8	0	1	2.809	1	0	320.075	270.126	20.885	0	0.055	-0.041	-0.022	0.945	0.71	0.036	0	0	0	1	9	1	18	2	0	2.658	0.513855	52.1529	341.93	290.386	-2.1453	162.23	110.44
2-Ethylhexyl phthalate	1	0	0	0	1	0	1	4	0	4.3064	4.331	0	602.3	6	42	42	16	1	1	4.706	0	2	352.196	1086.44	53.916	1	0.208	-0.375	-0.049	0.792	1.429	0.041	0	0	3	0	20	4	22	3	0	2.858	0.0544019	111.862	507.987	441.457	-4.48853	292.61	195.5
2-Ethylidene-1,5-dimethyl-3,3-diphenylpyrrolidine	2	0	1	1	2	0	2	0	0	4.4674	4.467	0	511.1	12	44	46	20	0	1	5.971	1	1	480.301	658.046	29.391	0	0.03	-0.039	-0.002	0.97	1.249	0.056	0	0	0	0	21	1	23	3	0	2.949	0.152772	11.7765	496.892	432.508	-5.42958	285.02	206.14
2-Fluorobenzoate	2	0	0	0	1	0	1	2	0	1.6399	1.665	0	352.2	6	15	15	7	1	0	1.766	0	1	57.947	357.074	52.522	0	0.418	-0.424	-0.09	0.582	0.59	0.059	0	0	1	0	10	3	5	1	0	0.192	0.448848	78.9921	291.76	260.737	-1.796	130.74	77.17
2-Fluoro-cis,cis-muconate	2	0	0	0	0	0	0	4	0	0.2591	0.416	0	358.8	0	16	15	6	2	0	0.121	0	4	-62.125	540.473	81.752	0	0.587	-0.883	-0.163	0.413	0.623	0.065	0	0	2	0	11	5	5	1	0	-1.643	0.286978	141.333	312.097	280.297	-2.39071	155.7	86.43
2-Fluorocyclohexadiene-cis,cis-1,2-diol-1-carboxylate	2	0	0	0	0	1	1	4	2	-0.2539	-0.229	0	314.6	0	19	19	7	1	2	-0.185	2	3	82.941	558.554	69.032	0	0.368	-0.654	-0.125	0.632	1.122	0.095	0	0	1	0	12	5	7	1	0	-1.702	0.260105	149.995	301.37	269.732	-1.34857	159.54	96.38
2-Formaminobenzoylacetate	2	0	0	0	1	0	1	4	0	0.3966	0.421	1	478.1	6	24	24	10	1	0	1.075	1	3	91.349	895.972	85.592	0	0.404	-0.758	-0.114	0.596	1.116	0.065	0	0	3	1	15	5	9	1	0	-1.049	0.158376	147.758	382.626	341.864	-1.99985	203.02	124.85
2-Formyl-1-indanone	2	0	1	1	1	0	1	2	0	2.0784	1.523	0	387.7	6	20	21	10	0	1	0.72	0	2	144.418	386.916	49.718	0	0.314	-0.313	-0.08	0.686	0.685	0.048	0	1	2	0	12	2	8	1	0	1.523	0.385765	70.3297	321.127	286.472	-2.16418	150.78	104.27
2-Formylaminobenzaldehyde	1	0	0	0	1	0	1	2	0	1.1861	0.631	1	409.5	6	18	18	8	0	0	1.514	1	2	102.258	492.752	67.342	0	0.375	-0.451	-0.102	0.625	0.752	0.063	0	0	2	1	11	3	7	1	0	0.631	0.400983	85.4171	325.088	291.1	-1.69359	148.95	90.2
2-Formylglutarate	2	0	0	0	0	0	0	5	0	0.2294	-0.275	0	348.1	0	19	18	6	2	1	-1.089	0	3	1.705	588.868	83.18	0	0.498	-0.842	-0.172	0.502	0.85	0.067	0	0	3	0	11	5	8	0	0	-3.211	0.225625	168.172	316.609	281.034	-0.826808	163.6	99.46
2-Furoate	3	1	0	1	0	0	0	3	0	1.1572	0.855	0	309.8	5	12	12	5	1	0	1.061	0	1	69.601	307.678	55.503	0	0.388	-0.385	-0.104	0.612	0.608	0.075	0	0	2	0	8	3	4	1	0	-0.619	0.491567	95.7308	261.019	233.287	-0.919633	110.63	61.05
2-Furoyl-CoA	3	2	1	3	1	0	1	21	2	-1.2575	-1.936	2	1233	15	93	96	26	0	5	-3.102	12	6	480.343	9689.34	220.289	0	0.305	-2.399	-0.103	0.695	5.461	0.076	1	1	12	5	55	29	38	5	3	-6.34	1.23432e-07	605.137	1042.42	924.149	-1.15813	775.89	494.94
2H-Dibenz[b,f]azepin-2-one	1	0	0	0	1	1	2	2	0	2.0414	2.641	0	528.8	6	25	27	14	0	0	1.996	1	5	201.103	485.197	50.709	0	0.31	-0.284	-0.05	0.69	0.633	0.046	0	2	2	0	16	2	9	2	0	2.537	0.282488	52.681	393.11	353.477	-3.91973	192.24	129.65
2-Hexaprenyl-3-methyl-5-hydroxy-6-methoxy-1,4-benzoquinone	3	0	0	0	0	1	1	4	1	10.7425	11.234	0	1249	0	98	98	38	0	0	12.158	1	10	1102.04	3952.65	82.803	0	0.059	-0.186	-0.02	0.941	2.978	0.046	0	0	3	1	42	4	56	7	2	10.531	0.000495236	111.862	971.745	832.256	-12.4759	652.26	443.84
2-Hexaprenyl-3-methyl-6-methoxy-1,4-benzoquinone	3	0	0	0	0	1	1	3	0	11.1989	11.772	0	1248	0	97	97	38	0	0	12.805	0	10	1081.28	3492.05	78.223	0	0.067	-0.187	-0.023	0.933	2.613	0.04	0	0	3	0	41	3	56	7	2	11.772	0.000814207	76.3604	964.361	826.003	-12.6254	639.01	440.75
2-Hexaprenyl-6-hydroxyphenol	3	0	0	0	1	0	1	2	2	12.2848	12.335	0	1165	6	92	92	36	0	0	12.984	2	6	1002.3	3106.42	71.761	0	0.07	-0.186	-0.015	0.93	2.482	0.046	0	0	0	2	38	2	54	7	2	12.319	0.00116874	87.6544	921.054	788.822	-12.243	591.56	410.22
2-Hexaprenyl-6-methoxy-1,4-benzoquinone	3	0	0	0	0	1	1	3	0	10.6458	11.325	0	1202	0	94	94	37	0	0	12.286	0	10	973.484	3307.53	83.373	0	0.095	-0.261	-0.03	0.905	2.492	0.04	0	0	3	0	40	3	54	7	2	11.325	0.00106543	76.3604	947.118	812.969	-12.4737	619.66	423.6
2-Hexaprenyl-6-methoxyphenol	4	0	0	0	1	0	1	2	1	12.5358	12.561	0	1189	6	95	95	37	0	0	13.43	1	6	1047.83	3157.21	65.141	0	0.059	-0.158	-0.012	0.941	2.497	0.043	0	0	1	1	39	2	56	7	2	12.558	0.00116579	58.1836	947.604	810.508	-12.8969	610.8	419.48
2-Hexaprenylphenol	1	0	0	0	1	0	1	1	1	12.5522	12.577	0	1156	6	91	91	36	0	0	13.581	1	6	1016.79	2730.38	58.866	0	0.06	-0.142	-0.009	0.94	2.22	0.042	0	0	0	1	37	1	54	7	2	12.577	0.00198796	52.1529	911.418	779.689	-12.8585	578.28	402.33
2-Hydroxy-1,4-benzoquinone	3	0	0	0	0	1	1	3	1	-0.4752	0.15	0	326.2	0	13	13	6	0	0	-0.039	1	4	99.962	335.436	61.85	0	0.347	-0.357	-0.121	0.653	0.672	0.069	0	0	2	1	9	3	4	1	0	-0.553	0.511165	105.831	268.687	241.994	-0.95271	119.41	71.68
2-Hydroxy-2,4-pentadienoate	15	0	0	0	0	0	0	3	1	0.3724	0.423	0	317.6	0	14	13	5	1	0	0.618	1	3	67.045	372.921	57.689	0	0.394	-0.463	-0.107	0.606	0.711	0.074	0	0	1	1	8	3	6	1	0	-1.078	0.487263	114.494	271.372	241.474	-1.06887	123.69	72.71
2-Hydroxy-2H-benzo[h]chromene-2-carboxylate	2	0	0	0	2	1	3	4	1	2.2516	2.277	0	522.5	11	28	30	14	1	1	2.042	1	2	166.755	912.526	69.169	0	0.34	-0.595	-0.069	0.66	1.152	0.064	1	3	2	0	18	4	10	2	0	0.803	0.108325	120.524	396.758	355.593	-3.44181	216.92	144.05
2-Hydroxy-2-hydropyrone-4,6-dicarboxylate	2	0	0	0	0	1	1	6	1	-0.6686	-0.432	0	394.6	0	19	19	7	2	1	-1.818	1	4	43.255	769.318	94.855	0	0.445	-0.868	-0.144	0.555	1.082	0.096	0	0	3	0	13	6	6	1	0	-3.37	0.165316	182.865	322.768	288.933	-1.24282	173.72	107.35
2-Hydroxy-3-(4-hydroxyphenyl)propenoate	1	0	0	0	1	0	1	4	2	1.0717	1.147	0	441.5	6	21	21	9	1	0	1.115	2	2	85.734	694.856	75.923	0	0.403	-0.634	-0.091	0.597	0.94	0.081	0	0	1	2	13	4	8	1	0	-0.482	0.204284	149.995	342.778	305.643	-1.88761	176.93	109.41
2-Hydroxy-3-carboxy-6-oxo-7-methylocta-2,4-dienoate	2	0	0	0	0	0	0	6	1	0.4661	0.788	0	453.6	0	28	27	10	2	0	-0.11	1	5	167.341	970.103	75.415	0	0.316	-0.675	-0.091	0.684	1.464	0.075	0	0	3	1	16	6	12	2	0	-2.154	0.0771522	203.674	395.118	349.806	-2.95991	238.43	137.54
2-Hydroxy-3-carboxybenzalpyruvate	3	0	0	0	1	0	1	6	1	0.8687	1.191	0	490.4	6	25	25	11	2	0	1.464	1	4	47.467	1052.17	96.63	0	0.452	-0.969	-0.123	0.548	1.177	0.074	0	0	3	1	17	6	8	1	0	-1.755	0.0659359	203.674	395.778	356.52	-2.6256	227	131.02
2-Hydroxy-3-chloropenta-2,4-dienoate	1	0	0	0	0	0	0	3	1	0.7411	0.791	0	336.2	0	14	13	5	1	0	0.871	1	3	9.995	409.594	60.347	0	0.485	-0.591	-0.112	0.515	0.627	0.068	0	0	1	1	9	4	5	1	0	-0.687	0.370207	114.494	290.525	267.44	-1.87482	146.73	91.23
2-Hydroxy-3-keto-5-methylthiopentenyl-1-phosphate	3	0	0	0	0	0	0	6	1	-0.5369	-0.508	0	464.7	0	25	24	6	0	0	-0.698	4	3	139.761	965.214	89.924	0	0.35	-0.726	-0.118	0.65	1.351	0.075	0	0	2	1	14	8	11	1	0	-2.714	0.0478505	211.216	393.672	352.377	-0.689458	228.17	145.08
2-Hydroxy-3-methylbenzalpyruvate	3	0	0	0	1	0	1	4	1	1.7505	2.048	0	463.4	6	25	25	11	1	0	1.201	1	3	159.123	734.971	67.188	0	0.328	-0.521	-0.08	0.672	1.065	0.065	0	0	2	1	15	4	10	1	0	0.574	0.149933	141.333	380.264	339.301	-2.93866	208.06	128.62
2-Hydroxy-3-oxoadipate	2	0	0	0	0	0	0	6	1	-1.2912	-1.101	0	375	0	20	19	6	2	1	-1.144	1	3	14.326	770.32	90.439	0	0.481	-0.988	-0.166	0.519	1.066	0.075	0	0	3	1	12	6	8	0	0	-3.712	0.177057	203.674	323.992	287.287	-0.896874	177.73	107.01
2-Hydroxy-3-oxopropanoate	6	0	0	0	0	0	0	4	1	-0.4945	-1.025	0	257.5	0	11	10	3	1	1	-1.339	1	2	-21.235	354.005	70.016	0	0.541	-0.744	-0.189	0.459	0.631	0.083	0	0	2	1	7	4	4	0	0	-2.499	0.474888	141.333	241.675	216.011	-0.299725	107.61	58.99
2-Hydroxy-3-oxosuccinate	4	0	0	0	0	0	0	6	1	-1.3608	-1.171	0	306.7	0	14	13	4	2	1	-2.151	1	3	-98.612	601.508	89.18	0	0.661	-1.296	-0.218	0.339	0.665	0.073	0	0	3	1	10	6	4	0	0	-4.116	0.233742	203.674	274.432	246.264	-1.38659	145.43	80.26
2-Hydroxy-3-phenylpropenoate	1	0	0	0	1	0	1	3	1	1.3391	1.389	0	424.2	6	20	20	9	1	0	1.782	1	2	77.856	564.218	63.586	0	0.408	-0.543	-0.085	0.592	0.787	0.065	0	0	1	1	12	3	8	1	0	-0.084	0.304125	114.494	333.143	296.511	-2.25424	163.62	102.21
2-Hydroxy-4-(1-oxo-1,3-dihydro-2H-inden-2-ylidene)-but-2-enoic acid	3	0	1	1	1	0	1	4	1	1.7975	1.848	0	533.4	6	27	28	13	1	0	1.701	1	4	142.16	888.924	81.241	0	0.367	-0.611	-0.088	0.633	1.055	0.064	0	1	2	1	17	4	10	2	0	0.374	0.115907	141.333	399.469	356.926	-3.19005	218.37	144.05
2-Hydroxy-4-(2-oxo-1,3-dihydro-2H-inden-1-ylidene)but-2-enoic acid	3	0	1	1	1	0	1	4	1	1.2265	1.417	0	512.6	6	27	28	13	1	0	1.201	1	4	105.099	869.256	78.684	0	0.397	-0.674	-0.092	0.603	1.022	0.061	0	1	2	1	17	4	10	2	0	-0.057	0.127023	141.333	399.469	356.926	-3.18341	218.37	143.03
2-Hydroxy-4-hydroxymethylbenzalpyruvate	3	0	0	0	1	0	1	5	2	0.6598	0.957	0	483.4	6	26	26	11	1	0	-0.286	2	3	109.578	915.478	82.801	0	0.387	-0.732	-0.095	0.613	1.162	0.076	0	0	2	2	16	5	10	1	0	-0.517	0.107471	176.834	395.184	353.033	-2.35505	219.96	133.76
2-Hydroxy-4-isopropenylcyclohexane-1-carboxyl-CoA	1	1	1	2	1	1	2	21	3	-0.856403	-1.207	2	1379	10	110	113	31	0	8	-1.998	13	7	709.979	11344.3	218.947	0	0.243	-1.996	-0.087	0.757	6.229	0.072	1	1	11	6	60	29	50	6	3	-5.612	4.21379e-08	623.9	1139.95	1001.04	-1.70387	858.44	567.66
2-Hydroxy-5-carboxymethylmuconate semialdehyde	2	0	0	0	0	0	0	6	1	0.0947998	-0.385	0	426.4	0	22	21	8	2	0	-1.247	1	5	-21.573	883.054	103.652	0	0.525	-1.088	-0.168	0.475	0.983	0.075	0	0	3	1	14	6	8	1	0	-3.389	0.111304	203.674	362.787	324.723	-1.73715	202.54	121.42
2-Hydroxy-5-methyl-cis,cis-muconate	2	0	0	0	0	0	0	5	1	0.3393	0.415	0	375.8	0	20	19	7	2	0	0.01	1	4	28.547	650.914	84.406	0	0.462	-0.8	-0.146	0.538	0.932	0.079	0	0	2	1	12	5	8	1	0	-2.553	0.188768	176.834	329.877	293.246	-1.71333	179.95	109.75
2-Hydroxy-5-methyl-cis,cis-muconic semialdehyde	5	0	0	0	0	0	0	4	1	0.9418	0.437	0	377.9	0	19	18	7	1	0	-0.35	1	4	57.361	547.546	76.602	0	0.424	-0.614	-0.131	0.576	0.834	0.072	0	0	2	1	11	4	8	1	0	-1.064	0.271465	141.333	322.494	286.992	-1.60585	167.26	102.55
2-Hydroxy-6-keto-2,4-heptadienoate	3	0	0	0	0	0	0	4	1	-0.2279	0.069	0	358.5	0	19	18	7	1	0	-0.663	1	4	39.841	512.005	74.398	0	0.444	-0.635	-0.139	0.556	0.794	0.068	0	0	2	1	11	4	8	1	0	-1.432	0.315685	141.333	322.494	286.992	-1.72041	166.67	99.81
2-Hydroxy-6-ketononatrienedioate	3	0	0	0	0	0	0	6	1	-0.2232	0.313	0	512.2	0	23	22	9	2	0	-0.065	1	6	20.173	1054.13	111.358	0	0.48	-0.988	-0.142	0.52	1.07	0.076	0	0	3	1	15	6	8	1	0	-2.64	0.103079	203.674	381.107	342.948	-2.55329	213.64	121.42
2-Hydroxy-6-oxo-(2'-aminophenyl)-hexa-2,4-dienoate	3	0	0	0	1	0	1	5	1	0.8394	0.996	0	550.6	6	28	28	12	1	0	1.519	2	4	164.077	1096.91	85.936	0	0.351	-0.699	-0.079	0.649	1.293	0.077	0	0	2	2	17	5	11	2	0	-0.471	0.083695	193.864	416.376	371.396	-3.12498	234.96	141.31
2-Hydroxy-6-oxo-6-(2-carboxyphenyl)-hexa-2,4-dienoate	3	0	0	0	1	0	1	6	1	1.1904	1.373	0	551.1	6	29	29	13	2	0	0.784	1	5	37.373	1234.18	100.878	0	0.466	-1.044	-0.116	0.534	1.196	0.067	0	0	3	1	19	6	10	2	0	-1.568	0.0464496	203.674	436.626	392.378	-3.43494	254.99	154.34
2-Hydroxy-6-oxo-6-(2-hydroxyphenoxy)-hexa-2,4-dienoate	3	0	0	0	1	0	1	6	2	1.3464	1.529	0	558.3	6	28	28	12	1	0	0.629	2	4	136.13	1213.19	93.694	0	0.378	-0.822	-0.091	0.622	1.351	0.076	0	0	3	2	18	6	10	2	0	-0.111	0.0597748	182.865	427.942	383.285	-2.80842	240.81	143.37
2-Hydroxy-6-oxo-6-(2-hydroxyphenyl)-hexa-2,4-dienoate	3	0	0	0	1	0	1	5	2	1.3186	1.501	0	528.2	6	27	27	12	1	0	1.91	2	4	120.39	1038.44	86.082	0	0.386	-0.759	-0.088	0.614	1.207	0.075	0	0	2	2	17	5	10	2	0	-0.139	0.0846226	176.834	411.252	368.379	-2.89379	229.94	138.91
2-Hydroxy-6-oxo-6-(4'-chlorophenyl)-hexa-2,4-dienoate	3	0	0	0	1	0	1	4	1	2.2504	2.407	0	557.9	6	26	26	12	1	0	2.365	1	4	48.23	923.336	79.045	0	0.457	-0.756	-0.083	0.543	0.899	0.059	0	0	2	1	17	5	9	2	0	0.94	0.0844411	141.333	423.021	388.092	-4.10827	239.73	155.03
2-Hydroxy-6-oxo-6-phenylhexa-2,4-dienoate	4	0	0	0	1	0	1	4	1	1.586	1.743	0	536.1	6	26	26	12	1	0	1.576	1	4	123.976	897.881	77.953	0	0.384	-0.644	-0.08	0.616	1.031	0.065	0	0	2	1	16	4	10	2	0	0.275	0.135975	141.333	401.616	359.247	-3.32931	216.66	131.02
2-Hydroxy-6-oxo-7-methylocta-2,4-dienoate	3	0	0	0	0	0	0	4	1	0.9015	1.198	0	429.7	0	25	24	9	1	0	0.175	1	4	160.472	654.557	64.933	0	0.313	-0.477	-0.088	0.687	1.046	0.063	0	0	2	1	13	4	12	2	0	-0.302	0.211442	141.333	362.361	319.553	-2.35713	200.1	121.07
2-Hydroxy-6-oxonona-2,4-diene-1,9-dioate	3	0	0	0	0	0	0	6	1	-0.408	-0.086	0	475.7	0	25	24	9	2	0	-0.833	1	5	41.828	994.517	99.019	0	0.456	-0.953	-0.136	0.544	1.137	0.072	0	0	3	1	15	6	10	1	0	-3.046	0.103966	203.674	387.567	345.235	-1.97718	217.91	132.05
2-Hydroxy-6-oxoocta-2,4,7-trienoate	3	0	0	0	0	0	0	4	1	0.363	0.767	0	455.9	0	20	19	8	1	0	0.452	1	5	78.163	691.151	79.356	0	0.414	-0.628	-0.104	0.586	0.888	0.07	0	0	2	1	12	4	8	1	0	-0.734	0.263943	141.333	339.845	304.21	-2.18619	176.77	104.27
2-Hydroxy-6-oxo-octa-2,4-dienoate	3	0	0	0	0	0	0	4	1	0.439	0.736	0	415.6	0	22	21	8	1	0	-0.134	1	4	132.543	614.488	65.525	0	0.341	-0.503	-0.093	0.659	0.975	0.065	0	0	2	1	12	4	10	1	0	-0.765	0.256618	141.333	347.273	307.504	-1.97185	182.52	113.87
2-Hydroxy-7-hydroxymethylchromene-2-carboxylate	2	0	0	0	1	1	2	5	2	0.7387	0.764	0	462.8	6	26	27	11	1	1	-0.17	2	2	160.145	886.854	76.307	0	0.327	-0.627	-0.088	0.673	1.29	0.076	0	1	2	1	16	5	10	1	0	-0.71	0.121265	156.026	375.542	334.674	-1.71727	206.83	135.82
2-Hydroxy-8-methylchromene-2-carboxylate	2	0	0	0	1	1	2	4	1	1.8294	1.854	0	441.9	6	25	26	11	1	1	1.367	1	2	189.677	713.231	60.712	0	0.285	-0.461	-0.072	0.715	1.153	0.065	0	1	2	0	15	4	10	1	0	0.381	0.16815	120.524	360.622	320.942	-2.32482	194.92	132.74
2-Hydroxyacetophenone	1	0	0	0	1	0	1	2	1	0.8979	0.897	0	378.9	6	18	18	8	0	0	0.741	1	1	160.832	381.624	46.16	0	0.288	-0.29	-0.061	0.712	0.717	0.06	0	0	1	1	10	2	8	1	0	0.897	0.494415	78.9921	307.44	272.032	-1.35652	140.31	90.2
2-Hydroxyadipate	1	0	0	0	0	0	0	5	1	-0.2848	-0.235	0	370.8	0	21	20	6	2	1	-1.093	1	2	54.449	640.608	80.826	0	0.427	-0.737	-0.147	0.573	0.991	0.071	0	0	2	1	11	5	10	1	0	-3.142	0.22719	176.834	323.398	283.8	-0.624189	168.39	102.55
2'-Hydroxybiochanin A	2	0	0	0	2	1	3	6	3	2.0481	2.124	0	591.9	12	34	36	16	0	0	2.2	3	2	243.477	1268.56	88.823	0	0.294	-0.631	-0.075	0.706	1.512	0.075	0	1	3	3	22	6	12	2	0	0.749	0.0344498	162.057	469.597	419.58	-2.36323	275.62	185.9
2-Hydroxybiphenyl	2	0	0	0	2	0	2	1	1	3.081	3.106	0	460.3	12	23	24	12	0	0	3.063	1	0	211.345	409.789	36.232	0	0.27	-0.241	-0.026	0.73	0.65	0.052	0	0	0	1	13	1	10	2	0	3.105	0.377281	52.1529	355.905	315.689	-3.14281	166.65	109.07
2'-Hydroxybiphenyl-2-sulfinate	2	0	0	0	2	0	2	3	1	2.2924	2.841	0	499.8	12	26	27	12	0	0	0.662	1	1	145.306	659.604	58.267	0	0.355	-0.468	-0.06	0.645	0.852	0.057	0	0	0	1	16	4	10	2	0	1.372	0.0986877	147.135	394.582	353.588	-2.99168	214.38	146.11
2-Hydroxybutanoic acid	1	0	0	0	0	0	0	3	1	0.106	0.131	0	289.6	0	15	14	4	1	1	-0.205	1	1	122.639	318.506	48.118	0	0.288	-0.317	-0.099	0.712	0.783	0.067	0	0	1	1	7	3	8	0	0	-1.335	0.529348	114.494	258.324	225.558	-0.326564	117.03	72.71
2-Hydroxycarbamazepine	3	0	0	0	2	0	2	2	1	2.4117	2.437	2	594.6	12	31	33	15	0	0	1.713	2	2	225.551	990.03	70.004	0	0.31	-0.517	-0.049	0.69	1.148	0.069	0	2	1	2	19	4	12	2	0	2.438	0.0950258	126.649	431.557	385.081	-3.30542	237.53	157.09
2'-Hydroxychalcone	1	0	0	0	2	0	2	2	1	3.3279	3.46	0	577.1	12	29	30	15	0	0	3.958	1	2	221.745	724.553	52.632	0	0.308	-0.387	-0.037	0.692	0.869	0.054	0	0	1	1	17	2	12	2	0	3.459	0.179093	78.9921	424.378	378.425	-4.08332	219.72	143.03
2-Hydroxychromene-2-carboxylate	2	0	0	0	1	1	2	4	1	1.3432	1.368	0	409.2	6	22	23	10	1	1	0.868	1	2	137.1	643.766	62.569	0	0.332	-0.523	-0.08	0.668	1.05	0.073	0	1	2	0	14	4	8	1	0	-0.106	0.207208	120.524	341.127	305.03	-1.90583	175.54	117.99
2-Hydroxy-cis-hex-2,4-dienoate	3	0	0	0	0	0	0	3	1	0.7747	0.825	0	332	0	17	16	6	1	0	1.147	1	3	107.216	407.011	58.417	0	0.339	-0.415	-0.101	0.661	0.811	0.075	0	0	1	1	9	3	8	1	0	-0.676	0.427366	114.494	297.119	262.994	-1.45798	141.48	87.12
2-Hydroxycyclohexan-1-one	5	0	0	0	0	1	1	2	1	0.3872	0.527	0	292.4	0	18	18	6	0	1	0.066	1	1	182.441	249.935	35.397	0	0.188	-0.161	-0.072	0.812	0.694	0.049	0	0	1	1	8	2	10	1	0	0.527	0.582921	78.9921	278.857	242.094	-0.643285	118.12	78.54
2-Hydroxycyclohexane-1-carboxyl-CoA	2	1	1	2	1	1	2	21	3	-1.6201	-1.971	2	1301	10	103	106	28	0	7	-2.961	13	6	605.2	10496.7	216.911	0	0.267	-2.158	-0.096	0.733	5.913	0.071	1	1	11	6	57	29	46	5	3	-6.375	7.832e-08	623.9	1090.27	958.736	-0.979666	810.94	524.78
2'-Hydroxydaidzein	2	0	0	0	2	1	3	5	3	2.0645	2.14	0	584.8	12	30	32	15	0	0	1.118	3	2	232.884	1107.87	83.745	0	0.301	-0.57	-0.066	0.699	1.324	0.077	0	1	2	3	20	5	10	2	0	1.343	0.0573968	156.026	433.411	388.762	-2.34617	243.1	158.8
2'-Hydroxydihydrodaidzein	2	0	0	0	2	1	3	5	3	2.1802	2.256	0	507.2	12	32	34	15	0	1	1.817	3	1	273.832	986.771	71.519	0	0.23	-0.448	-0.06	0.77	1.498	0.081	0	1	2	3	20	5	12	2	0	1.985	0.0549948	156.026	437.715	390.064	-2.13542	247.04	164.63
2-Hydroxyestradiol	3	0	1	1	1	2	3	3	3	3.5453	3.596	0	497.3	6	45	48	18	0	5	3.187	3	0	368.018	816.904	53.399	0	0.13	-0.213	-0.042	0.87	1.429	0.066	0	5	0	3	21	3	24	3	0	3.595	0.0583648	123.156	465.909	402.188	-3.84016	272.6	197.22
2-Hydroxyestrone	3	0	1	1	1	2	3	3	2	3.5058	3.696	0	495.7	6	43	46	18	0	4	2.785	2	1	330.867	761.707	54.607	0	0.166	-0.256	-0.052	0.834	1.281	0.058	0	5	1	2	21	3	22	4	0	3.695	0.0636396	114.494	461.276	400.406	-3.86963	267.84	202.02
2-Hydroxyethylenedicarboxylate	2	0	0	0	0	0	0	5	1	-0.6816	-0.499	0	311	0	13	12	4	2	0	-0.533	1	3	-28.648	501.207	85.288	0	0.546	-0.88	-0.182	0.454	0.732	0.092	0	0	2	1	9	5	4	0	0	-3.561	0.311906	176.834	269.534	241.475	-0.964649	132.58	70.65
2-Hydroxyethylphosphonate	4	0	0	0	0	0	0	4	1	-1.1731	-1.123	0	274.7	0	14	13	2	0	0	-1.784	4	1	81.343	391.546	64.596	0	0.352	-0.502	-0.135	0.648	0.924	0.1	0	0	0	1	7	5	7	0	0	-2.635	0.379968	149.79	260.601	228.541	1.40273	119.78	70.65
2-Hydroxyfelbamate	1	0	0	0	1	0	1	5	1	0.3698	0.369	2	506.2	6	32	32	11	0	0	-0.524	3	2	176.683	1243.3	92.619	2	0.325	-0.799	-0.097	0.675	1.657	0.086	0	0	4	2	18	7	14	1	0	0.369	0.046276	222.956	434.212	381.341	-1.81492	258.28	156.06
2'-Hydroxyformononetin	3	0	0	0	2	1	3	5	2	2.3155	2.366	0	598.5	12	33	35	16	0	0	1.858	2	2	258.541	1126.38	74.555	0	0.284	-0.534	-0.061	0.716	1.348	0.063	0	1	3	2	21	5	12	2	0	1.934	0.0572599	126.555	459.962	410.448	-2.88833	262.34	178.01
2'-Hydroxygenistein	1	0	0	0	2	1	3	6	4	1.7971	1.898	0	555.6	12	31	33	15	0	0	1.441	4	2	191.003	1197.61	94.724	0	0.328	-0.707	-0.085	0.672	1.448	0.086	0	1	2	4	21	6	10	2	0	0.023	0.0345342	191.527	443.047	397.894	-1.82911	256.38	165.32
2-Hydroxyglutarate	6	0	0	0	0	0	0	5	1	-0.741	-0.691	0	337.8	0	18	17	5	2	1	-1.622	1	2	4.578	571.465	81.552	0	0.493	-0.834	-0.17	0.507	0.857	0.071	0	0	2	1	10	5	8	0	0	-3.246	0.27433	176.834	298.618	263.288	-0.401585	152.42	89.86
2-Hydroxyglutaryl-CoA	3	1	1	2	1	0	1	23	3	-3.1557	-3.481	2	1309	10	99	101	26	1	6	-5.08	13	7	477.067	11194.9	246.336	0	0.318	-2.718	-0.111	0.682	5.837	0.077	1	1	12	6	57	31	42	4	3	-9.358	4.82627e-08	686.24	1080.02	954.15	-0.181331	817.68	519.3
2-Hydroxyhepta-2,4-dienedioate	4	0	0	0	0	0	0	5	1	-0.0723001	0.003	0	419.5	0	20	19	7	2	0	-0.07	1	4	20.727	762.816	93.671	0	0.475	-0.864	-0.146	0.525	0.954	0.078	0	0	2	1	12	5	8	1	0	-2.954	0.200544	176.834	337.413	300.724	-1.56197	176.79	106.32
2-Hydroxyiminostilbene	2	0	0	0	2	0	2	2	1	3.2689	3.294	0	537.1	12	27	29	14	0	0	3.773	2	1	216.81	606.869	47.956	0	0.298	-0.337	-0.032	0.702	0.793	0.057	0	2	0	2	16	2	11	2	0	3.294	0.225339	67.2402	396.514	353.427	-3.67629	192.24	131.71
2'-Hydroxyisoflavone	1	0	0	0	2	1	3	3	1	2.5993	2.624	0	552.4	12	28	30	15	0	0	2.119	1	2	241.807	794.082	56.503	0	0.281	-0.404	-0.047	0.719	1.033	0.055	0	1	2	1	18	3	10	2	0	2.624	0.149994	85.0228	414.141	370.498	-3.22491	216.48	143.03
2-Hydroxyisophthalic acid	2	0	0	0	1	0	1	5	1	0.7714	0.847	0	389.1	6	19	19	8	2	0	2.746	1	2	40.835	695.783	80.696	0	0.448	-0.8	-0.127	0.552	0.988	0.08	0	0	2	1	13	5	6	1	0	-2.097	0.160196	176.834	327.305	293.784	-1.24808	173.93	103.92
2-Hydroxylamino-4,6-dinitrotoluene	4	0	0	0	1	0	1	6	0	-4.135	1.885	0	433.8	6	22	22	7	0	0	1.585	2	2	157.336	521.147	63.146	0	0.319	-0.383	-0.085	0.681	0.819	0.061	0	0	0	1	15	8	7	1	0	1.885	0.331325	213.201	352.725	317.182	-2.8339	207.47	123.13
2-Hydroxymuconate	4	0	0	0	0	0	0	5	1	-0.2138	-0.031	0	357	0	17	16	6	2	0	-0.299	1	4	-11.658	599.346	87.817	0	0.516	-0.867	-0.163	0.484	0.812	0.083	0	0	2	1	11	5	6	1	0	-2.991	0.233463	176.834	312.633	280.212	-1.47623	160.57	87.46
2-Hydroxymuconate semialdehyde	6	0	0	0	0	0	0	4	1	0.3887	-0.009	0	362.6	0	16	15	6	1	0	-0.659	1	4	6.178	512.903	79.593	0	0.491	-0.695	-0.144	0.509	0.719	0.075	0	0	2	1	10	4	6	1	0	-1.51	0.327827	141.333	305.25	273.959	-1.39551	147.84	83
2-Hydroxyphenylacetate	4	0	0	0	1	0	1	3	1	1.2018	1.252	0	371.5	6	19	19	8	1	0	0.697	1	1	95.587	467.446	58.477	0	0.371	-0.467	-0.095	0.629	0.791	0.063	0	0	1	1	11	3	8	1	0	-0.21	0.341046	114.494	317.075	281.164	-1.27535	151.93	96.38
2-Hydroxyphytanoyl-CoA	2	1	1	2	1	0	1	21	3	4.24041	3.889	2	1700	10	144	146	41	0	9	4.281	13	6	1008.49	14948.3	219.707	0	0.203	-1.789	-0.07	0.797	7.002	0.06	1	1	11	6	70	29	74	8	3	-0.515	2.94504e-09	623.9	1397.44	1210.76	-6.82689	1044.5	703.14
2-Hydroxypropylphosphonate	3	0	0	0	0	0	0	4	1	-0.7956	-0.745	0	290.7	0	17	16	3	0	1	-1.475	4	1	111.093	424.23	59.149	0	0.309	-0.451	-0.118	0.691	1.008	0.086	0	0	0	1	8	5	9	0	0	-2.248	0.325897	149.79	275.688	240.59	0.896159	136.78	85.4
2-Hydroxy-vitamin K	2	0	0	0	1	1	2	3	1	9.0818	9.081	0	921.5	6	82	83	31	0	4	10.297	1	3	718.303	2169.97	52.988	0	0.11	-0.26	-0.025	0.89	2.095	0.033	0	1	2	0	34	3	48	5	1	9.081	0.00292195	105.831	784.182	669.298	-10.1846	509.6	365.98
2-Indanone	2	0	1	1	1	0	1	1	0	1.3242	1.464	0	364.3	6	18	19	9	0	0	1.236	0	1	180.072	257.315	36.541	0	0.253	-0.179	-0.056	0.747	0.528	0.044	0	1	1	0	10	1	8	2	0	1.464	0.58337	43.4905	297.909	263.457	-1.97405	127.09	91.23
2-Iodophenol	2	0	0	0	1	0	1	1	1	2.1408	2.166	0	342.9	6	13	13	6	0	0	2.545	1	0	70.083	211.136	32.717	0	0.398	-0.245	-0.042	0.602	0.371	0.053	0	0	0	1	8	2	5	1	0	2.137	0.283601	52.1529	300.64	294.388	-2.2088	138.23	92.26
2-Iodophenol methyl ether	2	0	0	0	1	0	1	1	0	2.3918	2.391	0	367.6	6	16	16	7	0	0	3.044	0	0	113.304	221.901	24.527	0	0.346	-0.209	-0.028	0.654	0.395	0.038	0	0	1	0	9	2	7	1	0	2.391	0.283087	22.682	327.19	316.074	-2.95266	157.47	107.7
2-Isopropylmaleate	2	0	0	0	0	0	0	4	0	1.0359	1.193	0	347.9	0	21	20	7	2	0	1.071	0	3	121.077	487.261	58.72	0	0.326	-0.457	-0.112	0.674	0.944	0.057	0	0	2	0	11	4	10	1	0	-0.282	0.263365	141.333	319.261	280.816	-1.62767	172.11	101.18
2-Ketocyclohexane-1-carboxyl-CoA	2	1	1	2	1	1	2	21	2	-1.6596	-1.871	2	1296	10	101	104	28	0	6	-3.152	12	7	554.904	10378.2	221.598	0	0.286	-2.29	-0.102	0.714	5.718	0.069	1	1	12	5	57	29	44	5	3	-6.275	8.58794e-08	615.237	1085.64	956.955	-1.11911	807.32	525.13
2-Keto-D-gluconic acid	5	0	0	0	0	0	0	7	4	-2.5911	-2.426	0	385.1	0	23	22	6	1	3	-3.409	4	2	74.426	959.544	89.719	0	0.403	-1.005	-0.138	0.597	1.487	0.095	0	0	2	4	13	7	10	0	0	-3.892	0.122941	247.837	333.852	294.337	-0.655655	195.95	114.9
2-Ketospirilloxanthin	2	0	0	0	0	0	0	3	0	9.7951	10.041	0	1442	0	103	102	42	0	0	10.624	0	14	724.684	4412.46	89.206	0	0.249	-0.761	-0.022	0.751	2.299	0.04	0	0	3	0	45	3	58	8	2	10.041	0.000671193	55.5519	1040.73	903.183	-15.6528	712.34	489.46
2-Maleylacetate	11	0	0	0	0	0	0	5	0	-0.4542	-0.051	0	356.3	0	17	16	6	2	0	-0.6	0	4	55.94	596.723	76.116	0	0.421	-0.706	-0.143	0.579	0.969	0.071	0	0	3	0	11	5	6	0	0	-2.919	0.252709	168.172	312.305	279.732	-1.18341	160.68	92.95
2-Mercaptoethanesulfonate	7	0	0	0	0	0	0	3	0	-0.00730013	0.018	0	293.8	0	13	12	2	0	0	-1.554	1	2	38.982	213.029	37.933	0	0.434	-0.315	-0.074	0.566	0.411	0.055	0	0	0	0	7	5	6	0	0	-2.227	0.237768	186.411	283.176	258.797	0.628156	132.58	83.69
2-Methoxyestradiol-17beta	6	0	1	1	1	2	3	3	2	3.7963	3.821	0	524	6	48	51	19	0	5	3.633	2	0	430.784	854.502	43.45	0	0.089	-0.145	-0.028	0.911	1.486	0.055	0	5	1	2	22	3	26	3	0	3.821	0.0582257	93.6851	492.459	423.874	-4.5032	291.84	223.63
2-Methoxy-estradiol-17beta 3-glucuronide	2	0	1	1	1	3	4	9	4	1.9941	2.019	0	742.4	6	68	72	25	1	10	2.658	4	1	460.438	2755.61	97.546	0	0.19	-0.705	-0.062	0.81	3.007	0.07	0	5	4	4	34	9	34	3	0	0.545	0.00163171	239.09	657.302	568.368	-4.8463	443.42	310.75
2-Methoxyestradiol-17beta 3-sulfate	2	0	1	1	1	2	3	6	1	3.4035	3.428	0	582.6	6	52	55	19	0	5	2.313	1	2	253.245	1106.76	53.129	0	0.283	-0.537	-0.051	0.717	1.363	0.04	0	5	2	1	26	7	26	3	0	1.184	0.00931451	166.016	559.278	485.679	-4.67867	344.05	247.3
2-Methoxyestrone	6	0	1	1	1	2	3	3	1	3.7568	3.922	0	520.3	6	46	49	19	0	4	3.231	1	1	367.128	793.151	48.723	0	0.147	-0.224	-0.046	0.853	1.3	0.048	0	5	2	1	22	3	24	4	0	3.922	0.0634888	85.0228	487.826	422.092	-4.52778	287.08	213.34
2-Methoxyestrone 3-glucuronide	2	0	1	1	1	3	4	9	3	1.9546	2.12	0	737.6	6	66	70	25	1	9	2.256	3	2	376.191	2659.17	101.908	0	0.245	-0.883	-0.08	0.755	2.722	0.059	0	5	5	3	34	9	32	4	0	0.646	0.00178892	230.428	652.669	566.586	-4.88603	438.66	309.04
2-Methoxyestrone 3-sulfate	2	0	1	1	1	2	3	6	0	3.364	3.529	0	583.4	6	50	53	19	0	4	1.911	0	3	258.895	1046.3	55.36	0	0.278	-0.499	-0.053	0.722	1.295	0.042	0	5	3	0	26	7	24	4	0	1.284	0.0102044	157.354	554.646	483.898	-4.71367	339.28	245.24
2-Methyl-1-hydroxybutyl-ThPP	2	1	0	1	1	0	1	10	1	1.9451	1.293	0	803.1	11	61	62	17	0	2	-7.831	7	2	417.911	3121.05	119.91	0	0.24	-0.932	-0.078	0.76	2.954	0.071	0	0	4	2	32	15	29	3	2	-1.681	0.000188741	362.009	712.82	629.705	-2.70244	486.45	320.7
2-Methyl-1-hydroxypropyl-ThPP	2	1	0	1	1	0	1	10	1	1.4889	0.837	0	767.4	11	58	59	16	0	1	-8.36	7	2	396.433	2941.99	113.629	0	0.242	-0.927	-0.078	0.758	2.907	0.07	0	0	4	2	31	15	27	3	1	-2.137	0.000242695	362.009	688.04	609.193	-2.36761	470.52	308.35
2-Methyl-3-hydroxy-5-formylpyridine-4-carboxylate	2	0	0	0	1	0	1	5	1	1.1686	0.109	0	398.5	6	20	20	8	1	0	2.13	2	2	115.196	654.363	76.152	0	0.355	-0.584	-0.119	0.645	1.058	0.073	0	0	3	1	13	5	7	1	0	-0.999	0.171314	155.558	335.747	300.992	-1.18167	182.08	111.81
2-Methyl-3-oxopropanoate	4	0	0	0	0	0	0	3	0	0.6202	0.09	0	261.6	0	13	12	4	1	1	-0.201	0	2	56.603	276.309	50.948	0	0.392	-0.414	-0.137	0.608	0.643	0.057	0	0	2	0	7	3	6	0	0	-1.383	0.527122	105.831	251.535	222.791	-0.553917	112.28	66.19
2-Methyl-4-amino-5-hydroxymethylpyrimidine diphosphate	3	0	0	0	1	0	1	9	0	-0.4655	-1.164	0	504.8	6	29	29	6	0	0	-2.405	6	2	155.757	1449.08	102.968	0	0.346	-0.992	-0.116	0.654	1.878	0.088	0	0	4	1	18	12	11	1	0	-4.233	0.010334	269.467	427.837	379.068	0.77783	268.5	163.95
2-Methyl-6-phytylquinol	5	0	0	0	1	0	1	2	2	9.8678	9.918	0	889.1	6	75	75	27	0	2	10.753	2	1	762.222	1717.62	52.671	0	0.071	-0.138	-0.016	0.929	1.794	0.043	0	0	0	2	29	2	46	5	1	9.918	0.00727177	87.6544	733.656	623.05	-9.55571	457.46	324.82
2-Methyl-6-solanyl-1,4-benzoquinol	4	0	0	0	1	0	1	2	2	18.2508	18.301	0	1696	6	134	134	52	0	0	19.456	2	9	1554.48	5961.26	89.78	0	0.042	-0.146	-0.009	0.958	3.37	0.043	0	0	0	2	54	2	80	10	2	18.301	2.87019e-05	87.6544	1270.26	1083.12	-18.7724	849.77	590.98
2-Methylacetoacetyl-CoA	3	1	1	2	1	0	1	21	2	-2.4111	-2.622	2	1249	10	97	99	26	0	6	-3.596	12	7	548.812	9911.08	213.386	0	0.28	-2.224	-0.1	0.72	5.713	0.071	1	1	12	5	55	29	42	4	3	-7.047	1.34608e-07	615.237	1050.18	926.687	-0.977643	796.41	511.41
2-Methylbenzaldehyde	2	0	0	0	1	0	1	1	0	2.6307	2.075	0	354.9	6	17	17	8	0	0	1.994	0	1	172.596	230.957	35.952	0	0.257	-0.167	-0.055	0.743	0.484	0.047	0	0	1	0	9	1	8	1	0	2.075	0.560245	43.4905	294.772	261.179	-2.05102	129.02	86.09
2-Methylbenzyl alcohol	2	0	0	0	1	0	1	1	1	1.7117	1.711	0	342.2	6	19	19	8	0	0	1.553	1	0	210.698	259.36	29.608	0	0.192	-0.146	-0.031	0.808	0.612	0.055	0	0	0	1	9	1	10	1	0	1.711	0.580539	52.1529	301.562	263.946	-1.74368	134.64	89.17
2-Methylbut-2-enoyl-CoA	4	1	1	2	1	0	1	20	2	-1.0983	-1.449	2	1242	10	96	98	26	0	5	-2.36	12	7	570.955	9531.75	204.521	0	0.27	-2.073	-0.094	0.73	5.6	0.07	1	1	11	5	54	28	42	5	3	-5.854	1.78177e-07	588.398	1045.29	921.898	-1.1758	784.86	509.01
2-Methylbutanal	1	0	0	0	0	0	0	1	0	1.9582	1.403	0	272.7	0	16	15	5	0	1	1.363	0	1	202.435	142.246	23.427	0	0.129	-0.067	-0.048	0.871	0.454	0.038	0	0	1	0	6	1	10	1	0	1.403	0.684135	43.4905	260.801	226.085	-0.962861	108.93	69.28
2-Methylbutanoyl-CoA	4	1	1	2	1	0	1	20	2	-1.059	-1.41	2	1257	10	98	100	26	0	6	-2.172	12	6	580.121	9641.84	202.107	0	0.269	-2.065	-0.093	0.731	5.605	0.068	1	1	11	5	54	28	44	5	3	-5.814	1.72678e-07	588.398	1049.59	923.2	-1.16796	786.96	503.86
2-Methylcholine	1	0	0	0	0	0	0	1	1	-1.1966	-1.197	0	317.2	0	24	23	6	0	1	-4.055	1	0	289.871	478.07	29.507	0	0.043	-0.024	-0.017	0.957	1.483	0.076	0	0	0	1	8	2	16	0	0	-1.197	0.711661	41.4996	293.918	249.925	-1.48046	161.84	107.35
2-Methylcitrate	3	0	0	0	0	0	0	7	1	-0.9325	-0.857	0	352.1	0	24	23	7	3	2	-1.689	1	3	-15.065	826.728	78.606	0	0.521	-1.224	-0.174	0.479	1.124	0.049	0	0	3	0	14	7	10	0	0	-3.389	0.0869928	239.175	342.061	302.509	-1.02402	208.02	123.47
2-Methyleneglutarate	3	0	0	0	0	0	0	4	0	0.5233	0.574	0	351.8	0	18	17	6	2	0	0.1	0	3	40.577	492.207	72.773	0	0.442	-0.619	-0.143	0.558	0.78	0.064	0	0	2	0	10	4	8	1	0	-2.095	0.317178	141.333	303.206	267.759	-0.975749	153.09	93.29
2-Methylmaleate	3	0	0	0	0	0	0	4	0	0.3279	0.485	0	298.3	0	15	14	5	2	0	0.143	0	3	57.206	391.989	61.157	0	0.404	-0.531	-0.139	0.596	0.783	0.066	0	0	2	0	9	4	6	1	0	-0.99	0.362877	141.333	279.394	248.255	-1.04764	138.68	77.17
2-Methylnaphthalene	3	0	0	0	2	0	2	0	0	3.2246	3.224	0	416	11	21	22	11	0	0	3.815	0	0	215.74	222.438	22.231	0	0.241	-0.129	-0.012	0.759	0.406	0.041	1	1	0	0	11	0	10	2	0	3.224	0.549223	0	322.778	284.865	-3.70715	144.8	103.92
2-Methylprop-2-enoyl-CoA	1	1	1	2	1	0	1	20	2	-1.5006	-1.852	2	1209	10	93	95	25	0	5	-2.889	12	7	536.595	9217.24	202.489	0	0.278	-2.12	-0.096	0.722	5.504	0.071	1	1	11	5	53	28	40	5	3	-6.256	2.2688e-07	588.398	1019.54	900.379	-0.847942	767.1	487.74
2-Methylpropanal O-methyloxime	2	0	0	0	0	0	0	2	0	1.7949	1.053	0	316.9	0	18	17	5	0	0	0.86	1	1	278.711	175.072	17.684	0	0.06	-0.033	-0.015	0.94	0.519	0.041	0	0	2	0	7	2	11	1	0	1.053	0.63081	31.8725	289.224	250.057	-1.14246	126.99	82.66
2-Methylpropanal oxime	3	0	0	0	0	0	0	2	0	1.5439	1.014	0	279.9	0	15	14	4	0	0	0.694	2	1	188.137	158.734	27.839	0	0.164	-0.093	-0.04	0.836	0.474	0.059	0	0	1	0	6	2	9	1	0	1.014	0.631399	61.3434	262.673	228.371	-0.758118	108.21	67.91
2-Methylpropanamine	1	0	0	0	0	0	0	0	0	0.5442	0.544	0	256.5	0	16	15	4	0	0	0.793	1	0	241.322	126.154	13.904	0	0.03	-0.015	-0.01	0.97	0.477	0.044	0	0	0	1	5	1	11	1	0	-0.459	0.733944	69.1828	247.935	211.356	-0.405475	103.34	64.14
2-Methylpropanoate	2	0	0	0	0	0	0	2	0	0.8995	0.924	0	258.7	0	14	13	4	1	0	0.644	0	1	126.625	194.429	33.991	0	0.255	-0.192	-0.087	0.745	0.56	0.045	0	0	1	0	6	2	8	1	0	-0.507	0.634946	78.9921	243.405	211.826	-0.483205	105.76	64.14
2-Methylpropanoyl phosphate	1	0	0	0	0	0	0	5	0	0.619699	0.484	0	330	0	19	18	4	0	0	-0.46	3	2	130.75	511.045	57.52	0	0.302	-0.467	-0.109	0.698	1.081	0.066	0	0	2	0	10	6	9	1	0	-1.083	0.191892	147.158	302.833	265.763	-0.0490362	162.56	101.87
2-Methylpropanoyl-CoA	5	1	1	2	1	0	1	20	2	-1.5152	-1.866	2	1218	10	95	97	25	0	5	-2.701	12	6	560.518	9277.86	198.747	0	0.27	-2.056	-0.094	0.73	5.561	0.069	1	1	11	5	53	28	42	5	3	-6.271	2.22053e-07	588.398	1024.81	902.688	-0.840189	771.02	500.09
2-Methylquinoline-3,4-diol	1	0	0	0	2	0	2	3	2	1.7641	1.814	0	425.9	11	22	23	10	0	0	3.122	3	0	229.154	526.938	49.557	0	0.231	-0.286	-0.047	0.769	0.951	0.069	1	1	1	2	13	3	9	2	0	1.815	0.277445	101.88	338.378	300.679	-1.88609	172.21	113.87
2-Methylserine	2	0	0	0	0	0	0	3	1	-1.2838	-3.738	0	277.2	0	17	16	4	1	1	-2.305	2	1	118.164	374.985	46.387	0	0.287	-0.388	-0.093	0.713	0.965	0.074	0	0	1	2	8	4	9	0	0	-3.736	0.423336	167.025	266.43	231.747	0.0768347	138.65	76.48
2-Naphthaldehyde	3	0	0	0	2	0	2	1	0	3.0529	2.497	0	438.5	11	20	21	11	0	0	2.669	0	1	150.058	324.766	41.947	0	0.329	-0.244	-0.046	0.671	0.497	0.05	1	1	1	0	12	1	8	2	0	2.497	0.433641	43.4905	330.908	295.83	-3.35372	151.05	99.12
2-Naphthalenesulfonic acid	2	0	0	0	2	0	2	3	0	2.0458	2.071	0	459.5	11	22	23	10	0	0	0.529	0	2	50.689	418.524	43.479	0	0.445	-0.405	-0.048	0.555	0.506	0.047	1	1	0	0	14	4	8	2	0	-0.174	0.169996	118.453	363.047	324.984	-2.96625	179.38	122.79
2-Naphthoic acid	4	0	0	0	2	0	2	2	0	2.3428	2.368	0	446.7	11	21	22	11	1	0	3.059	0	1	105.117	457.661	52.435	0	0.382	-0.392	-0.062	0.618	0.633	0.055	1	1	1	0	13	2	8	2	0	0.895	0.327789	78.9921	338.292	302.083	-3.11752	163.74	103.92
2-Naphthoyl-CoA	3	1	1	2	3	0	3	20	2	-0.0719001	-0.423	2	1419	21	102	106	32	0	5	-1.104	12	6	548.315	11196.2	218.757	0	0.307	-2.421	-0.085	0.693	5.469	0.069	2	2	11	5	60	28	42	6	3	-4.827	6.22538e-08	588.398	1119.7	992.945	-3.3456	829	547.42
2-Nitrophenol	2	0	0	0	1	0	1	3	1	-1.4644	1.482	0	350	6	15	15	6	0	0	1.854	1	1	106.394	296.271	44.705	0	0.348	-0.295	-0.069	0.652	0.552	0.059	0	0	0	1	10	4	5	1	0	1.199	0.578231	125.134	284.165	254.918	-1.58324	136.79	77.17
2-Nitropropane	2	0	0	0	0	0	0	2	0	-1.9038	1.017	0	251.9	0	13	12	3	0	0	0.554	0	1	176.2	98.88	18.968	0	0.15	-0.059	-0.043	0.85	0.334	0.032	0	0	0	0	6	3	7	1	0	1.017	0.799707	89.632	235.274	206.092	-0.861211	108.1	62.08
2'-Norberbamunine	2	0	0	0	4	2	6	6	3	6.1827	6.258	0	761.2	24	81	86	35	0	2	4.913	5	0	531.73	2627.94	80.274	0	0.151	-0.52	-0.04	0.849	2.932	0.065	0	2	3	4	43	8	38	4	2	2.37	0.000491472	151.461	860.321	752.618	-7.93667	556.08	388.61
2-n-Propyl-2-pentenoic acid	2	0	0	0	0	0	0	2	0	2.685	2.71	0	396.3	0	24	23	8	1	0	2.776	0	2	258.455	376.399	39.814	0	0.174	-0.165	-0.059	0.826	0.785	0.041	0	0	1	0	10	2	14	2	0	1.247	0.396254	78.9921	338.22	292.572	-1.98985	167.3	108.04
2-n-Propyl-3-pentenoic acid	1	0	0	0	0	0	0	2	0	2.2797	2.305	0	366.2	0	24	23	8	1	1	2.476	0	2	260.032	375.073	31.602	0	0.145	-0.148	-0.048	0.855	0.876	0.038	0	0	1	0	10	2	14	2	0	0.868	0.414083	78.9921	336.064	291.587	-2.10754	165.8	107.35
2-n-Propyl-4-oxopentanoic acid	2	0	0	0	0	0	0	3	0	0.950801	1.116	0	382.5	0	25	24	8	1	1	1.028	0	2	198.59	459.961	48.191	0	0.24	-0.289	-0.087	0.76	0.914	0.039	0	0	2	0	11	3	14	1	0	-0.34	0.34874	105.831	343.118	297.361	-1.62881	179.12	114.56
2-n-Propyl-4-pentenoic acid	2	0	0	0	0	0	0	2	0	2.3336	2.358	0	383.8	0	24	23	8	1	1	2.276	0	2	263.757	391.043	34.182	0	0.156	-0.159	-0.048	0.844	0.86	0.041	0	0	1	0	10	2	14	2	0	0.909	0.411698	78.9921	335.096	290.579	-1.9815	164.06	106.67
2-O-Caffeoylglucarate	2	0	0	0	1	0	1	11	5	-0.8661	-0.658	0	680.9	6	42	42	15	2	4	-2.574	5	4	128.882	2687.85	134.698	1	0.405	-1.6	-0.114	0.595	2.347	0.083	0	0	4	5	26	11	16	1	2	-3.553	0.00333617	351.711	532.496	474.548	-3.19856	353.8	211.97
2-Octaprenyl-3-methyl-5-hydroxy-6-methoxy-1,4-benzoquinone	3	0	0	0	0	1	1	4	1	14.3957	14.887	0	1565	0	124	124	48	0	0	16.22	1	12	1413.34	5872.3	94.582	0	0.048	-0.182	-0.016	0.952	3.571	0.044	0	0	3	1	52	4	72	9	2	14.184	4.96442e-05	111.862	1191.55	1017.85	-16.5164	811.45	559.43
2-Octaprenyl-3-methyl-6-methoxy-1,4-benzoquinone	3	0	0	0	0	1	1	3	0	14.8521	15.425	0	1562	0	123	123	48	0	0	16.867	0	12	1391.76	5292.7	89.967	0	0.055	-0.185	-0.019	0.945	3.202	0.039	0	0	3	0	51	3	72	9	2	15.425	8.16426e-05	76.3604	1184.17	1011.59	-16.6755	798.21	553.6
2-Octaprenyl-6-hydroxyphenol	3	0	0	0	1	0	1	2	2	15.938	15.988	0	1461	6	118	118	46	0	0	17.046	2	8	1296.41	4755.55	82.759	0	0.056	-0.183	-0.012	0.944	3.072	0.045	0	0	0	2	48	2	70	9	2	15.973	0.00011723	87.6544	1140.86	974.411	-16.2996	750.76	518.95
2-Octaprenyl-6-methoxy-1,4-benzoquinone	3	0	0	0	0	1	1	3	0	14.299	14.978	0	1485	0	120	120	47	0	0	16.348	0	12	1254.94	4961.4	93.91	0	0.077	-0.259	-0.024	0.923	3.082	0.039	0	0	3	0	50	3	70	9	2	14.978	0.000106858	76.3604	1166.92	998.558	-16.5235	778.86	537.48
2-Octaprenyl-6-methoxyphenol	3	0	0	0	1	0	1	2	1	16.189	16.214	0	1485	6	121	121	47	0	0	17.492	1	8	1341.94	4817.12	76.14	0	0.048	-0.156	-0.01	0.952	3.087	0.042	0	0	1	1	49	2	72	9	2	16.212	0.000116933	58.1836	1167.41	996.097	-16.9592	770	537.48
2-Octaprenylphenol	2	0	0	0	1	0	1	1	1	16.2054	16.23	0	1452	6	117	117	46	0	0	17.643	1	8	1310.45	4283.26	69.863	0	0.049	-0.144	-0.007	0.951	2.807	0.041	0	0	0	1	47	1	70	9	2	16.23	0.000199548	52.1529	1131.22	965.278	-16.9253	737.48	514.84
2'-O-Methylisoliquiritigenin	2	0	0	0	2	0	2	4	2	3.0441	3.201	0	630.4	12	34	35	16	0	0	2.903	2	2	261.014	1085.21	74.181	0	0.293	-0.504	-0.053	0.707	1.217	0.065	0	0	2	2	20	4	14	2	0	3.14	0.0698468	120.524	470.199	418.375	-3.77267	265.58	178.01
2'-O-Methyllicodione	2	0	0	0	2	0	2	5	2	2.6036	2.654	0	621.4	12	35	36	16	0	0	2.456	2	2	266.738	1243.07	82.776	0	0.285	-0.571	-0.069	0.715	1.43	0.064	0	0	3	2	21	5	14	2	0	2.459	0.0461463	147.364	477.254	424.149	-3.08451	278.94	182.13
2-Oxo-10-methylthiodecanoic acid	1	0	0	0	0	0	0	3	0	2.8379	3.003	0	585.3	0	35	34	11	1	0	2.078	0	2	301.378	843.344	64.569	0	0.243	-0.35	-0.072	0.757	1.091	0.039	0	0	2	0	15	4	20	2	0	1.532	0.0874923	134.388	457.814	400.519	-4.22733	250.39	169.44
2-Oxo-2,3-dihydrofuran-5-acetate	4	0	1	1	0	0	0	4	0	-0.2403	-0.215	0	330.1	0	16	16	6	1	0	-0.95	0	3	50.796	430.961	64.3	0	0.423	-0.552	-0.145	0.577	0.753	0.05	0	0	3	0	10	4	6	1	0	-1.684	0.403305	111.862	291.838	259.185	-0.490606	134.82	86.43
2-Oxo-3-hydroxy-4-phosphobutanoate	3	0	0	0	0	0	0	8	1	-1.5055	-1.476	0	382.4	0	20	19	4	1	1	-2.81	4	3	-47.79	973.396	108.38	0	0.562	-1.432	-0.194	0.438	1.114	0.09	0	0	3	1	13	9	7	0	0	-4.424	0.0625421	245	333.266	296.714	0.101079	194.94	113.18
2-Oxo-4-hydroxy-5-aminovalerate	1	0	0	0	0	0	0	4	1	-1.7178	-4.032	0	344.8	0	19	18	5	1	1	-2.476	2	2	98.199	578.598	67.468	0	0.358	-0.6	-0.118	0.642	1.078	0.078	0	0	2	2	10	5	9	0	0	-4.029	0.290293	193.864	303.743	266.305	-0.382751	159.08	91.92
2-Oxo-4-phosphonobutanoate	2	0	0	0	0	0	0	6	0	-1.1932	-0.978	0	354.7	0	18	17	4	1	0	-2.139	3	3	-25.823	707.409	95.39	0	0.536	-1.07	-0.187	0.464	0.925	0.082	0	0	2	0	11	7	7	0	0	-3.925	0.140131	203.468	311.349	276.539	0.32769	168.23	99.12
2-Oxo-5-methyl-cis-muconate	2	0	0	0	0	0	0	5	0	0.115	0.412	0	360.9	0	20	19	7	2	1	-0.82	0	4	49.817	612.049	74.364	0	0.431	-0.731	-0.136	0.569	0.965	0.07	0	0	3	0	12	5	8	1	0	-2.086	0.204837	168.172	327.392	291.781	-1.94357	178.04	104.27
2-Oxo-5-methylthiopentanoic acid	3	0	0	0	0	0	0	3	0	0.5569	0.722	0	400.1	0	20	19	6	1	0	0.015	0	2	113.898	470.845	59.824	0	0.358	-0.421	-0.105	0.642	0.756	0.044	0	0	2	0	10	4	10	1	0	-0.752	0.252142	134.388	333.915	297.96	-1.74939	170.57	109.41
2-Oxo-6-methylthiohexanoic acid	3	0	0	0	0	0	0	3	0	1.0131	1.178	0	439.7	0	23	22	7	1	0	-0.038	0	2	154.872	540.393	60.847	0	0.324	-0.398	-0.096	0.676	0.831	0.043	0	0	2	0	11	4	12	2	0	-0.293	0.207723	134.388	358.695	318.472	-2.21078	186.53	121.42
2-Oxo-7-methylthioheptanoic acid	3	0	0	0	0	0	0	3	0	1.4693	1.634	0	475.3	0	26	25	8	1	0	0.491	0	2	190.096	609.2	61.714	0	0.3	-0.385	-0.088	0.7	0.897	0.041	0	0	2	0	12	4	14	2	0	0.163	0.169357	134.388	383.475	338.984	-2.69511	202.5	132.39
2-Oxo-8-methylthiooctanoic acid	3	0	0	0	0	0	0	3	0	1.9255	2.09	0	512.9	0	29	28	9	1	0	1.02	0	2	227.425	684.643	62.835	0	0.278	-0.372	-0.082	0.722	0.963	0.04	0	0	2	0	13	4	16	2	0	0.619	0.136853	134.388	408.254	359.495	-3.19532	218.46	146.11
2-Oxo-9-methylthiononanoic acid	3	0	0	0	0	0	0	3	0	2.3817	2.547	0	549	0	32	31	10	1	0	1.549	0	2	264.176	762.019	63.622	0	0.259	-0.36	-0.076	0.741	1.028	0.039	0	0	2	0	14	4	18	2	0	1.076	0.109763	134.388	433.034	380.007	-3.70702	234.43	155.37
2-Oxoadipate	9	0	0	0	0	0	0	5	0	-0.2176	-0.027	0	376.3	0	19	18	6	2	0	-0.965	0	3	-6.227	618.771	85.986	0	0.508	-0.836	-0.169	0.492	0.808	0.059	0	0	3	0	11	5	8	1	0	-2.818	0.2402	168.172	318.765	282.018	-0.955318	164.59	99.12
2-Oxobutanoate	20	0	0	0	0	0	0	3	0	0.1732	0.338	0	286	0	13	12	4	1	0	-0.715	0	2	57.485	289.237	51.568	0	0.4	-0.404	-0.13	0.6	0.607	0.05	0	0	2	0	7	3	6	0	0	-1.136	0.547405	105.831	253.691	223.776	-0.653755	113.23	66.88
2-Oxoglutaramate	5	0	0	0	0	0	0	4	0	-1.276	-1.111	1	351.7	0	17	16	5	1	0	-1.983	1	3	13.283	583.865	83.27	0	0.481	-0.799	-0.165	0.519	0.862	0.072	0	0	3	1	10	5	7	0	0	-2.583	0.291176	185.202	299.11	264.523	-0.782543	154.15	84.37
2-Oxoglutarate	146	0	0	0	0	0	0	5	0	-0.6738	-0.483	0	340.7	0	16	15	5	2	0	-1.303	0	3	-41.093	553.782	84.927	0	0.56	-0.911	-0.187	0.44	0.715	0.063	0	0	3	0	10	5	6	0	0	-2.992	0.28903	168.172	293.985	261.507	-0.769813	148.62	84.37
2-Oxohept-3-enedioate	4	0	0	0	0	0	0	5	0	0.1087	0.406	0	398.2	0	20	19	7	2	0	-1.158	0	4	31.629	675.505	84.437	0	0.46	-0.781	-0.144	0.54	0.916	0.068	0	0	3	0	12	5	8	1	0	-2.314	0.205025	168.172	337.084	300.244	-1.64349	176.54	103.58
2-Oxohexanoic acid	2	0	0	0	0	0	0	3	0	1.0856	1.25	0	358.6	0	19	18	6	1	0	0.343	0	2	129.247	401.037	53.202	0	0.32	-0.358	-0.104	0.68	0.761	0.044	0	0	2	0	9	3	10	1	0	-0.22	0.422437	105.831	303.251	264.8	-1.36931	145.17	91.23
2-Oxooctadecanoic acid	2	0	0	0	0	0	0	3	0	6.56	6.725	0	794.6	0	55	54	18	1	0	6.691	0	2	564.706	1394.17	64.852	0	0.145	-0.254	-0.047	0.855	1.501	0.034	0	0	2	0	21	3	34	4	1	5.254	0.0345364	105.831	600.61	510.94	-7.54495	336.75	230.49
2-Oxopentanoic acid	2	0	0	0	0	0	0	3	0	0.6294	0.794	0	323.1	0	16	15	5	1	0	-0.186	0	2	94.575	344.148	52.256	0	0.354	-0.377	-0.115	0.646	0.688	0.047	0	0	2	0	8	3	8	1	0	-0.68	0.484682	105.831	278.471	244.288	-0.97238	129.2	79.57
2-Oxophytanate	1	0	0	0	0	0	0	3	0	6.8655	7.03	0	742	0	61	60	20	1	3	7.139	0	2	523.489	1360.98	57.999	0	0.147	-0.27	-0.048	0.853	1.564	0.03	0	0	2	0	23	3	38	4	1	5.557	0.0235965	105.831	611.399	518.113	-7.39227	375.37	263.76
2-Oxopimelate	3	0	0	0	0	0	0	5	0	0.2386	0.429	0	414.6	0	22	21	7	2	0	-1.074	0	3	33.641	701.857	86.774	0	0.459	-0.778	-0.153	0.541	0.915	0.056	0	0	3	0	12	5	10	1	0	-2.325	0.19733	168.172	343.545	302.53	-1.25463	180.56	108.04
2-Oxopropyl-CoM	4	0	0	0	0	0	0	4	0	-0.3834	-0.219	0	408.5	0	21	20	5	0	0	-1.802	0	3	111.222	440.358	54.223	0	0.364	-0.392	-0.086	0.636	0.686	0.047	0	0	1	0	11	6	10	1	0	-2.463	0.137378	173.849	358.67	320.861	-1.06367	187.32	121.42
2-Oxosuberate	2	0	0	0	0	0	0	5	0	0.6948	0.885	0	451.8	0	25	24	8	2	0	-0.545	0	3	67.335	788.731	88.266	0	0.425	-0.743	-0.142	0.575	1.003	0.054	0	0	3	0	13	5	12	1	0	-1.869	0.160495	168.172	368.325	323.042	-1.62313	196.52	122.1
2-Oxosuccinamate	2	0	0	0	0	0	0	4	0	-1.3108	-1.146	1	317.1	0	14	13	4	1	0	-1.855	1	3	-3.459	523.692	80.725	0	0.505	-0.835	-0.172	0.495	0.817	0.082	0	0	3	1	9	5	5	0	0	-2.618	0.328468	185.202	274.33	244.012	-0.750075	138.19	76.83
2-Phenyl-1,3-propanediol monocarbamate	2	0	0	0	1	0	1	3	1	0.9444	0.814	1	450.6	6	27	27	10	0	1	0.449	2	1	183.955	752.118	65.76	1	0.296	-0.494	-0.079	0.704	1.175	0.067	0	0	2	2	14	4	13	1	0	0.814	0.195149	137.554	384.042	336.247	-1.91008	202.21	123.82
2-Phenylacetamide	3	0	0	0	1	0	1	1	0	0.867	0.866	1	386.7	6	19	19	8	0	0	0.454	1	1	167.426	401.598	47.838	0	0.284	-0.294	-0.062	0.716	0.744	0.062	0	0	1	1	10	2	9	1	0	0.866	0.470979	96.022	312.565	275.049	-1.80063	144.19	89.86
2-Phosphinomethylmalate	3	0	0	0	0	0	0	7	1	-1.4216	-1.346	0	361.8	0	22	21	5	2	1	-2.758	2	3	-23.125	881.81	96.07	0	0.532	-1.296	-0.192	0.468	1.141	0.073	0	0	3	0	13	8	9	0	0	-2.849	0.0581859	239.175	333.599	298.044	0.0242603	203.49	121.76
2-Phospho-4-(cytidine 5'-diphospho)-2-C-methyl-D-erythritol	3	0	1	1	0	1	1	18	4	-3.7901	-4.143	2	821.3	0	63	64	14	0	6	-4.262	12	6	196.455	5141.86	186.447	0	0.38	-2.382	-0.137	0.62	3.879	0.09	0	0	7	5	37	23	26	1	3	-8.546	2.24302e-05	494.404	711.652	625.986	2.19124	526.03	327.22
2-Phospho-D-glycerate	5	0	0	0	0	0	0	7	1	-1.2417	-1.352	0	323.3	0	18	17	3	1	1	-2.182	4	2	-6.072	724.214	91.295	0	0.509	-1.141	-0.186	0.491	1.099	0.096	0	0	2	1	11	8	7	0	0	-4.299	0.109936	218.161	307.892	272.715	0.761049	169.88	99.12
2-Phosphoglycolate	3	0	0	0	0	0	0	6	0	-0.8377	-0.948	0	303.1	0	14	13	2	1	0	-1.353	3	2	-37.932	563.025	88.95	0	0.563	-1.045	-0.2	0.437	0.812	0.094	0	0	2	0	9	7	5	0	0	-4.112	0.19527	182.66	277.885	246.934	0.885665	141.05	80.6
2-Phytyl-1,4-naphthoquinone	4	0	0	0	1	1	2	2	0	9.6977	9.804	0	1008	6	76	77	30	0	2	11.493	0	4	771.857	1945.73	63.979	0	0.117	-0.226	-0.028	0.883	1.704	0.035	0	1	2	0	32	2	44	6	1	9.804	0.00564226	70.3297	761.81	652.775	-10.4537	474.98	341.28
2-Propyl-2,4-pentadienoic acid	1	0	0	0	0	0	0	2	0	2.2943	2.319	0	406.3	0	22	21	8	1	0	2.352	0	3	209.95	402.736	43.16	0	0.242	-0.24	-0.061	0.758	0.752	0.045	0	0	1	0	10	2	12	2	0	0.853	0.419311	78.9921	330.792	289.278	-2.0292	161.62	105.64
2-Propylglutaric acid	1	0	0	0	0	0	0	4	0	1.4211	1.471	0	402.7	0	26	25	8	2	1	1.242	0	2	154.243	600.233	62.797	0	0.309	-0.46	-0.105	0.691	1.031	0.05	0	0	2	0	12	4	14	2	0	-1.261	0.215641	141.333	358.038	311.092	-1.47996	188.98	121.42
2-Propylmalate	2	0	0	0	0	0	0	5	1	0.2294	0.28	0	375.7	0	24	23	7	2	1	-0.153	1	2	97.861	668.367	62.409	0	0.37	-0.658	-0.121	0.63	1.121	0.045	0	0	2	0	12	5	12	1	0	-2.386	0.184475	176.834	336.239	293.753	-0.730355	187.6	116.61
2-Propylsuccinic acid	1	0	0	0	0	0	0	4	0	0.9649	1.015	0	366.3	0	23	22	7	2	1	0.841	0	2	129.135	539.893	59.241	0	0.324	-0.477	-0.112	0.676	0.997	0.05	0	0	2	0	11	4	12	1	0	-1.389	0.261195	141.333	333.258	290.58	-1.23347	173.02	109.07
2-Propyn-1-al	4	0	0	0	0	0	0	1	0	1.6456	1.09	0	226.3	0	6	5	3	0	0	-0.883	0	1	1.574	102.327	39.694	0	0.497	-0.224	-0.103	0.503	0.228	0.072	0	0	1	0	4	1	2	0	0	1.09	0.771123	43.4905	213.232	192.775	0.381218	64.6	33.95
2-Propyn-1-ol	2	0	0	0	0	0	0	1	1	0.8342	0.834	0	222.8	0	8	7	3	0	0	-0.164	1	0	99.977	128.576	32.697	0	0.276	-0.159	-0.059	0.724	0.418	0.087	0	0	0	1	4	1	4	0	0	0.834	0.782084	52.1529	220.021	195.541	0.794014	70.32	41.5
2-Protocatechoylphloroglucinolcarboxylate	1	0	0	0	2	0	2	8	4	1.7968	1.923	0	602.9	12	32	33	14	1	0	2.131	4	2	155.033	1632.72	114.34	0	0.371	-1.006	-0.096	0.629	1.702	0.094	0	0	3	4	22	8	10	2	0	-0.943	0.0135537	253.868	461.884	415.121	-1.6458	280.78	170.81
2-Pyrone-4,6-dicarboxylate	4	0	0	0	0	1	1	6	0	-0.3842	-0.227	0	402.3	0	17	17	7	2	0	0.011	0	5	-30.885	741.877	101.459	0	0.538	-0.993	-0.176	0.462	0.851	0.076	0	0	4	0	13	6	4	1	0	-2.854	0.169922	174.203	318.135	287.152	-1.67927	168.61	98.44
2-S-Glutathionyl acetate	2	0	0	0	0	0	0	8	0	-2.7057	-5.109	2	653.5	0	43	42	12	3	2	-3.345	3	5	125.847	2448.55	137.338	0	0.404	-1.513	-0.141	0.596	2.234	0.069	0	0	5	3	24	12	19	1	2	-8.055	0.00349404	368.615	559.246	496.689	-1.98055	362.91	225.69
2-Succinyl-5-enolpyruvyl-6-hydroxy-3-cyclohexene-1-carboxylate	4	0	0	0	0	1	1	9	1	-1.1897	-0.788	0	542.1	0	39	39	14	3	4	-0.54	1	6	93.98	1750.35	116.805	0	0.413	-1.335	-0.142	0.587	1.894	0.073	0	0	5	1	23	9	16	1	0	-4.014	0.0137334	272.045	489.825	434.304	-2.87378	314.43	195.5
2-Succinylbenzoate	5	0	0	0	1	0	1	5	0	0.9942	1.045	0	476.6	6	26	26	11	2	0	0.463	0	3	63.316	887.794	83.133	0	0.434	-0.808	-0.121	0.566	1.055	0.054	0	0	3	0	16	5	10	1	0	-0.423	0.107443	168.172	392.604	349.674	-2.14563	218	136.51
2-Succinylbenzoyl-CoA	6	1	1	2	2	0	2	23	2	-1.4205	-1.746	2	1393	16	107	110	32	1	5	-2.953	12	8	520.825	12155.4	244.44	0	0.313	-2.732	-0.103	0.687	5.994	0.073	1	1	13	5	63	31	44	5	3	-7.624	1.53681e-08	677.578	1174.01	1040.54	-2.06401	883.26	567.32
2-trans,6-trans-Farnesal	1	0	0	0	0	0	0	1	0	5.4654	5.016	0	591.3	0	40	39	15	0	0	4.981	0	4	463.848	646.062	44.296	0	0.108	-0.118	-0.036	0.892	0.975	0.039	0	0	1	0	16	1	24	3	1	5.016	0.185891	43.4905	476.302	410.372	-4.75967	266.22	181.1
2-trans,6-trans-Farnesol	3	0	0	0	0	0	0	1	1	4.7607	4.76	0	588.5	0	42	41	15	0	0	5	1	3	543.659	723.12	36.111	0	0.038	-0.047	-0.014	0.962	1.182	0.047	0	0	0	1	16	1	26	3	0	4.76	0.192597	52.1529	483.092	413.138	-4.44397	271.76	185.56
2-trans-Dodecenoyl-CoA	4	1	1	2	1	0	1	20	2	1.9982	1.754	2	1497	10	117	119	33	0	5	1.563	12	7	800.197	12044.7	214.134	0	0.233	-1.873	-0.079	0.767	6.171	0.064	1	1	11	5	61	28	56	7	3	-2.65	3.11892e-08	588.398	1226.28	1072.96	-4.69326	893.12	596.81
2-Undecanone	1	0	0	0	0	0	0	1	0	3.6163	3.756	0	508.7	0	34	33	11	0	0	4.024	0	1	420.484	413.712	32.002	0	0.087	-0.071	-0.034	0.913	0.743	0.029	0	0	1	0	12	1	22	2	0	3.756	0.368401	43.4905	411.637	350.14	-4.04402	206.05	141.65
3-(2,3-Dihydroxyphenyl)propanoate	4	0	0	0	1	0	1	4	2	1.3906	1.466	0	418.4	6	23	23	9	1	0	0.589	2	1	110.91	663.108	74.209	0	0.367	-0.582	-0.105	0.633	1.002	0.073	0	0	1	2	13	4	10	1	0	0.018	0.191217	149.995	351.491	310.808	-1.12543	181.18	115.24
3-(2-Carboxyethenyl)-cis,cis-muconate	1	0	0	0	0	0	0	6	0	0.1683	0.564	0	426.9	0	23	22	9	3	0	-0.375	0	6	36.13	858.851	89.739	0	0.458	-0.921	-0.143	0.542	1.091	0.068	0	0	3	0	15	6	8	1	0	-3.796	0.0966564	203.674	381.107	342.948	-2.49377	213.67	111.13
3-(2-Carboxyvinyl)naphthalene-2-carboxylic acid	1	0	0	0	2	0	2	4	0	2.3083	2.465	0	549.4	11	28	29	14	2	0	3.156	0	3	72.164	906.043	83.686	0	0.434	-0.716	-0.096	0.566	0.933	0.057	1	1	2	0	18	4	10	2	0	0.341	0.0937189	141.333	416.4	373.952	-4.04448	230.09	143.71
3-(2-Hydroxyphenyl)propanoate	9	0	0	0	1	0	1	3	1	1.658	1.708	0	409.2	6	22	22	9	1	0	1.186	1	1	124.986	523.871	61.247	0	0.347	-0.445	-0.089	0.653	0.836	0.06	0	0	1	1	12	3	10	1	0	0.265	0.286975	114.494	341.855	301.676	-1.62142	167.9	108.73
3-(2'-Methylthio)ethylmalic acid	2	0	0	0	0	0	0	5	1	-0.216	-0.166	0	400.9	0	25	24	7	2	2	-0.691	1	2	97.627	758.448	70.999	0	0.378	-0.716	-0.121	0.622	1.176	0.056	0	0	2	1	13	6	12	1	0	-2.544	0.0931328	205.391	369.149	329.01	-1.67078	211.26	131.02
3-(3,4-Dihydroxyphenyl)lactate	4	0	0	0	1	0	1	5	3	0.6034	0.679	0	428	6	24	24	9	1	1	-0.58	3	1	110.825	826.846	83.103	0	0.371	-0.716	-0.109	0.629	1.216	0.085	0	0	1	3	14	5	10	1	0	-0.792	0.132477	185.497	356.718	316.077	-1.07846	194.09	122.1
3-(3,4-Dihydroxyphenyl)pyruvate	3	0	0	0	1	0	1	5	2	0.6706	0.886	0	434.4	6	22	22	9	1	0	-0.74	2	2	69.499	802.362	84.854	0	0.42	-0.776	-0.117	0.58	1.071	0.078	0	0	2	2	14	5	8	1	0	-0.586	0.141053	176.834	352.085	314.296	-1.41173	190.29	118.33
3-(3,4-Dihydroxypyridin-1-yl)-L-alanine	2	0	0	0	1	0	1	4	2	-0.3377	-2.741	0	417.8	6	25	25	8	1	1	-5.719	3	1	184.073	1045.07	82.782	0	0.28	-0.498	-0.085	0.72	2.003	0.113	0	0	1	3	14	6	11	1	0	-3.382	0.12723	216.752	370.51	326.62	-0.82698	202.04	123.47
3-(3,5-Diiodo-4-hydroxyphenyl)lactate	1	0	0	0	1	0	1	4	2	2.0272	2.078	0	484.6	6	23	23	9	1	1	1.964	2	1	-61.012	788.803	76.358	0	0.563	-0.916	-0.101	0.437	0.711	0.056	0	0	1	2	15	6	8	1	0	0.605	0.0101729	149.995	433.79	440.679	-3.83407	262.72	184.53
3-(3-Hydroxy-phenyl)-propanoic acid	2	0	0	0	1	0	1	3	1	1.658	1.708	0	408.6	6	22	22	9	1	0	1.236	1	1	123.797	519.795	62.55	0	0.349	-0.443	-0.089	0.651	0.829	0.064	0	0	1	1	12	3	10	1	0	0.256	0.286975	114.494	341.855	301.676	-1.68612	167.93	110.1
3-(3'-Methylthio)propylmalic acid	2	0	0	0	0	0	0	5	1	0.2402	0.29	0	437.4	0	28	27	8	2	2	-0.534	1	2	133.107	850.366	72.196	0	0.348	-0.676	-0.111	0.652	1.268	0.054	0	0	2	1	14	6	14	2	0	-2.063	0.0739558	205.391	393.929	349.521	-2.06331	227.23	142.34
3-(4-Hydroxyphenyl)lactate	2	0	0	0	1	0	1	4	2	0.8708	0.921	0	413.3	6	23	23	9	1	1	0.017	2	1	124.191	673.377	69.786	0	0.35	-0.57	-0.093	0.65	1.059	0.076	0	0	1	2	13	4	10	1	0	-0.551	0.206323	149.995	347.082	306.945	-1.54198	180.81	114.9
3-(4-Hydroxyphenyl)pyruvate	14	0	0	0	1	0	1	4	1	0.938	1.128	0	425.4	6	21	21	9	1	0	-0.143	1	2	76.861	656.769	73.328	0	0.41	-0.632	-0.105	0.59	0.911	0.067	0	0	2	1	13	4	8	1	0	-0.344	0.218476	141.333	342.45	305.163	-1.86259	177.02	111.47
3-(4-Methylpent-3-en-1-yl)pent-2-enedioyl-CoA	2	1	1	2	1	0	1	22	2	-0.225402	-0.444	2	1445	10	112	114	32	1	5	-1.362	12	9	647.984	12367.1	238.579	0	0.276	-2.36	-0.095	0.724	6.195	0.07	1	1	12	5	62	30	50	6	3	-6.308	1.93302e-08	650.739	1195.48	1052.42	-2.50804	899.88	574.18
3-(4'-Methylthio)butylmalic acid	2	0	0	0	0	0	0	5	1	0.696399	0.747	0	473.6	0	31	30	9	2	2	-0.005	1	2	169.552	945.791	73.133	0	0.321	-0.641	-0.102	0.679	1.356	0.052	0	0	2	1	15	6	16	2	0	-1.442	0.058473	205.391	418.709	370.033	-2.49564	243.19	158.46
3-(5'-Methylthio)pentylmalic acid	2	0	0	0	0	0	0	5	1	1.1526	1.203	0	509.9	0	34	33	10	2	2	0.524	1	2	205.506	1045.45	74.186	0	0.298	-0.612	-0.095	0.702	1.438	0.05	0	0	2	1	16	6	18	2	0	-0.986	0.0460702	205.391	443.488	390.545	-2.95506	259.16	171.84
3-(6'-Methylthio)hexylmalic acid	2	0	0	0	0	0	0	5	1	1.6088	1.659	0	545.1	0	37	36	11	2	2	1.053	1	2	239.407	1146.55	75.171	0	0.28	-0.59	-0.089	0.72	1.513	0.049	0	0	2	1	17	6	20	2	0	-0.529	0.0361971	205.391	468.268	411.056	-3.43383	275.13	184.19
3-(7'-Methylthio)heptylmalic acid	2	0	0	0	0	0	0	5	1	2.065	2.115	0	581.5	0	40	39	12	2	2	1.582	1	2	274.815	1253.8	76.337	0	0.264	-0.569	-0.084	0.736	1.588	0.047	0	0	2	1	18	6	22	2	0	-0.073	0.0283769	205.391	493.048	431.568	-3.92696	291.09	194.82
3-(ADP)-2-phosphoglycerate	2	1	1	2	1	0	1	19	2	-2.8684	-3.194	0	831.1	10	57	59	13	1	5	-4.186	10	4	141.883	5221.41	196.39	0	0.415	-2.605	-0.143	0.585	3.677	0.093	1	1	9	3	37	24	20	0	3	-8.967	1.75534e-05	511.49	697.472	619.717	1.52378	505.96	310.75
3-(ADP)-glycerate	1	1	1	2	1	0	1	16	3	-2.9326	-3.123	0	776.7	10	52	54	13	1	5	-3.946	8	3	202.251	4239.21	171.871	0	0.37	-2.018	-0.124	0.63	3.44	0.098	1	1	8	4	33	20	19	2	3	-6.71	0.000136891	443.324	638.044	565.78	0.776339	449.13	272.68
3-(Hydrohydroxyphosphoryl)pyruvate	4	0	0	0	0	0	0	5	0	-0.9486	-0.758	0	312.3	0	14	13	3	1	0	-2.791	1	3	-48.83	546.438	92.32	0	0.578	-1.012	-0.214	0.422	0.738	0.081	0	0	3	0	9	6	5	0	0	-2.232	0.202222	168.172	275.831	248.579	-0.373926	145.1	79.57
3-(Imidazol-4-yl)-2-oxopropyl phosphate	3	1	0	1	0	0	0	7	0	-0.837	-0.833	0	444.7	5	23	23	6	0	0	-2	5	2	121.788	974.09	98.308	0	0.363	-0.795	-0.129	0.637	1.395	0.092	0	0	3	1	14	8	9	1	0	-1.519	0.0872837	182.704	368.864	326.216	0.331366	204.93	125.88
3-(Methylthio)propionic acid	1	0	0	0	0	0	0	2	0	0.4995	0.524	0	321	0	15	14	4	1	0	0.438	0	1	117.532	270.595	45.127	0	0.317	-0.267	-0.094	0.683	0.576	0.046	0	0	1	0	7	3	8	1	0	-0.933	0.439191	107.549	283.761	253.45	-0.822263	129.55	80.94
3-(Pyrazol-1-yl)-L-alanine	3	1	0	1	0	0	0	3	0	-0.2025	-3.212	0	363.8	5	20	20	6	1	1	-2.269	1	1	122.172	526.225	52.987	0	0.332	-0.48	-0.085	0.668	0.966	0.061	0	0	2	1	11	5	9	1	0	-3.212	0.290639	159.975	327.02	287.885	-0.877016	161.4	97.75
3-(Uracil-1-yl)-L-alanine	2	0	0	0	0	1	1	4	0	-2.1499	-4.497	3	410	0	23	23	7	1	1	-3.374	2	4	80.803	872.655	92.138	0	0.401	-0.855	-0.143	0.599	1.274	0.081	0	0	3	2	14	7	9	1	0	-4.473	0.158169	195.414	352.406	312.86	-0.775143	195.56	114.9
3,3',4',5,7,8-Hexahydroxyflavone	2	0	0	0	2	1	3	8	6	1.2364	1.388	0	612.3	12	33	35	15	0	0	0.845	6	2	169.393	1767.88	121.873	0	0.362	-1.044	-0.097	0.638	1.843	0.102	0	1	2	6	23	8	10	2	1	-1.415	0.0122496	262.531	460.065	413.28	-1.09479	282.34	176.98
3,3',4',5,7-Pentahydroxy-8-methoxyflavone	2	0	0	0	2	1	3	8	5	1.4874	1.614	0	632.2	12	36	38	16	0	0	1.261	5	2	241.788	1817.62	108.554	0	0.309	-0.888	-0.079	0.691	1.987	0.092	0	1	3	5	24	8	12	2	0	-0.486	0.012219	233.06	486.616	434.966	-1.56717	301.58	198.59
3,3',4'5-Tetrahydroxystilbene	1	0	0	0	2	0	2	4	4	2.7466	2.848	0	586.2	12	30	31	14	0	0	2.236	4	1	177.095	1049.37	83.551	0	0.349	-0.625	-0.062	0.651	1.165	0.081	0	0	0	4	18	4	12	2	0	1.813	0.0762272	158.658	427.91	381.823	-2.70079	234.6	146.8
3,3'-Biflaviolin	1	0	0	0	2	2	4	10	6	0.9286	1.081	0	750.5	12	40	43	20	0	0	2.665	6	6	228.747	2607.85	153.303	0	0.348	-1.208	-0.111	0.652	2.267	0.094	0	2	4	6	30	10	10	4	1	-1.041	0.00193683	337.017	533.417	483.397	-3.02155	360.01	231.86
3,4,3',4'-Tetrahydrospirilloxanthin	2	0	0	0	0	0	0	2	0	11.376	11.375	0	1462	0	108	107	42	0	0	12.838	0	11	1089.82	4063.04	72.258	0	0.127	-0.354	-0.014	0.873	2.426	0.035	0	0	2	0	44	2	64	8	2	11.375	0.000786732	28.7127	1053.05	904.268	-16.1495	712.99	498.37
3',4',5,6-Tetrahydroxy-3,7-dimethoxyflavone	2	0	0	0	2	1	3	8	4	1.5519	1.839	0	677.1	12	39	41	17	0	0	1.463	4	2	299.155	1934.87	113.48	0	0.279	-0.798	-0.077	0.721	2.06	0.091	0	1	4	4	25	8	14	2	0	0.593	0.0126052	203.589	513.166	456.652	-1.85239	320.82	213
3',4',5,7-Tetrahydroxy-3-methoxyflavone	4	0	0	0	2	1	3	7	4	1.5683	1.856	0	646.7	12	35	37	16	0	0	1.747	4	2	236.39	1622.94	110.031	0	0.317	-0.796	-0.082	0.683	1.714	0.089	0	1	3	4	23	7	12	2	0	0.558	0.0213228	197.558	476.98	425.834	-1.87287	288.33	191.73
3',4',5-Trihydroxy-3,6,7-trimethoxyflavone	2	0	0	0	2	1	3	8	3	1.8029	2.065	0	701.1	12	42	44	18	0	0	1.657	3	2	365.175	1994.84	102.336	0	0.24	-0.682	-0.064	0.76	2.163	0.082	0	1	5	3	26	8	16	2	0	0.876	0.0125737	174.118	539.716	478.338	-2.36995	340.06	223.63
3',4',5-Trihydroxy-3,7-dimethoxyflavone	4	0	0	0	2	1	3	7	3	1.8193	2.081	0	658.5	12	38	40	17	0	0	2.315	3	2	269.553	1644.37	99.185	0	0.295	-0.737	-0.074	0.705	1.76	0.076	0	1	4	3	24	7	14	2	0	0.727	0.02127	168.087	503.531	447.52	-2.39404	307.57	208.2
3,4',5-Trihydroxystilbene	3	0	0	0	2	0	2	3	3	3.014	3.09	0	574.8	12	29	30	14	0	0	2.833	3	1	182.817	849.49	72.009	0	0.341	-0.504	-0.053	0.659	0.974	0.072	0	0	0	3	17	3	12	2	0	2.06	0.12317	123.156	418.274	372.69	-3.22544	221.32	145.77
3,4,6-Trichlorocatechol	2	0	0	0	1	0	1	2	2	3.2884	3.339	0	379.9	6	14	14	6	0	0	2.805	2	0	-80.126	369.077	50.064	0	0.605	-0.588	-0.075	0.395	0.383	0.057	0	0	0	2	11	5	3	1	0	2.718	0.190551	87.6544	331.136	323.188	-2.66276	179.67	118.67
3,4,6-Trichloro-cis-1,2-dihydroxycyclohexa-3,5-diene	2	0	0	0	0	1	1	2	2	1.0203	1.02	0	346.8	0	16	16	6	0	2	1.644	2	2	-42.891	357.517	40.228	0	0.562	-0.579	-0.065	0.438	0.452	0.051	0	0	0	2	11	5	5	2	0	1.02	0.257966	87.6544	328.028	317.201	-2.76924	183.15	121.07
3',4'-Anhydrovinblastine	3	1	2	3	2	3	5	9	1	5.7185	5.718	0	987.1	16	114	122	46	0	8	6.108	5	5	848.273	4762.27	72.9	3	0.07	-0.339	-0.022	0.93	4.485	0.052	1	15	7	1	58	12	56	8	3	5.6	2.40469e-05	163.49	1043.11	904.164	-7.73302	757.52	550.51
3,4-Dehydrolycopene	1	0	0	0	0	0	0	0	0	12.3168	12.316	0	1383	0	94	93	40	0	0	14.428	0	14	976.871	3278.58	66.218	0	0.147	-0.348	-0.011	0.853	2.022	0.037	0	0	0	0	40	0	54	8	2	12.316	0.0020848	0	978.923	849.662	-15.354	632.75	432.52
3,4-Dehydrorhodopin	3	0	0	0	0	0	0	1	1	11.2156	11.215	0	1389	0	97	96	40	0	0	12.675	1	13	1002.04	3657.02	71.942	0	0.139	-0.367	-0.013	0.861	2.266	0.038	0	0	0	0	41	1	56	8	2	11.215	0.00139292	52.1529	986.208	854.136	-15.0118	652.17	445.21
3,4-Dehydrothiomorpholine-3-carboxylate	1	0	0	0	0	1	1	3	0	0.0666001	0.232	0	313.9	0	16	16	5	1	0	0.526	1	2	106.431	336.677	46.124	0	0.33	-0.354	-0.087	0.67	0.718	0.06	0	0	2	0	9	4	7	1	0	-1.217	0.331154	116.739	306.76	275.759	-1.13006	141.6	92.95
3,4-Dichloroaniline	2	0	0	0	1	0	1	1	0	2.4122	2.412	0	373.6	6	14	14	6	0	0	2.599	1	0	51.982	233.752	33.711	0	0.43	-0.269	-0.038	0.57	0.356	0.052	0	0	0	1	9	3	5	1	0	2.412	0.403208	69.1828	305.221	288.228	-2.64057	148.41	98.09
3,4-Dihydro-2H-Pyrrole-2-carboxylate	2	0	1	1	0	0	0	3	0	0.48	-0.05	0	280.6	0	15	15	5	1	1	-1.13	1	2	115.699	277.459	47.17	0	0.294	-0.291	-0.098	0.706	0.698	0.07	0	0	2	0	8	3	7	1	0	-1.627	0.523114	88.1826	273.94	241.614	-0.849664	115.06	71.68
3,4-Dihydro-3-hydroxy-4-S-glutathionyl bromobenzene	2	0	0	0	0	1	1	7	1	-1.4369	-3.865	2	685.3	0	50	50	16	2	4	-2.029	4	6	143.441	2561.62	116.019	0	0.395	-1.478	-0.107	0.605	2.26	0.062	0	0	4	4	28	12	22	2	1	-5.338	0.000971847	341.776	641.497	588.545	-4.07353	426.2	277.48
3,4-Dihydroanhydrorhodovibrin	3	0	0	0	0	0	0	1	0	12.0687	12.068	0	1440	0	102	101	41	0	0	13.845	0	12	1080.19	3708.56	68.802	0	0.125	-0.322	-0.012	0.875	2.254	0.036	0	0	1	0	42	1	60	8	2	12.068	0.00121526	22.682	1019.22	878.108	-15.7329	674.97	469.9
3',4'-Dihydrorhodovibrin	3	0	0	0	0	0	0	2	1	10.9675	10.967	0	1416	0	105	104	41	0	0	12.122	1	11	1041.14	3954.98	74.702	0	0.132	-0.37	-0.015	0.868	2.423	0.038	0	0	1	0	43	2	62	8	2	10.967	0.000811713	58.1836	1026.5	882.582	-15.3911	694.21	474.71
3,4-Dihydrospheroidene	1	0	0	0	0	0	0	1	0	12.5133	12.513	0	1425	0	104	103	41	0	0	14.269	0	11	1130	3685.53	66.052	0	0.104	-0.268	-0.01	0.896	2.318	0.036	0	0	1	0	42	1	62	8	2	12.513	0.00109389	22.682	1025.68	880.395	-15.7005	679.17	477.45
3,4-Dihydroxy-2-butanone 4-phosphate	3	0	0	0	0	0	0	6	1	-1.2558	-1.252	0	355.1	0	20	19	4	0	1	-1.708	4	2	56.203	701.601	84.742	0	0.421	-0.832	-0.157	0.579	1.144	0.082	0	0	2	1	11	7	9	0	0	-2.819	0.157598	182.66	317.752	279.495	0.582392	176	104.95
3,4-Dihydroxy-3,4-dihydro-9-fluorenone	2	0	1	1	1	1	2	3	2	0.9272	0.927	0	444.5	6	26	28	13	0	2	-0.109	2	3	233.468	633.052	55.934	0	0.237	-0.338	-0.056	0.763	1.086	0.069	0	3	1	2	16	3	10	2	0	0.927	0.205407	114.494	365.382	325.758	-2.21358	193.75	133.42
3,4-Dihydroxy-9,10-secoandrosta-1,3,5(10)-triene-9,17-dione	1	0	1	1	1	1	2	4	2	3.1859	3.516	0	530.8	6	47	49	19	0	3	1.737	2	2	341.797	981.885	57.582	0	0.178	-0.329	-0.059	0.822	1.52	0.049	0	1	2	2	23	4	24	3	0	3.514	0.0349374	141.333	510.45	443.624	-3.78738	312.58	217.8
3,4-Dihydroxybenzaldehyde	2	0	0	0	1	0	1	3	2	1.6097	1.105	0	361.4	6	16	16	7	0	0	1.03	2	1	122.839	418.092	61.291	0	0.33	-0.382	-0.088	0.67	0.775	0.082	0	0	1	2	10	3	6	1	0	0.917	0.362417	114.494	294.547	263.531	-0.767385	136.22	82.66
3,4-Dihydroxybenzoate	15	0	0	0	1	0	1	4	2	0.8996	0.975	0	370.2	6	17	17	7	1	0	1.062	2	1	70.377	533.836	73.607	0	0.405	-0.584	-0.11	0.595	0.858	0.088	0	0	1	2	11	4	6	1	0	-0.482	0.265792	149.995	301.931	269.785	-0.70219	148.91	87.12
3,4-Dihydroxyfluorene	3	0	1	1	2	0	2	2	2	2.9582	3.008	0	478.2	12	25	27	13	0	0	2.811	2	0	240.673	557.836	49.618	0	0.248	-0.29	-0.037	0.752	0.877	0.067	0	3	0	2	15	2	10	3	0	3.006	0.230847	87.6544	365.644	325.378	-2.91558	181.63	131.02
3,4-Dihydroxy-L-phenylalanine	14	0	0	0	1	0	1	4	2	0.3138	-2.089	0	423.6	6	25	25	9	1	1	-2.82	3	1	141.611	794.209	75.805	0	0.333	-0.624	-0.095	0.667	1.251	0.084	0	0	1	3	14	5	11	1	0	-2.009	0.127207	202.527	361.842	319.094	-1.19289	199.03	122.79
3,4-Dihydroxymandelaldehyde	4	0	0	0	1	0	1	4	3	0.8847	0.38	0	379.4	6	20	20	8	0	1	-0.547	3	1	119.604	601.675	73.775	0	0.342	-0.543	-0.103	0.658	1.043	0.091	0	0	1	3	12	4	8	1	0	0.347	0.234771	149.995	324.554	289.312	-0.798143	165.25	101.52
3,4-Dihydroxymandelate	3	0	0	0	1	0	1	5	3	0.2822	0.358	0	401	6	21	21	8	1	1	-0.762	3	1	45.807	748.099	83.368	0	0.443	-0.826	-0.125	0.557	1.039	0.083	0	0	1	3	13	5	8	1	0	-1.212	0.160785	185.497	331.938	295.565	-0.881957	178.01	107.7
3,4-Dihydroxyphenylacetaldehyde	3	0	0	0	1	0	1	3	2	1.5369	1.032	0	385.6	6	19	19	8	0	0	0.52	2	1	125.478	485.835	65.75	0	0.337	-0.425	-0.095	0.663	0.835	0.076	0	0	1	2	11	3	8	1	0	1.022	0.327435	114.494	319.327	284.043	-1.0753	152.45	97.41
3,4-Dihydroxyphenylacetate	7	0	0	0	1	0	1	4	2	0.9344	1.01	0	386.1	6	20	20	8	1	0	0.15	2	1	88.656	596.208	73.914	0	0.385	-0.595	-0.111	0.615	0.949	0.081	0	0	1	2	12	4	8	1	0	-0.447	0.233145	149.995	326.711	290.297	-0.894949	165.24	105.3
3,4-Dihydroxyphenylethyleneglycol	3	0	0	0	1	0	1	4	4	0.18	0.23	0	384.2	6	22	22	8	0	1	-1.063	4	0	182.494	632.031	67.2	0	0.262	-0.432	-0.076	0.738	1.213	0.098	0	0	0	4	12	4	10	1	0	0.198	0.242715	158.658	331.344	292.078	-0.32988	170.69	106.32
3,4-Dihydroxyphenylpropanoate	2	0	0	0	1	0	1	4	2	1.3906	1.466	0	425.6	6	23	23	9	1	0	0.639	2	1	117.935	672.196	75.921	0	0.361	-0.571	-0.103	0.639	1.009	0.076	0	0	1	2	13	4	10	1	0	0.01	0.191217	149.995	351.491	310.808	-1.22674	181.21	114.9
3,4-Dihydroxyphthalate	1	0	0	0	1	0	1	6	2	0.504	0.605	0	405.8	6	20	20	8	2	0	0.42	2	2	53.173	835.263	91.936	0	0.434	-0.894	-0.13	0.566	1.164	0.097	0	0	2	2	14	6	6	1	0	-2.335	0.100763	212.336	336.94	302.916	-0.854157	187.2	110.44
3,4-Dihydroxypyridine	2	0	0	0	1	0	1	3	2	1.2548	0.195	0	307.7	6	13	13	5	0	0	1.289	3	0	121.112	309.139	50.206	0	0.303	-0.305	-0.076	0.697	0.7	0.087	0	0	1	2	8	3	5	1	0	-0.344	0.476096	101.88	263.251	234.203	-0.131476	112.57	65.16
3,4-Dihydroxystyrene	1	0	0	0	1	0	1	2	2	1.8469	1.897	0	387.1	6	18	18	8	0	0	1.602	2	1	161.832	401.538	47.291	0	0.291	-0.302	-0.051	0.709	0.735	0.071	0	0	0	2	10	2	8	1	0	1.876	0.436264	87.6544	303.769	269.784	-1.39161	140.06	89.86
3,5,3'-Triiodothyropyruvate	2	0	0	0	2	0	2	5	1	4.2328	4.423	0	707	12	32	33	15	1	0	4.711	1	2	-50.775	1389.34	95.322	0	0.536	-1.053	-0.086	0.464	0.912	0.048	0	0	3	1	23	8	9	2	1	2.95	0.000458497	147.364	587.819	608.837	-7.42553	380.15	272.34
3',5'-Cyclic AMP	2	1	1	2	1	1	2	9	1	-1.3469	-1.555	0	504.8	10	34	37	10	0	4	-2.373	4	1	190.895	1644.28	100.089	0	0.311	-1.013	-0.103	0.689	2.245	0.095	1	2	6	2	22	12	12	3	1	-2.708	0.012417	241.814	454.509	403.333	0.305492	279.72	183.84
3',5'-Cyclic CMP	1	0	1	1	0	2	2	8	1	-1.8607	-2.071	2	482.8	0	32	34	9	0	4	-2.41	4	4	159.41	1482.26	99.864	0	0.335	-1.028	-0.117	0.665	2.042	0.09	0	1	5	2	20	11	12	2	0	-3.452	0.0222231	216.067	426.435	377.356	0.405059	257.72	169.44
3',5'-Cyclic diGMP	1	2	2	4	0	2	2	20	2	-3.475	-4.108	2	829.4	10	70	76	20	0	8	-6.715	14	6	177.955	5940.79	195.021	0	0.393	-2.813	-0.137	0.607	4.35	0.098	0	4	12	6	46	26	24	6	3	-7.053	5.62747e-06	512.309	818.629	726.404	0.41353	574.79	370.78
3',5'-Cyclic GMP	2	1	1	2	0	2	2	10	1	-1.7375	-2.054	1	512.5	5	35	38	10	0	4	-3.357	7	3	123.507	1835.39	118.079	0	0.379	-1.359	-0.133	0.621	2.222	0.098	0	2	6	3	23	13	12	3	1	-3.49	0.00817696	264.48	471.493	418.336	0.200512	287.39	183.84
3,5-Dibromo-4-hydroxybenzamide	2	0	0	0	1	0	1	2	1	2.0616	2.087	1	434.8	6	17	17	7	0	0	1.702	2	1	-5.87	523.585	63.257	0	0.507	-0.61	-0.077	0.493	0.594	0.069	0	0	1	2	12	5	5	1	0	1.39	0.0666627	131.524	362.201	360.527	-3.09818	207.94	138.57
3,5-Dibromo-4-hydroxybenzoate	3	0	0	0	1	0	1	3	1	2.6638	2.714	0	412.4	6	16	16	7	1	0	2.903	1	1	-71.016	481.26	63.412	0	0.586	-0.684	-0.094	0.414	0.483	0.059	0	0	1	1	12	5	4	1	0	0.731	0.0660174	114.494	357.077	357.51	-2.99656	202.41	137.88
3,5-Dichlorocatechol	2	0	0	0	1	0	1	2	2	2.624	2.674	0	360.7	6	14	14	6	0	0	2.495	2	0	-7.198	331.946	47.059	0	0.51	-0.469	-0.068	0.49	0.451	0.062	0	0	0	2	10	4	4	1	0	2.371	0.286574	87.6544	309.731	294.343	-1.96818	156.66	103.58
3',5-Dihydroxy-3,4',7-trimethoxyflavone	2	0	0	0	2	1	3	7	2	2.0703	2.307	0	687.8	12	41	43	18	0	0	2.758	2	2	297.129	1709.27	96.102	0	0.284	-0.706	-0.071	0.716	1.779	0.068	0	1	5	2	25	7	16	2	0	2.002	0.0212174	138.616	530.081	469.206	-2.91809	326.81	217.11
3',5'-Dihydroxyflavanone	1	0	0	0	2	1	3	4	2	2.5651	2.615	0	514.2	12	31	33	15	0	1	2.141	2	1	223.318	865.698	69.764	0	0.283	-0.476	-0.068	0.717	1.207	0.068	0	1	2	2	19	4	12	2	0	2.465	0.0883944	120.524	428.08	380.931	-2.63614	233.2	157.77
3,5-Dihydroxyphenylacetyl-CoA	3	1	1	2	2	0	2	22	4	-1.4803	-1.781	2	1326	16	101	104	29	0	5	-3.157	14	6	557.215	11045.7	236.54	0	0.29	-2.415	-0.097	0.71	5.918	0.081	1	1	11	7	59	30	42	5	3	-6.301	3.88141e-08	659.401	1108.12	981.158	-0.939066	830.54	534.05
3,5-Dihydroxy-phenylglycine	2	0	0	0	1	0	1	4	2	-0.00740006	-2.41	0	399.1	6	22	22	8	1	1	-3.029	3	1	116.659	696.589	75.859	0	0.354	-0.618	-0.099	0.646	1.128	0.091	0	0	1	3	13	5	9	1	0	-1.395	0.15459	202.527	337.063	298.582	-0.969219	182.98	110.1
3,5-Dihydroxyphenylglyoxylate	3	0	0	0	1	0	1	5	2	0.7854	0.861	0	407.3	6	19	19	8	1	0	-0.639	2	2	13.659	681.43	88.307	0	0.483	-0.808	-0.134	0.517	0.865	0.082	0	0	2	2	13	5	6	1	0	-0.699	0.159853	176.834	327.305	293.784	-1.27488	173.99	101.87
3,5-Diiodo-4-hydroxyphenylpyruvate	3	0	0	0	1	0	1	4	1	2.0944	2.285	0	491.4	6	21	21	9	1	0	1.804	1	2	-91.711	758.302	76.46	0	0.593	-0.916	-0.104	0.407	0.628	0.052	0	0	2	1	15	6	6	1	0	0.812	0.0109312	141.333	429.157	438.897	-4.08848	258.93	173.9
3,5-Diiodo-L-tyrosine	7	0	0	0	1	0	1	3	1	1.7376	-0.691	0	478.6	6	24	24	9	1	1	-0.276	2	1	-20.929	751.903	67.603	0	0.522	-0.82	-0.085	0.478	0.751	0.057	0	0	1	2	15	6	9	1	0	-1.212	0.00971378	167.025	438.914	443.695	-4.04613	267.66	185.21
3,6,8-Trimethylallantoin	4	0	1	1	0	0	0	3	0	-1.1416	-1.142	5	387.2	0	26	26	7	0	1	-0.459	2	3	235.482	801.084	54.21	0	0.196	-0.405	-0.075	0.804	1.664	0.065	0	0	3	2	14	7	12	0	0	-1.142	0.218795	117.594	357.898	313.484	-0.337194	210.58	128.28
3,6-Dichlorocatechol	2	0	0	0	1	0	1	2	2	2.624	2.674	0	359.9	6	14	14	6	0	0	2.165	2	0	-8.195	349.336	47.517	0	0.511	-0.496	-0.069	0.489	0.474	0.063	0	0	0	2	10	4	4	1	0	2.28	0.286574	87.6544	309.731	294.343	-1.94137	156.63	104.27
3,6-Dichloro-cis-1,2-dihydroxycyclohexa-3,5-diene	2	0	0	0	0	1	1	2	2	0.6516	0.651	0	317.1	0	16	16	6	0	2	1.271	2	2	26.23	325.77	35.44	0	0.459	-0.471	-0.058	0.541	0.556	0.054	0	0	0	2	10	4	6	2	0	0.651	0.359808	87.6544	308.875	291.235	-2.01157	160.11	108.73
3,6-Dideoxy-3-oxo-dTDP-D-glucose	4	0	1	1	0	2	2	15	3	-2.6292	-2.651	3	776.4	0	59	61	16	0	7	-4.104	8	6	327.395	4158.97	138.714	0	0.289	-1.549	-0.103	0.711	3.808	0.075	0	0	8	4	35	19	24	1	3	-4.143	0.00016263	368.31	660.24	581.006	0.249233	470.95	308.01
3,6-Dihydronicotinic acid	1	0	0	0	0	1	1	3	0	0.6158	0.086	0	308	0	16	16	6	1	1	-0.855	1	3	128.676	344.992	49.842	0	0.291	-0.326	-0.093	0.709	0.794	0.069	0	0	2	0	9	3	7	1	0	-1.49	0.480934	88.1826	292.26	259.839	-1.31035	127.79	76.48
3,6-Dihydropyridine	1	0	0	0	0	1	1	1	0	1.0351	0.479	0	259.9	0	13	13	5	0	0	0.462	1	2	223.391	129.581	21.237	0	0.07	-0.035	-0.021	0.93	0.463	0.061	0	0	1	0	6	1	7	1	0	0.479	0.74877	25.8418	261.659	230.572	-1.27183	91.01	58.99
3,6-Nonadienal	1	0	0	0	0	0	0	1	0	2.8875	2.332	0	409.4	0	24	23	9	0	0	2.711	0	3	298.474	345.607	37.243	0	0.135	-0.114	-0.046	0.865	0.73	0.045	0	0	1	0	10	1	14	2	0	2.332	0.494681	43.4905	356.692	312.022	-2.97078	163.67	106.32
3,7-Dimethyluric acid	1	0	1	1	0	1	1	3	0	-1.3512	-1.352	5	417.6	0	22	23	7	0	0	-0.903	2	4	142.834	831.296	84.938	0	0.329	-0.655	-0.118	0.671	1.336	0.085	0	1	3	2	14	7	8	2	0	-1.249	0.233959	117.594	331.951	293.949	0.112803	185.36	119.7
3,8'-Biflaviolin	1	0	0	0	2	2	4	10	6	0.8617	1.12	0	697.4	12	40	43	20	0	0	1.815	6	6	212.003	2404.21	146.69	0	0.348	-1.2	-0.116	0.652	2.248	0.094	0	2	4	6	30	10	10	4	1	-1.511	0.00196058	337.017	535.669	486.276	-2.51979	360.01	231.18
3-[6-(Carboxymethylene)cyclohexa-2,4-dien-1-ylidene]-2-oxopropanate	2	0	0	0	0	1	1	5	0	0.5232	0.927	0	475.1	0	24	24	11	2	0	0.612	0	7	63.816	860.855	84.707	0	0.433	-0.784	-0.118	0.567	1.028	0.06	0	0	3	0	16	5	8	1	0	-0.902	0.118473	168.172	387.643	349.72	-3.12756	213.75	125.19
34a-Deoxy-rifamycin W	2	0	0	0	1	1	2	10	6	3.6032	3.372	1	904.6	6	91	93	35	0	9	4.131	7	8	546.501	4155.33	105.665	0	0.198	-0.909	-0.057	0.802	3.685	0.06	0	2	4	7	46	11	45	5	3	3.333	6.03193e-05	352.105	884.744	771.673	-6.92762	648.49	444.87
3-aci-Nitropropanoate	2	0	0	0	0	0	0	3	0	0.0413999	-1.303	0	290.1	0	13	12	3	1	0	-2.099	1	3	-13.098	405.54	64.331	0	0.523	-0.481	-0.12	0.477	0.917	0.102	0	0	1	0	8	5	5	0	0	-2.772	0.353662	160.635	260.81	232.253	-0.724624	126.42	69.28
3''-Adenylylstreptomycin	2	1	2	3	1	2	3	21	8	-6.7566	-7.846	0	1094	10	113	118	31	0	19	-5.822	18	4	631.384	10835.6	184.987	0	0.212	-2.094	-0.075	0.788	7.807	0.094	1	1	11	13	62	31	51	2	3	-10.689	5.39553e-08	789.413	1090.68	950.466	0.944063	846.06	541.93
3-alpha(S)-Strictosidine	7	1	0	1	1	3	4	9	4	0.355699	0.542	0	680.7	10	72	76	27	0	9	0.81	6	3	495.494	2958.43	68.663	1	0.136	-0.591	-0.036	0.864	3.755	0.065	1	3	5	6	38	11	34	4	3	-0.689	0.00085394	246.028	742.657	647.165	-4.63178	492.64	342.99
3alpha,11beta,21-Trihydroxy-20-oxo-5beta-pregnan-18-al	1	0	1	1	0	3	3	5	3	1.6142	1.199	0	564.5	0	58	61	21	0	9	2.305	3	2	384.606	1316.54	66.007	0	0.159	-0.372	-0.06	0.841	1.96	0.057	0	5	2	3	26	5	32	2	0	1.199	0.018034	176.834	544.787	467.111	-3.35327	350.23	261.36
3alpha,12alpha-Dihydroxy-5beta-chol-6-enoate	2	0	1	1	0	3	3	4	2	3.6122	3.637	0	586.7	0	66	69	24	1	10	4.03	2	2	382.96	1298.07	62.866	0	0.174	-0.384	-0.062	0.826	1.828	0.045	0	5	1	2	28	4	38	3	0	2.359	0.0127853	149.995	594.843	506.933	-5.67125	388.65	284
3alpha,12alpha-Dihydroxy-5beta-cholanate	6	0	1	1	0	3	3	4	2	4.0568	4.082	0	595.8	0	68	71	24	1	10	4.514	2	1	405.236	1305.64	61.173	0	0.16	-0.35	-0.057	0.84	1.841	0.045	0	5	1	2	28	4	40	3	0	2.803	0.0115218	149.995	601.304	509.219	-5.65875	392.56	289.83
3alpha,12alpha-Dihydroxy-7-oxo-5beta-cholanate	1	0	1	1	0	3	3	5	2	2.7047	2.87	0	619.1	0	67	70	24	1	10	2.025	2	2	400.638	1480.12	67.119	0	0.176	-0.422	-0.064	0.824	1.969	0.045	0	5	2	2	29	5	38	3	0	1.591	0.00900449	176.834	601.898	512.706	-4.73164	401.9	297.03
3alpha,20alpha,21-Trihydroxy-5beta-pregnane-11-one	1	0	1	1	0	3	3	4	3	1.8205	1.96	0	562.9	0	59	62	21	0	9	2.42	3	1	421.287	1161.43	57.576	0	0.126	-0.26	-0.049	0.874	1.804	0.053	0	5	1	3	25	4	34	3	0	1.96	0.0282207	149.995	536.657	456.146	-3.84796	345.46	263.08
3alpha,21-Dihydroxy-5beta-pregnane-11,20-dione	3	0	1	1	0	3	3	4	2	1.7108	1.99	0	564.9	0	57	60	21	0	8	3.209	2	2	393.904	1136.96	60.698	0	0.151	-0.305	-0.058	0.849	1.708	0.049	0	5	2	2	25	4	32	3	0	1.99	0.0312461	141.333	532.024	454.365	-3.98696	341.84	261.36
3alpha,7alpha,12alpha,24-Tetrahydroxy-5beta-cholestanoyl-CoA	2	1	2	3	1	3	4	24	6	0.745703	0.395	2	1693	10	160	166	48	0	18	-1.124	16	6	979.431	16613.1	244.677	0	0.211	-2.068	-0.075	0.789	7.742	0.069	1	6	11	9	80	32	80	9	3	-4.01	3.31172e-10	730.404	1457.81	1263.69	-5.01812	1133.21	790.95
3alpha,7alpha,12alpha,26-Tetrahydroxy-5beta-cholestane	3	0	1	1	0	3	3	4	4	4.1966	4.196	0	708.4	0	79	82	27	0	12	3.843	4	0	619.03	1705.88	55.123	0	0.063	-0.152	-0.025	0.937	2.256	0.053	0	5	0	4	31	4	48	6	0	4.196	0.00626188	158.658	670.583	564.073	-6.08937	447.67	342.65
3alpha,7alpha,12alpha-Trihydroxy-5beta-24-oxocholestanoyl-CoA	3	1	2	3	1	3	4	24	5	0.706202	0.495	2	1658	10	158	164	48	0	17	-0.975	15	7	951.98	16165.4	236.439	0	0.213	-2.076	-0.074	0.787	7.674	0.068	1	6	12	8	80	32	78	9	3	-3.927	3.63136e-10	721.742	1453.18	1261.91	-5.16047	1129.59	771.06
3alpha,7alpha,12alpha-Trihydroxy-5beta-cholanate	10	0	1	1	0	3	3	5	3	2.8874	2.912	0	598.6	0	69	72	24	1	11	2.427	3	1	407.261	1480.82	65.346	0	0.16	-0.395	-0.058	0.84	2.078	0.051	0	5	1	3	29	5	40	5	0	1.634	0.00800804	185.497	606.531	514.488	-4.64748	405.52	296.35
3alpha,7alpha,12alpha-Trihydroxy-5beta-cholest-24-enoyl-CoA	3	1	2	3	1	3	4	23	5	1.8083	1.457	2	1694	10	157	163	48	0	16	0.261	15	7	966.237	16050.8	244.28	0	0.215	-2.035	-0.076	0.785	7.441	0.068	1	6	11	8	79	31	78	10	3	-2.947	4.99521e-10	694.903	1448.28	1257.12	-5.82469	1118.08	771.4
3alpha,7alpha,12alpha-Trihydroxy-5beta-cholestan-26-al	2	0	1	1	0	3	3	4	3	4.8648	4.309	0	676.5	0	77	80	27	0	12	3.984	3	1	538.607	1581.37	60.053	0	0.102	-0.238	-0.039	0.898	2.099	0.05	0	5	1	3	31	4	46	6	0	4.309	0.00603551	149.995	663.794	561.307	-6.37312	442.23	322.07
3alpha,7alpha,12alpha-Trihydroxy-5beta-cholestane	3	0	1	1	0	3	3	3	3	5.3548	5.354	0	700.8	0	78	81	27	0	11	5.83	3	0	649.417	1476.16	41.782	0	0.037	-0.077	-0.014	0.963	2.029	0.045	0	5	0	3	30	3	48	6	1	5.354	0.00903472	123.156	655.664	550.341	-6.81195	435.71	337.85
3alpha,7alpha,12alpha-Trihydroxy-5beta-cholestanoate	5	0	1	1	0	3	3	5	3	4.2623	4.287	0	693.9	0	78	81	27	1	12	3.794	3	1	492.889	1818.45	68.138	0	0.145	-0.38	-0.051	0.855	2.241	0.047	0	5	1	3	32	5	46	6	0	2.859	0.00377763	185.497	671.178	567.56	-6.00756	454.99	333.05
3alpha,7alpha,12alpha-Trihydroxy-5beta-cholestanoyl-CoA	5	1	2	3	1	3	4	23	5	1.8476	1.496	2	1647	10	159	165	48	0	17	0.449	15	6	972.975	15621.8	230.758	0	0.205	-1.941	-0.072	0.795	7.546	0.068	1	6	11	8	79	31	80	10	3	-2.908	4.84105e-10	694.903	1452.58	1258.42	-5.85004	1120.25	770.72
3alpha,7alpha,12beta-Trihydroxy-5beta-cholanate	1	0	1	1	0	3	3	5	3	2.8874	2.912	0	598.6	0	69	72	24	1	11	2.427	3	1	407.261	1480.82	65.346	0	0.16	-0.395	-0.058	0.84	2.078	0.051	0	5	1	3	29	5	40	5	0	1.634	0.00800804	185.497	606.531	514.488	-4.64748	405.52	298.4
3alpha,7alpha,24-Trihydroxy-5beta-cholestanoyl-CoA	2	1	2	3	1	3	4	23	5	1.8476	1.496	2	1688	10	159	165	48	0	17	0.963	15	6	978.864	16080.4	243.153	0	0.21	-2.001	-0.075	0.79	7.527	0.069	1	6	11	8	79	31	80	9	3	-2.908	4.84105e-10	694.903	1452.58	1258.42	-6.14056	1120.8	783.41
3alpha,7alpha,26-Trihydroxy-5beta-cholestane	2	0	1	1	0	3	3	3	3	5.2985	5.298	0	711.2	0	78	81	27	0	11	5.93	3	0	621.241	1511.65	52.994	0	0.063	-0.134	-0.025	0.937	1.991	0.05	0	5	0	3	30	3	48	6	1	5.298	0.0091272	123.156	665.356	558.804	-7.26359	435.26	338.88
3alpha,7alpha-Dihydroxy-12-oxo-5beta-cholanate	2	0	1	1	0	3	3	5	2	2.8479	3.013	0	606.1	0	67	70	24	1	10	2.025	2	2	388.909	1438.33	65.296	0	0.179	-0.425	-0.064	0.821	1.948	0.044	0	5	2	2	29	5	38	5	0	1.735	0.0087742	176.834	601.898	512.706	-4.70774	400.75	293.6
3alpha,7alpha-Dihydroxy-5beta-24-oxocholestanoyl-CoA	3	1	2	3	1	3	4	23	4	1.8081	1.597	2	1688	10	157	163	48	0	16	1.112	14	7	943.245	15980.2	244.948	0	0.221	-2.088	-0.079	0.779	7.379	0.066	1	6	12	7	79	31	78	9	3	-2.825	5.30831e-10	686.24	1447.95	1256.64	-6.267	1117.18	774.15
3alpha,7alpha-Dihydroxy-5beta-cholest-24-enoyl-CoA	3	1	2	3	1	3	4	22	4	2.91021	2.559	2	1688	10	156	162	48	0	15	2.348	14	7	967.859	15521.2	240.578	0	0.213	-1.962	-0.076	0.787	7.232	0.067	1	6	11	7	78	30	78	10	3	-1.845	7.30199e-10	659.401	1443.05	1251.85	-6.96831	1105.67	763.86
3alpha,7alpha-Dihydroxy-5beta-cholestan-26-al	2	0	1	1	0	3	3	3	2	5.9667	5.411	0	701	0	76	79	27	0	11	6.071	2	1	574.482	1440.76	57.057	0	0.09	-0.185	-0.034	0.91	1.87	0.047	0	5	1	2	30	3	46	6	1	5.411	0.00879816	114.494	658.567	556.038	-7.53362	429.82	329.62
3alpha,7alpha-Dihydroxy-5beta-cholestanate	5	0	1	1	0	3	3	4	2	5.3642	5.389	0	712.4	0	77	80	27	1	11	5.881	2	1	539.26	1665.78	66.304	0	0.122	-0.284	-0.043	0.878	2.054	0.05	0	5	1	2	31	4	46	6	1	3.961	0.00551251	149.995	665.951	562.291	-7.14263	442.58	330.65
3alpha,7alpha-Dihydroxy-5beta-cholestane	3	0	1	1	0	3	3	2	2	6.4567	6.456	0	703	0	77	80	27	0	10	7.917	2	0	652.307	1282.33	39.402	0	0.036	-0.066	-0.014	0.964	1.758	0.042	0	5	0	2	29	2	48	6	1	6.456	0.0131521	87.6544	650.437	545.073	-7.99354	423.3	331.68
3alpha,7alpha-Dihydroxy-5beta-cholestanoyl-CoA	7	1	2	3	1	3	4	22	4	2.9495	2.598	2	1689	10	158	164	48	0	16	2.536	14	6	981.937	15543.6	235.467	0	0.209	-1.926	-0.073	0.791	7.278	0.066	1	6	11	7	78	30	80	10	3	-1.806	7.07664e-10	659.401	1447.36	1253.15	-7.01772	1107.84	774.15
3alpha-Hydroxy-5beta-androstan-17-one	3	0	1	1	0	3	3	2	1	3.4483	3.588	0	491.1	0	51	54	19	0	7	3.553	1	1	401.468	643.783	35.062	0	0.091	-0.12	-0.032	0.909	1.191	0.039	0	5	1	1	21	2	30	3	0	3.588	0.0880099	78.9921	476.643	404.585	-4.76203	285.81	215.74
3alpha-Hydroxy-5beta-cholanate	5	0	1	1	0	3	3	3	1	5.1587	5.184	0	609.6	0	67	70	24	1	9	6.601	1	1	435.69	1163.63	55.774	0	0.143	-0.272	-0.05	0.857	1.637	0.041	0	5	1	1	27	3	40	4	1	3.905	0.0167534	114.494	596.076	503.95	-6.81365	380.15	294.63
3alpha-Hydroxy-5beta-pregnane-20-one	2	0	1	1	0	3	3	2	1	3.7349	3.874	0	531.8	0	57	60	21	0	8	4.511	1	1	474.738	761.68	32.74	0	0.054	-0.077	-0.021	0.946	1.355	0.041	0	5	1	1	23	2	34	3	0	3.874	0.061404	78.9921	516.51	437.146	-5.69171	320.63	258.27
3alpha-Hydroxyglycyrrhetinate	1	0	0	0	0	5	5	4	1	5.3845	5.656	0	674	0	80	84	30	1	9	6.478	1	3	474.124	1590.3	56.728	0	0.148	-0.35	-0.048	0.852	2.01	0.036	0	7	2	1	34	4	46	5	1	4.24	0.00379506	141.333	659.801	559.289	-8.15192	491.7	363.57
3-Amino-2-oxopropyl phosphate	4	0	0	0	0	0	0	5	0	-1.8134	-1.81	0	344.2	0	18	17	3	0	0	-2.25	4	2	67.424	654.984	80.465	0	0.402	-0.765	-0.147	0.598	1.138	0.087	0	0	2	1	10	7	8	0	0	-4.2	0.181573	199.689	307.79	270.463	0.993314	163.93	95.01
3-Amino-3-(4-hydroxyphenyl)propanoate	1	0	0	0	1	0	1	3	1	0.4015	-2.027	0	413.7	6	24	24	9	1	1	-2.322	2	1	153.63	647.637	65.947	0	0.314	-0.492	-0.085	0.686	1.073	0.075	0	0	1	2	13	4	11	1	0	-2.004	0.204065	167.025	352.207	309.962	-1.47286	185.75	119.02
3'-Amino-3'-deoxy-AMP	2	1	1	2	1	0	1	9	1	-2.2455	-2.242	0	576.3	10	38	40	10	0	4	-3.174	6	1	203.655	2079.04	120.801	0	0.323	-1.166	-0.11	0.677	2.441	0.1	1	1	5	3	23	13	15	2	1	-4.527	0.00589259	323.817	486.89	429.663	0.137216	315.41	193.45
3-Amino-4,7-dihydroxy-8-chlorocoumarin	2	0	0	0	1	1	2	4	2	0.537	0.587	0	467.5	6	21	22	9	0	0	0.996	3	2	66.239	849.13	85.474	0	0.429	-0.78	-0.098	0.571	1.037	0.085	0	1	2	3	15	6	6	1	0	-0.116	0.107182	173.056	359.071	329.578	-1.8302	201.16	134.11
3-Amino-4,7-dihydroxy-8-methylcoumarin	5	0	0	0	1	1	2	4	2	0.3588	0.409	0	461	6	24	25	10	0	0	0.947	3	2	208.358	824.931	77.119	0	0.274	-0.49	-0.08	0.726	1.299	0.087	0	1	2	3	15	5	9	1	0	-0.294	0.13676	173.056	357.161	316.646	-1.4158	197.51	129.31
3-Amino-4,7-dihydroxycoumarin	1	0	0	0	1	1	2	4	2	-0.1274	-0.077	0	447.8	6	21	22	9	0	0	0.498	3	2	162.482	775.975	81.498	0	0.319	-0.552	-0.092	0.681	1.181	0.09	0	1	2	3	14	5	7	1	0	-1.204	0.170018	173.056	337.666	300.733	-1.08807	178.15	111.13
3-Amino-4-hydroxybenzoic acid	2	0	0	0	1	0	1	4	1	0.4204	0.471	0	387.7	6	18	18	7	1	0	0.796	2	1	112.054	567.494	71.218	0	0.355	-0.52	-0.095	0.645	0.943	0.089	0	0	1	2	11	4	7	1	0	-0.987	0.26345	167.025	307.056	272.802	-0.89932	153.93	89.52
3-Aminoisobutyric acid	1	0	0	0	0	0	0	2	0	-0.4808	-2.935	0	276.8	0	16	15	4	1	1	-2.834	1	1	137.508	286.014	41.381	0	0.252	-0.26	-0.086	0.748	0.773	0.064	0	0	1	1	7	3	9	0	0	-2.929	0.531243	131.524	263.449	228.575	-0.232547	122.62	72.37
3-Aminopropanal	3	0	0	0	0	0	0	1	0	-0.3408	-0.896	0	257.8	0	12	11	3	0	0	-0.896	1	1	140.809	181.22	38.212	0	0.227	-0.159	-0.084	0.773	0.543	0.065	0	0	1	1	5	2	7	0	0	-1.888	0.700274	96.022	240.978	210.272	0.0518871	92.28	51.44
3-Aminopropane-1,2-diol	1	0	0	0	0	0	0	2	2	-1.6977	-1.698	0	271.7	0	15	14	3	0	1	-1.484	3	0	185.105	301.102	40.908	0	0.159	-0.177	-0.061	0.841	0.932	0.09	0	0	0	3	6	3	9	0	0	-2.658	0.606006	140.186	252.995	218.307	0.735121	110.63	62.42
3'-AMP	3	1	1	2	1	0	1	10	2	-1.9559	-1.952	0	536.3	10	37	39	10	0	4	-3.086	6	1	143.642	1967.3	118.045	0	0.366	-1.343	-0.129	0.634	2.326	0.092	1	1	5	3	23	13	14	2	1	-3.446	0.00617223	306.787	481.765	426.646	0.307031	310.45	192.07
3beta,5alpha,6beta-Cholestanetriol	2	0	1	1	0	3	3	3	3	5.713	5.454	0	698.9	0	78	81	27	0	10	7.339	3	0	629.067	1499.29	44.231	0	0.05	-0.107	-0.019	0.95	2.038	0.044	0	5	0	2	30	3	48	5	1	5.454	0.0084677	123.156	653.418	548.245	-7.13397	437.46	335.11
3beta,5beta-Ketodiol	2	0	1	1	0	3	3	3	2	5.3925	5.639	0	676.7	0	74	77	27	0	8	5.755	2	2	555.555	1404.08	49.356	0	0.09	-0.186	-0.033	0.91	1.889	0.04	0	5	1	1	30	3	44	4	1	5.639	0.00999741	114.494	644.481	545.162	-7.0412	430.61	317.61
3beta,5beta-Ketotriol	2	0	1	1	0	3	3	4	3	4.0413	4.288	0	677.1	0	75	78	27	0	8	3.548	3	2	528.966	1581.79	59.824	0	0.109	-0.256	-0.041	0.891	2.081	0.048	0	5	1	1	31	4	44	4	0	4.288	0.00717794	149.995	647.463	548.334	-6.36664	448.01	322.76
3beta,7alpha-Dihydroxy-5-cholestenoate	2	0	1	1	0	3	3	4	2	5.2492	5.274	0	703.4	0	75	78	27	1	10	5.597	2	2	531.518	1741.72	61.523	0	0.122	-0.302	-0.043	0.878	2.174	0.044	0	5	1	2	31	4	44	6	1	3.846	0.00576574	149.995	661.647	560.99	-7.01549	439.28	327.22
3-beta-D-Galactosyl-sn-glycerol	3	0	0	0	0	1	1	8	6	-3.155	-3.155	0	463.8	0	35	35	9	0	6	-3.11	6	0	246.416	1398.48	87.177	0	0.234	-0.707	-0.091	0.766	2.309	0.097	0	0	2	6	17	8	18	0	1	-3.155	0.0647631	241.722	412.118	356.297	0.843418	250.03	159.83
3beta-Hydroxy-4beta-methyl-5alpha-cholest-7-ene-4alpha-carbaldehyde	2	0	1	1	0	3	3	2	1	7.6898	7.134	0	728.3	0	79	82	29	0	9	9.204	1	2	643.442	1366.01	37.405	0	0.058	-0.109	-0.02	0.942	1.766	0.032	0	5	1	1	31	2	48	5	1	7.134	0.00840618	78.9921	676.965	571.469	-9.08733	454.14	348.14
3beta-Hydroxy-4beta-methyl-5alpha-cholest-7-ene-4alpha-carboxylate	2	0	1	1	0	3	3	3	1	7.0873	7.112	0	738.6	0	80	83	29	1	9	9.227	1	2	621.111	1595.64	45.014	0	0.08	-0.172	-0.026	0.92	1.988	0.035	0	5	1	1	32	3	48	5	1	6.916	0.00526614	114.494	684.348	577.723	-8.58106	466.39	364.95
3beta-Hydroxy-5alpha-pregnane-20-one	1	0	1	1	0	3	3	2	1	3.7349	3.874	0	537.4	0	57	60	21	0	8	4.511	1	1	478.017	769.739	33.358	0	0.055	-0.079	-0.022	0.945	1.353	0.04	0	5	1	1	23	2	34	3	0	3.874	0.061404	78.9921	516.51	437.146	-5.69171	320.63	248.33
3beta-Hydroxy-5beta-pregnane-20-one	1	0	1	1	0	3	3	2	1	3.7349	3.874	0	531.8	0	57	60	21	0	8	4.511	1	1	474.738	761.68	32.74	0	0.054	-0.077	-0.021	0.946	1.355	0.041	0	5	1	1	23	2	34	3	0	3.874	0.061404	78.9921	516.51	437.146	-5.69171	320.63	259.65
3beta-Hydroxy-5-cholestenoate	2	0	1	1	0	3	3	3	1	6.2836	6.308	0	703.5	0	74	77	27	1	9	7.484	1	2	544.647	1519.11	58.903	0	0.113	-0.244	-0.04	0.887	1.916	0.044	0	5	1	1	30	3	44	5	1	4.88	0.00850929	114.494	656.419	555.721	-7.97137	426.4	320.7
3beta-Hydroxy-delta5-steroid	1	0	1	1	0	3	3	1	1	4.3397	4.339	0	520.4	0	50	53	19	0	6	5.558	1	1	484.235	644.799	30.371	0	0.035	-0.043	-0.014	0.965	1.196	0.045	0	5	0	1	20	1	30	3	0	4.339	0.121229	52.1529	471.744	399.797	-5.56316	274.94	221.57
3-Butyn-1-al	4	0	0	0	0	0	0	1	0	1.6804	1.125	0	249.2	0	9	8	4	0	0	-0.124	0	1	80.588	143.443	39.544	0	0.338	-0.195	-0.091	0.662	0.381	0.068	0	0	1	0	5	1	4	1	0	1.125	0.73887	43.4905	238.012	213.287	0.170303	80.93	49.04
3-Butyn-1-ol	2	0	0	0	0	0	0	1	1	1.1554	1.155	0	257.2	0	11	10	4	0	0	-0.185	1	0	156.115	158.576	30.862	0	0.197	-0.121	-0.044	0.803	0.495	0.076	0	0	0	1	5	1	6	1	0	1.155	0.740969	52.1529	244.801	216.053	0.484549	86.29	51.1
3-Butynoate	3	0	0	0	0	0	0	2	0	1.0779	1.103	0	260.7	0	10	9	4	1	0	-0.094	0	1	44.796	224.323	49.733	0	0.414	-0.356	-0.116	0.586	0.504	0.075	0	0	1	0	6	2	4	1	0	-0.336	0.638596	78.9921	245.395	219.54	0.203716	93.72	56.25
3-Carbamoyl-2-phenylpropionaldehyde	4	0	0	0	1	0	1	3	0	1.6126	1.057	1	453.2	6	25	25	10	0	1	0.748	1	2	147.493	736.141	71.48	1	0.337	-0.548	-0.092	0.663	1.077	0.066	0	0	3	1	14	4	11	1	0	1.057	0.189395	128.892	377.253	333.48	-2.30826	196.77	118.67
3-Carbamoyl-2-phenylpropionic acid	2	0	0	0	1	0	1	4	0	1.0101	1.035	1	461.4	6	26	26	10	1	1	0.475	1	2	122.488	880.398	78.592	1	0.367	-0.701	-0.1	0.633	1.207	0.07	0	0	3	1	15	5	11	1	0	-0.414	0.12733	164.394	384.636	339.734	-2.19895	209.53	133.08
3-Carboxy-1-hydroxypropyl-ThPP	2	1	0	1	1	0	1	12	1	0.3226	-0.304	0	820.4	11	58	59	16	1	1	-9.694	7	3	269.361	3582.06	150.818	0	0.336	-1.466	-0.109	0.664	2.9	0.075	0	0	5	2	33	17	25	2	3	-4.752	0.000102324	424.35	713.247	634.874	-1.52528	488.26	315.9
3-Carboxy-2,5-dihydro-5-oxofuran-2-acetate	1	0	1	1	0	0	0	6	0	-0.4208	-0.264	0	337.5	0	19	19	7	2	1	-0.852	0	4	-66.369	649.643	84.448	1	0.598	-1.152	-0.202	0.402	0.773	0.048	0	0	4	0	13	6	6	1	0	-3.137	0.167469	174.203	322.439	288.453	-1.08727	172.51	107.35
3-Carboxy-2-hydroxymuconate semialdehyde	2	0	0	0	0	0	0	6	1	-0.0467001	-0.419	0	396.6	0	19	18	7	2	0	-1.096	1	5	-25.949	805.334	97.35	0	0.533	-1.082	-0.163	0.467	0.949	0.082	0	0	3	1	13	6	6	1	0	-3.362	0.131993	203.674	338.007	304.211	-2.02092	186.17	100.49
3-Carboxy-4-methoxy-N-methyl-2-pyridone	1	0	0	0	0	1	1	4	0	-1.0519	-0.841	1	402.4	0	22	22	8	1	0	-0.442	0	4	201.854	657.551	65.528	0	0.249	-0.407	-0.091	0.751	1.227	0.072	0	0	3	0	13	5	9	1	0	-2.314	0.310423	106.987	339.211	300.307	-1.16934	187.69	115.24
3-Carboxy-cis,cis-muconate	3	0	0	0	0	0	0	6	0	-0.1928	0.096	0	386.2	0	19	18	7	3	0	-0.441	0	5	5.36	757.068	90.95	0	0.493	-0.967	-0.156	0.507	0.994	0.079	0	0	3	0	13	6	6	1	0	-4.258	0.135078	203.674	338.007	304.211	-1.95786	185.65	95.69
3-Chloro-2-hydroxymuconic semialdehyde	1	0	0	0	0	0	0	4	1	0.7574	0.359	0	370.2	0	16	15	6	1	0	-0.256	1	4	-31.398	544.057	80.931	0	0.542	-0.797	-0.147	0.458	0.673	0.072	0	0	2	1	11	5	5	1	0	-1.142	0.231761	141.333	324.403	299.925	-2.21513	170.88	106.32
3-Chlorocatechol	3	0	0	0	1	0	1	2	2	1.9596	2.01	0	341.2	6	14	14	6	0	0	1.647	2	0	68.438	322.801	45.076	0	0.4	-0.378	-0.062	0.6	0.568	0.071	0	0	0	2	9	3	5	1	0	1.892	0.406673	87.6544	288.326	265.498	-1.23623	133.59	88.49
3-Chloro-cis,cis-muconate	4	0	0	0	0	0	0	4	0	0.6113	0.875	0	354.6	0	16	15	6	2	0	0.471	0	4	0.063	490.151	74.786	0	0.5	-0.691	-0.145	0.5	0.691	0.066	0	0	2	0	11	5	5	1	0	-2.03	0.236543	141.333	324.403	299.925	-2.21358	170.36	93.29
3-Chloro-cis-1,2-dihydroxycyclohexa-3,5-diene	2	0	0	0	0	1	1	2	2	0.2829	0.282	0	297.8	0	16	16	6	0	2	0.398	2	2	123.071	306.684	36.498	0	0.293	-0.302	-0.053	0.707	0.728	0.069	0	0	0	2	9	3	7	1	0	0.282	0.476061	87.6544	289.722	265.269	-1.32928	137	91.92
3-Chloro-D-alanine	1	0	0	0	0	0	0	2	0	-0.3909	-2.845	0	276.4	0	13	12	3	1	1	-3.011	1	1	29.406	301.284	47.277	0	0.447	-0.487	-0.109	0.553	0.603	0.062	0	0	1	1	7	4	6	0	0	-2.683	0.466019	131.524	265.358	241.507	-0.688641	125.69	75.8
3-Chloro-L-alanine	2	0	0	0	0	0	0	2	0	-0.3909	-2.845	0	276.4	0	13	12	3	1	1	-3.011	1	1	29.406	301.284	47.277	0	0.447	-0.487	-0.109	0.553	0.603	0.062	0	0	1	1	7	4	6	0	0	-2.683	0.466019	131.524	265.358	241.507	-0.688641	125.69	76.14
3-cis-Dodecenoyl-CoA	1	1	1	2	1	0	1	20	2	1.6835	1.332	2	1493	10	117	119	33	0	5	1.467	12	7	819.126	12107.9	211.789	0	0.226	-1.83	-0.077	0.774	6.282	0.065	1	1	11	5	61	28	56	7	3	-3.072	3.30335e-08	588.398	1226.28	1072.96	-4.54865	893.38	589.61
3'-CMP	3	0	1	1	0	1	1	9	2	-2.4697	-2.468	2	521.5	0	35	36	9	0	4	-3.124	6	4	116.91	1815.82	119.001	0	0.388	-1.351	-0.142	0.612	2.131	0.086	0	0	4	3	21	12	14	1	1	-3.961	0.0111021	281.039	453.691	400.669	0.233124	288.45	180.07
3-Coumaric acid	2	0	0	0	1	0	1	3	1	1.5281	1.685	0	436.1	6	20	20	9	1	0	1.572	1	2	95.669	537.964	67.636	0	0.39	-0.481	-0.087	0.61	0.752	0.068	0	0	1	1	12	3	8	1	0	0.223	0.296873	114.494	335.395	299.39	-2.02216	163.66	103.24
3-Cresol	4	0	0	0	1	0	1	1	1	2.0488	2.074	0	330.7	6	16	16	7	0	0	1.974	1	0	192.655	213.408	30.538	0	0.209	-0.135	-0.033	0.791	0.511	0.059	0	0	0	1	8	1	8	1	0	2.073	0.606269	52.1529	276.782	243.434	-1.39192	116.69	79.57
3-Cyano-L-alanine	7	0	0	0	0	0	0	3	0	-1.0773	-3.531	0	289.1	0	14	13	4	1	1	-3.055	1	1	13.7	367.619	62.12	0	0.476	-0.606	-0.154	0.524	0.666	0.061	0	0	1	1	8	4	6	0	0	-3.166	0.412151	171.96	267.05	237.214	-0.4886	132.79	69.62
3D-(3,5/4)-Trihydroxycyclohexane-1,2-dione	2	0	0	0	0	1	1	5	3	-2.1316	-1.852	0	332	0	19	19	6	0	3	-2.233	3	2	47.541	610.878	75.189	0	0.428	-0.788	-0.154	0.572	1.052	0.072	0	0	2	3	11	5	8	0	0	-1.852	0.296725	176.834	289.906	256.119	-0.272692	153.12	91.58
3''-Deamino-3''-oxonicotianamine	3	0	0	0	0	0	0	7	0	-0.9926	-7.034	0	514.4	0	39	39	12	3	2	-3.665	2	4	77.983	1475.74	103.539	0	0.424	-1.217	-0.139	0.576	1.652	0.062	0	0	4	1	21	9	18	1	0	-7.185	0.0235322	240.725	483.462	423.444	-1.30638	297.09	191.05
3-Dehydro-2-deoxy-D-gluconate	1	0	0	0	0	0	0	6	3	-2.0456	-1.881	0	378.9	0	22	21	6	1	2	-2.333	3	2	116.177	829.556	81.792	0	0.347	-0.759	-0.124	0.653	1.43	0.091	0	0	2	3	12	6	10	0	0	-3.352	0.18488	212.336	328.625	289.069	-0.14254	183.36	105.98
3-Dehydro-2-deoxyecdysone	2	0	1	1	0	3	3	5	3	2.546	2.932	0	708.3	0	74	77	27	0	8	1.44	3	3	525.03	1820.82	62.891	0	0.129	-0.333	-0.049	0.871	2.238	0.04	0	5	2	1	32	5	42	5	0	2.932	0.00575188	176.834	648.057	551.822	-5.44504	457.43	344.37
3-Dehydro-6-deoxoteasterone	5	0	1	1	0	3	3	3	2	5.4832	5.623	0	707.5	0	79	82	28	0	11	6.44	2	1	610.577	1496.66	41.193	0	0.068	-0.145	-0.027	0.932	1.97	0.031	0	5	1	2	31	3	48	5	1	5.623	0.00812768	114.494	666.118	560.609	-7.55325	450.31	355.34
3-Dehydrocarnitine	2	0	0	0	0	0	0	3	0	-1.8076	-1.643	0	367	0	25	24	7	1	0	-4.382	0	2	204.123	711.202	55.517	0	0.222	-0.257	-0.076	0.778	1.681	0.076	0	0	2	0	11	4	14	0	0	-3.117	0.46382	95.178	329.578	285.873	-1.66145	193.66	124.16
3-Dehydroecdysone	3	0	1	1	0	3	3	6	4	1.7588	2.145	0	694.9	0	75	78	27	0	9	0.641	4	3	477.314	2024.61	76.981	0	0.157	-0.456	-0.059	0.843	2.457	0.051	0	5	2	2	33	6	42	4	0	2.145	0.00372271	212.336	653.284	557.09	-4.87573	470.31	335.45
3-Dehydro-L-gulonate	4	0	0	0	0	0	0	7	4	-2.6978	-2.533	0	378.2	0	23	22	6	1	3	-2.858	4	2	99.08	958.628	86.396	0	0.369	-0.935	-0.131	0.631	1.599	0.098	0	0	2	4	13	7	10	0	0	-4.006	0.125057	247.837	333.852	294.337	-0.619969	196.13	114.21
3-Dehydro-L-gulonate 6-phosphate	4	0	0	0	0	0	0	10	3	-2.6336	-2.604	0	463.3	0	28	27	6	1	3	-3.253	6	3	11.972	1557.24	126.031	0	0.487	-1.637	-0.174	0.513	1.724	0.098	0	0	3	3	17	11	11	0	1	-5.552	0.017996	316.003	393.28	348.275	-0.125218	252.97	149.54
3-Dehydro-L-threonate	1	0	0	0	0	0	0	5	2	-1.7831	-1.618	0	300.5	0	15	14	4	1	1	-1.454	2	2	22.323	530.145	75.069	0	0.463	-0.817	-0.163	0.537	0.948	0.087	0	0	2	2	9	5	6	0	0	-3.092	0.351074	176.834	273.838	242.776	-0.26813	138.36	75.11
3-Dehydroquinate	5	0	0	0	0	1	1	6	3	-2.0209	-2.115	0	350.6	0	23	23	7	1	3	-2.926	3	2	74.634	745.872	77.269	0	0.394	-0.837	-0.138	0.606	1.29	0.082	0	0	2	2	13	6	10	0	0	-3.587	0.163533	212.336	317.667	279.803	0.0276963	182.59	113.87
3-Dehydroshikimate	4	0	0	0	0	1	1	5	2	-1.145	-0.873	0	361	0	20	20	7	1	2	-1.603	2	3	67.165	642.197	81.281	0	0.407	-0.724	-0.144	0.593	1.055	0.081	0	0	2	2	12	5	8	1	0	-2.347	0.233782	176.834	310.382	275.329	-0.717392	165.5	103.58
3-Dehydrosphinganine	5	0	0	0	0	0	0	2	1	4.9879	5.127	0	779.1	0	58	57	18	0	1	5.8	2	1	688.578	1425.88	50.163	0	0.058	-0.106	-0.022	0.942	1.724	0.042	0	0	1	2	21	3	37	4	0	4.723	0.0381236	131.524	610.367	515.739	-6.7557	347.51	245.93
3-Dehydroteasterone	3	0	1	1	0	3	3	4	2	4.1311	4.411	0	713.9	0	78	81	28	0	11	4.503	2	2	552	1675.63	54.456	0	0.113	-0.266	-0.044	0.887	2.081	0.032	0	5	2	2	32	4	46	5	0	4.411	0.00634716	141.333	666.712	564.096	-6.61566	459.65	348.14
3'-Demethylstaurosporine	2	2	1	3	3	1	4	3	1	3.218	3.411	1	642.6	24	58	65	27	0	4	3.388	3	1	423.678	1754.24	58.721	0	0.17	-0.465	-0.034	0.83	2.265	0.057	7	16	2	3	34	7	24	5	0	-0.451	0.006248	143.649	631.84	559.221	-6.47843	393.2	288.11
3-Demethylubiquinone-9	2	0	0	0	0	1	1	4	1	16.2223	16.714	0	1703	0	137	137	53	0	0	18.251	1	13	1551.16	6890.64	99.659	0	0.045	-0.18	-0.015	0.955	3.866	0.044	0	0	3	1	57	4	80	10	2	16.011	1.5715e-05	111.862	1301.45	1110.64	-18.5418	891.05	609.51
3-Deoxy-D-manno-octulosonate	5	0	0	0	0	0	0	8	5	-2.9603	-2.795	0	466	0	30	29	8	1	4	-2.305	5	2	128.989	1352.08	100.695	0	0.362	-1.049	-0.125	0.638	1.852	0.091	0	0	2	5	16	8	14	0	1	-4.26	0.056535	283.339	388.639	340.63	-0.448951	240.95	143.37
3-Deoxy-D-manno-octulosonate 8-phosphate	4	0	0	0	0	0	0	11	4	-2.8961	-2.867	0	549.9	0	35	34	8	1	4	-3.356	7	3	57.645	2050.33	138.388	0	0.448	-1.669	-0.157	0.552	2.06	0.094	0	0	3	4	20	12	15	0	2	-5.805	0.00762436	351.505	448.067	394.567	0.111438	297.79	179.38
3-D-Glucuronosyl-N2,6-disulfo-beta-D-glucosamine	2	0	0	0	0	2	2	17	5	-4.903	-5.014	0	625.4	0	53	54	12	1	10	-4.295	6	5	12.528	3099.96	124.952	0	0.49	-2.429	-0.112	0.51	2.528	0.088	0	0	5	5	32	20	21	0	3	-10.971	0.000149142	499.314	619.838	546.743	-1.45015	433.16	284.68
3-Dimethylallyl-4-hydroxybenzaldehyde	2	0	0	0	1	0	1	2	1	3.7337	3.203	0	478.3	6	28	28	12	0	0	3.394	1	2	280.326	537.576	51.029	0	0.207	-0.233	-0.051	0.793	0.891	0.055	0	0	1	1	14	2	14	2	0	3.201	0.233498	78.9921	389.53	342.594	-2.97739	205.96	135.82
3-Dimethylallyl-4-hydroxybenzoate	6	0	0	0	1	0	1	3	1	3.0236	3.074	0	486.6	6	29	29	12	1	0	3.508	1	2	235.384	685.521	61.722	0	0.258	-0.364	-0.066	0.742	1.045	0.061	0	0	1	1	15	3	14	2	0	1.633	0.162485	114.494	396.914	348.848	-2.77645	218.65	141.31
3-Dimethylallyl-4-hydroxymandelic acid	2	0	0	0	1	0	1	4	2	2.4062	2.456	0	509.5	6	33	33	13	1	1	1.786	2	2	208.861	938.504	68.799	0	0.295	-0.543	-0.079	0.705	1.299	0.056	0	0	1	2	17	4	16	2	0	0.984	0.0931159	149.995	426.921	374.628	-2.93374	247.75	161.55
3-Dimethylallyl-4-hydroxyphenylpyruvate	4	0	0	0	1	0	1	4	1	2.7946	2.985	0	543.8	6	34	34	14	1	0	1.808	1	3	235.623	991.617	72.027	0	0.283	-0.517	-0.075	0.717	1.307	0.058	0	0	2	1	18	4	16	2	0	1.512	0.0808877	141.333	447.068	393.359	-3.54902	260.03	172.18
3-epi-6-Deoxocathasterone	2	0	1	1	0	3	3	2	2	6.7085	6.708	0	650.1	0	80	83	28	0	11	8.196	2	0	611.986	1215.96	31.318	0	0.029	-0.055	-0.011	0.971	1.816	0.037	0	5	0	2	30	2	50	5	1	6.708	0.0106435	87.6544	665.524	557.122	-8.25331	440.93	341.62
3-Epiecdysone	1	0	1	1	0	3	3	6	5	1.905	2.151	0	681.8	0	77	80	27	0	10	0.107	5	2	522.604	2011.14	65.502	0	0.117	-0.344	-0.043	0.883	2.606	0.053	0	5	1	3	33	6	44	4	0	2.151	0.00333084	220.998	657.917	558.872	-4.67411	473.92	358.43
3-Epihydroxy-2'-deoxymugineic acid	2	0	0	0	0	0	0	8	2	-1.8917	-8.073	0	534.9	0	42	42	12	3	4	-3.449	4	3	126.638	1771.89	111.089	0	0.382	-1.264	-0.129	0.618	2.048	0.078	0	0	3	3	22	10	20	0	1	-8.042	0.0143835	284.889	493.322	430.494	-0.747512	313.84	207.17
3-Epihydroxymugineic acid	2	0	0	0	0	0	0	9	3	-2.7236	-8.646	0	538.6	0	43	43	12	3	5	-3.627	5	3	128.065	1986.58	113.788	0	0.381	-1.406	-0.129	0.619	2.283	0.082	0	0	3	4	23	11	20	0	2	-8.574	0.0094136	320.391	498.549	435.763	-0.674487	326.8	204.42
3-Ethylcatechol	2	0	0	0	1	0	1	2	2	2.2376	2.288	0	362.2	6	20	20	8	0	0	1.856	2	0	207.736	363.277	40.825	0	0.213	-0.214	-0.048	0.787	0.789	0.065	0	0	0	2	10	2	10	1	0	2.285	0.412938	87.6544	311.197	273.078	-1.31118	145.79	96.03
3-Ethylmalate	2	0	0	0	0	0	0	5	1	-0.1435	-0.093	0	316.6	0	21	20	6	2	2	-0.682	1	2	75.292	563.615	63.334	0	0.381	-0.678	-0.132	0.619	1.102	0.068	0	0	2	1	11	5	10	1	0	-1.871	0.222693	176.834	313.705	275.337	-1.06217	169.9	107.01
3-Fluorobenzoate	2	0	0	0	1	0	1	2	0	1.6399	1.665	0	360.4	6	15	15	7	1	0	2.126	0	1	29.331	348.05	54.597	0	0.459	-0.444	-0.095	0.541	0.522	0.056	0	0	1	0	10	3	5	1	0	0.195	0.448848	78.9921	291.76	260.737	-1.79604	130.77	79.57
3-Fluorocatechol	3	0	0	0	1	0	1	2	2	1.5007	1.551	0	327	6	14	14	6	0	0	1.207	2	0	79.98	342.18	50.196	0	0.378	-0.395	-0.078	0.622	0.651	0.076	0	0	0	2	9	3	5	1	0	1.426	0.475859	87.6544	276.021	245.871	-0.828549	118.96	71.34
3-Fluoro-cis,cis-muconate	2	0	0	0	0	0	0	4	0	0.1524	0.416	0	351.6	0	16	15	6	2	0	-0.129	0	4	22.995	521.832	77.822	0	0.467	-0.694	-0.152	0.533	0.791	0.069	0	0	2	0	11	5	5	1	0	-2.489	0.29098	141.333	312.097	280.297	-2.2175	155.73	85.06
3-Fluorocyclohexadiene-cis,cis-1,2-diol-1-carboxylate	2	0	0	0	0	1	1	4	2	-0.6503	-0.625	0	315.8	0	19	19	7	1	2	-0.705	2	3	66.204	541.132	59.793	0	0.395	-0.677	-0.108	0.605	1.036	0.081	0	0	1	1	12	5	7	1	0	-2.098	0.274271	149.995	305.772	272.813	-1.67166	160.11	97.75
3-Formylsalicylic acid	2	0	0	0	1	0	1	4	1	1.4815	0.977	0	389.8	6	18	18	8	1	0	2.148	1	2	60.473	584.966	75.412	0	0.422	-0.634	-0.121	0.578	0.867	0.072	0	0	2	1	12	4	6	1	0	-0.497	0.230484	141.333	319.921	287.53	-1.25164	161.24	95.69
3-Fumarylpyruvate	3	0	0	0	0	0	0	6	0	-0.718	-0.174	0	420.5	0	19	18	7	2	0	-1.209	0	5	-30.28	830.816	103.053	0	0.536	-1.059	-0.179	0.464	0.917	0.066	0	0	4	0	13	6	6	0	0	-3.114	0.154445	195.011	337.679	303.731	-1.79655	185.73	107.01
3-Guanidinopropanoate	2	0	0	0	0	0	0	2	0	-0.9142	-1.052	0	359.7	0	18	17	4	1	0	-3.765	3	2	139.129	581.483	70.251	0	0.307	-0.496	-0.107	0.693	1.121	0.088	0	0	1	2	9	5	9	0	0	-2.615	0.305439	195.511	303.007	265.156	0.560284	149.98	83
3-Hexaprenyl-4,5-dihydroxybenzoate	3	0	0	0	1	0	1	4	2	11.8892	11.965	0	1260	6	95	95	37	1	0	13.168	2	7	983.383	4008.03	103.291	0	0.11	-0.349	-0.031	0.89	2.832	0.051	0	0	1	2	41	4	54	7	2	10.568	0.000362055	149.995	956.063	821.953	-11.9984	629.92	432.17
3-Hexaprenyl-4-hydroxy-5-methoxybenzoate	3	0	0	0	1	0	1	4	1	12.1402	12.191	0	1240	6	98	98	38	1	0	13.461	1	7	980.038	3930.35	94.766	0	0.105	-0.333	-0.03	0.895	2.836	0.047	0	0	2	1	42	4	56	7	2	10.739	0.000361139	120.524	982.613	843.639	-12.6057	649.16	442.12
3-Hexaprenyl-4-hydroxybenzoate	3	0	0	0	1	0	1	3	1	12.1566	12.207	0	1251	6	94	94	37	1	0	13.663	1	7	996.697	3601	90.654	0	0.102	-0.292	-0.026	0.898	2.587	0.047	0	0	1	1	40	3	54	7	2	10.766	0.000616184	114.494	946.428	812.821	-12.6335	616.64	425.66
3-Hexenal	1	0	0	0	0	0	0	1	0	1.9635	1.408	0	327.6	0	17	16	6	0	0	1.608	0	2	221.1	211.759	33.588	0	0.163	-0.105	-0.058	0.837	0.541	0.044	0	0	1	0	7	1	10	1	0	1.408	0.652	43.4905	288.813	252.773	-1.56092	119.53	75.8
3-Hydroxy-1H-quinolin-4-one	1	0	0	0	1	1	2	3	1	0.6501	0.675	0	417.1	6	19	20	9	0	0	-0.135	2	2	177.513	524.793	62.424	0	0.287	-0.361	-0.073	0.713	0.897	0.076	0	1	1	2	12	3	7	2	0	0.674	0.375589	94.0794	321.018	286.38	-1.5553	148.37	96.38
3-Hydroxy-1-indanone	1	0	1	1	1	0	1	2	1	0.9283	0.928	0	382.3	6	19	20	9	0	1	0.488	1	1	166.581	376.731	47.786	0	0.282	-0.278	-0.069	0.718	0.707	0.056	0	1	1	1	11	2	8	1	0	0.928	0.457125	78.9921	303.136	268.726	-1.43792	139.6	95.35
3-Hydroxy-2,6-dimethyl-5-methylene-heptanoyl-CoA	3	1	1	2	1	0	1	21	3	-0.484802	-0.836	2	1369	10	112	114	31	0	7	-1.844	13	7	743.788	11315.5	205.069	0	0.228	-1.887	-0.078	0.772	6.378	0.071	1	1	11	6	60	29	52	6	3	-5.24	3.84338e-08	623.9	1154.06	1011.79	-2.15505	879.3	568.69
3-Hydroxy-2-methyl-1H-quinolin-4-one	1	0	0	0	1	1	2	3	1	1.1638	1.189	0	432.5	6	22	23	10	0	0	0.314	2	2	198.568	553.55	57.784	0	0.27	-0.346	-0.07	0.73	0.934	0.064	0	1	1	2	13	3	9	2	0	1.189	0.316415	94.0794	338.261	299.414	-1.70371	167.23	113.18
3-Hydroxy-2-methylpropanoate	2	0	0	0	0	0	0	3	1	-0.1912	-0.166	0	271.1	0	15	14	4	1	1	-0.638	1	1	116.63	297.331	46.089	0	0.285	-0.312	-0.1	0.715	0.784	0.07	0	0	1	1	7	3	8	0	0	-1.628	0.54284	114.494	258.324	225.558	-0.0785522	117.72	69.62
3-Hydroxy-2-methylpropanoyl-CoA	2	1	1	2	1	0	1	21	3	-2.6059	-3.042	2	1232	10	96	98	25	0	6	-4.054	13	6	525.789	9809.95	213.337	0	0.287	-2.282	-0.1	0.713	5.679	0.073	1	1	11	6	54	29	42	4	3	-7.361	1.51594e-07	623.9	1039.73	916.419	-0.227315	782.98	501.46
3-Hydroxy-2-methylpyridine-4,5-dicarboxylate	2	0	0	0	1	0	1	6	1	0.4585	-0.021	0	394.2	6	21	21	8	2	0	1.203	2	2	95.298	760.976	80.084	0	0.379	-0.732	-0.124	0.621	1.199	0.079	0	0	3	1	14	6	7	1	0	-1.767	0.116342	191.06	343.13	307.246	-1.20203	194.77	120.04
3-Hydroxy-2-methylpyridine-5-carboxylate	2	0	0	0	1	0	1	4	1	0.8541	0.349	0	368.2	6	18	18	7	1	0	1.587	2	1	146.168	476.642	63.494	0	0.301	-0.39	-0.098	0.699	0.904	0.074	0	0	2	1	11	4	7	1	0	-1.128	0.298418	128.719	308.121	274.114	-1.0718	156.47	96.38
3-Hydroxy-2-naphthoate	3	0	0	0	2	0	2	3	1	2.0754	2.126	0	451.8	11	22	23	11	1	0	3.361	1	1	98.288	600.241	62.536	0	0.391	-0.52	-0.074	0.609	0.809	0.064	1	1	1	1	14	3	8	2	0	0.652	0.222665	114.494	347.927	311.216	-2.5961	177.01	111.13
3-Hydroxy-3-(4-methylpent-3-en-1-yl)glutaryl-CoA	3	1	1	2	1	0	1	23	3	-1.2363	-1.562	2	1446	10	115	117	32	1	6	-2.336	13	8	652.664	12884.2	238.119	0	0.274	-2.444	-0.094	0.726	6.467	0.07	1	1	12	5	63	31	52	6	3	-5.966	1.26951e-08	686.24	1202.77	1056.9	-1.50018	918.41	589.61
3-Hydroxy-3-methyl-2-oxobutanoic acid	3	0	0	0	0	0	0	4	1	-0.3698	-0.205	0	282.3	0	17	16	5	1	0	-1.034	1	2	55.775	380.82	48.537	0	0.401	-0.541	-0.127	0.599	0.808	0.045	0	0	2	0	9	4	8	0	0	-1.678	0.387055	141.333	271.76	238.998	-0.894071	146.52	84.03
3-Hydroxy-3-methylglutarate	2	0	0	0	0	0	0	5	1	-0.7157	-0.665	0	335.8	0	21	20	6	2	0	-0.952	1	2	47.527	584.716	70.153	0	0.429	-0.748	-0.15	0.571	0.994	0.059	0	0	2	0	11	5	10	1	0	-3.423	0.241296	176.834	311.46	273.241	-0.355246	174.03	102.21
3-Hydroxy-4H-pyrid-4-one	1	0	0	0	0	1	1	2	1	-1.4604	-1.189	0	316.5	0	13	13	5	0	0	-1.729	2	3	139.481	339.38	59.962	0	0.28	-0.3	-0.095	0.72	0.773	0.094	0	0	1	2	8	3	5	1	0	-1.745	0.6171	94.0794	265.498	236.95	-0.409211	107.5	65.85
3-Hydroxy-4-hydroxymethyl-2-methylpyridine-5-carboxylate	2	0	0	0	1	0	1	5	2	0.2496	-0.255	0	382.4	6	22	22	8	1	0	0.649	3	1	164.507	649.142	67.058	0	0.285	-0.484	-0.096	0.715	1.214	0.079	0	0	2	2	13	5	9	1	0	-1.729	0.183395	164.221	342.536	303.758	-0.736088	187.7	118.67
3-Hydroxy-4-methylanthranilate	2	0	0	0	1	0	1	4	1	0.9066	0.957	0	391.3	6	21	21	8	1	0	1.245	2	1	166.122	604.904	63.275	0	0.288	-0.445	-0.083	0.712	1.101	0.079	0	0	1	2	12	4	9	1	0	-0.517	0.216687	167.025	326.551	288.714	-1.25499	173.28	109.07
3-Hydroxy-5,9,17-trioxo-4,5:9,10-disecoandrosta-1(10),2-dien-4-oate	1	0	1	1	0	1	1	6	1	1.4542	1.924	0	579.6	0	49	50	19	1	3	0.137	1	6	267.827	1349.48	80.754	0	0.269	-0.626	-0.089	0.731	1.702	0.051	0	1	4	1	25	6	24	3	0	0.424	0.0172484	195.011	544.274	475.171	-4.1237	349.32	231.18
3-Hydroxy-5-methylhex-4-enoyl-CoA	2	1	1	2	1	0	1	21	3	-1.5742	-1.925	2	1338	10	103	105	28	0	6	-2.881	13	7	661.153	10907.6	216.416	0	0.253	-2.062	-0.088	0.747	6.093	0.074	1	1	11	6	57	29	46	5	3	-6.33	7.76665e-08	623.9	1100.07	968.19	-1.19311	830.11	535.07
3-Hydroxy-5-oxohexanoate	3	0	0	0	0	0	0	4	1	-0.9348	-0.77	0	341.6	0	20	19	6	1	1	-1.165	1	2	97.206	492.567	64.183	0	0.358	-0.516	-0.129	0.642	0.926	0.059	0	0	2	1	10	4	10	0	0	-2.223	0.371737	141.333	308.478	270.068	-0.523079	158.64	96.72
3-Hydroxy-5-oxohexanoyl-CoA	3	1	1	2	1	0	1	22	3	-3.3495	-3.561	2	1314	10	101	103	27	0	6	-4.58	13	7	556.481	10912	230.975	0	0.288	-2.394	-0.102	0.712	5.911	0.074	1	1	12	6	57	30	44	4	3	-7.965	7.5539e-08	650.739	1089.88	960.93	-0.531876	823.9	527.19
3-Hydroxyaminophenol	1	0	0	0	1	0	1	3	1	1.1654	1.368	0	348.6	6	16	16	6	0	0	0.138	3	0	150.871	356.15	50.124	0	0.284	-0.29	-0.054	0.716	0.732	0.09	0	0	0	2	9	3	7	1	0	1.368	0.442495	102.742	289.107	255.609	-0.62345	122.32	75.11
3-Hydroxyanthranilate	10	0	0	0	1	0	1	4	1	0.4204	0.471	0	373.9	6	18	18	7	1	0	0.796	2	1	114.251	566.779	66.244	0	0.347	-0.526	-0.094	0.653	0.99	0.084	0	0	1	2	11	4	7	1	0	-1.003	0.26345	167.025	307.056	272.802	-0.879475	153.9	87.8
3-Hydroxybenzaldehyde	2	0	0	0	1	0	1	2	1	1.8771	1.347	0	352.8	6	15	15	7	0	0	1.443	1	1	126.568	302.144	50.474	0	0.321	-0.275	-0.074	0.679	0.582	0.069	0	0	1	1	9	2	6	1	0	1.338	0.491779	78.9921	284.912	254.399	-1.17474	122.94	73.4
3-Hydroxybenzoate	5	0	0	0	1	0	1	3	1	1.167	1.217	0	361	6	16	16	7	1	0	1.557	1	1	81.626	411.539	61.032	0	0.387	-0.441	-0.094	0.613	0.699	0.075	0	0	1	1	10	3	6	1	0	-0.25	0.38129	114.494	292.296	260.653	-1.08462	135.63	80.26
3-Hydroxybenzoyl-CoA	3	1	1	2	2	0	2	21	3	-1.2477	-1.573	2	1280	16	97	100	28	0	5	-2.405	13	6	545.564	10244.6	224.795	0	0.287	-2.296	-0.097	0.713	5.709	0.079	1	1	11	6	57	29	40	5	3	-6.053	7.86764e-08	623.9	1073.7	951.514	-1.23519	800.89	510.04
3-Hydroxybenzyl alcohol	2	0	0	0	1	0	1	2	2	0.9581	0.983	0	344.3	6	17	17	7	0	0	0.437	2	0	170.533	330.948	43.706	0	0.252	-0.243	-0.052	0.748	0.719	0.075	0	0	0	2	9	2	8	1	0	0.982	0.512484	87.6544	291.701	257.165	-0.825118	128.57	84.03
3-Hydroxybutanoyl-CoA	2	1	1	2	1	0	1	21	3	-2.6909	-2.957	2	1258	10	96	98	25	0	6	-4.054	13	6	560.283	10007.8	213.013	0	0.277	-2.206	-0.095	0.723	5.746	0.074	1	1	11	6	54	29	42	4	3	-7.446	1.53964e-07	623.9	1039.73	916.419	-0.293478	782.44	502.15
3-Hydroxycarbamazepine	2	0	0	0	2	0	2	2	1	2.4117	2.437	2	596.1	12	31	33	15	0	0	1.713	2	2	202.609	993.068	69.644	0	0.33	-0.55	-0.049	0.67	1.116	0.068	0	2	1	2	19	4	12	2	0	2.377	0.0950258	126.649	431.557	385.081	-3.32923	237.53	158.46
3-Hydroxy-cis,cis-muconate	2	0	0	0	0	0	0	5	1	-0.3205	-0.031	0	339.9	0	17	16	6	2	0	-0.305	1	4	50.615	560.828	77.418	0	0.426	-0.702	-0.149	0.574	0.948	0.079	0	0	2	1	11	5	6	0	0	-3.023	0.236967	176.834	312.633	280.212	-1.32966	160.6	86.77
3'-Hydroxyechinenone	4	0	0	0	0	2	2	2	1	9.6203	9.76	0	1209	0	96	97	40	0	1	10.996	1	12	858.125	3412.04	68.872	0	0.145	-0.409	-0.02	0.855	2.413	0.037	0	0	1	1	42	2	54	7	2	9.76	0.00113541	78.9921	932.65	805.722	-13.3835	641.32	440.06
3-Hydroxyechinenone	4	0	0	0	0	2	2	2	1	10.07	10.209	0	1206	0	96	97	40	0	1	12.158	1	12	855.362	3428.52	68.736	0	0.145	-0.413	-0.021	0.855	2.431	0.036	0	0	1	1	42	2	54	7	2	10.209	0.00104602	78.9921	932.65	805.722	-13.8099	641.21	439.72
3'-Hydroxyflavanone	2	0	0	0	2	1	3	3	1	2.8325	2.857	0	503.2	12	30	32	15	0	1	2.808	1	1	244.39	732.562	57.12	0	0.257	-0.374	-0.056	0.743	1.081	0.057	0	1	2	1	18	3	12	2	0	2.846	0.141681	85.0228	418.445	371.799	-3.13774	219.9	150.23
3-Hydroxyindolin-2-one	2	0	1	1	1	0	1	2	1	0.1673	0.167	1	368.1	6	18	19	8	0	1	-0.014	2	1	154.436	463.444	54.571	0	0.29	-0.365	-0.073	0.71	0.894	0.075	0	1	1	2	11	3	7	1	0	0.186	0.431399	94.0794	300.542	267.17	-1.18842	136.68	90.89
3-Hydroxyisovaleryl-CoA	1	1	1	2	1	0	1	21	3	-2.4859	-2.837	2	1275	10	99	101	26	0	5	-3.655	13	6	613.834	10179	209.538	0	0.259	-2.07	-0.09	0.741	5.911	0.074	1	1	11	5	55	29	44	5	3	-7.241	1.25348e-07	623.9	1052.57	926.372	-0.572623	804.5	518.95
3-Hydroxykynurenamine	2	0	0	0	1	0	1	3	1	-0.1575	-0.133	0	449.9	6	25	25	9	0	0	0.366	3	1	271.218	707.021	57.393	0	0.199	-0.312	-0.049	0.801	1.259	0.079	0	0	1	3	13	4	12	1	0	-0.94	0.204477	184.055	361.74	316.842	-1.19584	192.74	118.33
3-Hydroxy-L-glutamate	1	0	0	0	0	0	0	5	1	-1.8625	-4.291	0	340.5	0	20	19	5	2	2	-2.908	2	2	27.814	686.35	79.982	0	0.459	-0.926	-0.158	0.541	1.09	0.077	0	0	2	2	11	6	9	0	0	-5.747	0.190254	229.366	308.97	271.574	-0.493533	170.32	97.75
3-Hydroxylidocaine	2	0	0	0	1	0	1	2	1	2.3591	2.384	1	554.1	6	40	40	14	0	0	1.237	3	1	427.429	907.652	42.669	0	0.114	-0.187	-0.027	0.886	1.451	0.05	0	0	1	2	18	4	22	1	0	1.807	0.124334	89.2045	474.262	410.123	-2.66483	278.04	187.96
3-Hydroxy-L-kynurenine	6	0	0	0	1	0	1	5	1	-0.566	-2.994	0	484.1	6	28	28	10	1	1	-1.678	3	2	184.981	1070.63	80.995	0	0.309	-0.683	-0.087	0.691	1.528	0.081	0	0	2	3	16	6	12	1	0	-2.401	0.073858	246.396	392.341	346.11	-1.51604	229.07	135.48
3-Hydroxymonoethylglycinexylidide	2	0	0	0	1	0	1	2	1	1.4744	1.499	1	529.4	6	34	34	12	0	0	0.101	3	1	411.049	847.836	42.686	0	0.112	-0.179	-0.025	0.888	1.423	0.056	0	0	1	3	16	4	18	1	0	0.869	0.164777	109.167	435.078	378.193	-2.58079	241.13	160.86
3-Hydroxy-N6,N6,N6-trimethyl-L-lysine	4	0	0	0	0	0	0	3	1	-2.1405	-4.594	0	461.2	0	35	34	9	1	2	-7.923	2	1	285.658	1083.67	66.865	0	0.19	-0.293	-0.066	0.81	2.057	0.079	0	0	1	2	14	5	21	0	0	-4.592	0.233997	156.372	394.123	336.964	-2.37206	246.92	164.29
3'-Hydroxy-N-methyl-(S)-coclaurine	5	0	0	0	2	1	3	4	3	3.0931	3.169	0	556.8	12	44	46	18	0	1	2.116	4	0	365.552	1164.77	69.043	0	0.172	-0.359	-0.05	0.828	1.733	0.074	0	1	1	3	23	5	21	2	0	2.366	0.0369094	124.312	517.987	453.375	-2.92869	310.63	215.06
3-Hydroxyoctadecanoyl-CoA	2	1	1	2	1	0	1	21	3	3.7634	3.412	2	1684	10	138	140	39	0	6	3.352	13	6	987.976	14643.6	221.756	0	0.207	-1.797	-0.07	0.793	6.898	0.061	1	1	11	6	68	29	70	8	3	-0.992	4.4979e-09	623.9	1386.65	1203.58	-6.71015	1005.92	668.5
3-Hydroxy-OPC4-CoA	2	1	2	3	1	0	1	22	3	-0.6385	-0.85	2	1467	10	121	124	35	0	8	-2.301	13	8	760.808	12735.6	222.358	0	0.241	-2.09	-0.082	0.759	6.594	0.07	1	1	12	6	65	30	56	6	3	-5.254	1.25844e-08	650.739	1248.17	1095.06	-2.90078	930.05	612.59
3-Hydroxy-OPC6-CoA	2	1	2	3	1	0	1	22	3	0.2739	0.063	2	1542	10	127	130	37	0	8	-1.243	13	8	784.058	13556.3	233.792	0	0.246	-2.161	-0.085	0.754	6.629	0.066	1	1	12	6	67	30	60	7	3	-4.341	7.6102e-09	650.739	1297.73	1136.08	-3.76257	961.98	644.49
3-Hydroxy-OPC8-CoA	2	1	2	3	1	0	1	22	3	1.1863	0.975	2	1608	10	133	136	39	0	8	-0.185	13	8	848.124	14301.6	236.069	0	0.236	-2.102	-0.082	0.764	6.794	0.065	1	1	12	6	69	30	64	7	3	-3.429	4.60213e-09	650.739	1347.29	1177.1	-4.71407	993.92	656.15
3-Hydroxyphenylacetate	3	0	0	0	1	0	1	3	1	1.2018	1.252	0	381.1	6	19	19	8	1	0	0.747	1	1	97.803	472.985	61.265	0	0.372	-0.461	-0.094	0.628	0.78	0.067	0	0	1	1	11	3	8	1	0	-0.21	0.341046	114.494	317.075	281.164	-1.32156	151.97	98.44
3-Hydroxypimeloyl-CoA	4	1	1	2	1	0	1	23	3	-2.558	-2.884	2	1363	10	105	107	28	1	6	-4.413	13	7	535.556	11764.9	246.391	0	0.303	-2.62	-0.106	0.697	6.013	0.075	1	1	12	6	59	31	46	5	3	-8.762	3.09118e-08	686.24	1129.58	995.173	-0.571337	849.72	549.48
3-Hydroxypropanal	2	0	0	0	0	0	0	2	1	-0.0512001	-0.607	0	251.8	0	11	10	3	0	0	-0.97	1	1	110.396	193.196	44.729	0	0.281	-0.215	-0.107	0.719	0.552	0.071	0	0	1	1	5	2	6	0	0	-0.607	0.709972	78.9921	235.853	207.255	0.281844	87.38	50.07
3-Hydroxypropanoate	3	0	0	0	0	0	0	3	1	-0.6537	-0.629	0	260.6	0	12	11	3	1	0	-0.947	1	1	67.321	275.134	53.836	0	0.371	-0.392	-0.131	0.629	0.664	0.075	0	0	1	1	6	3	6	0	0	-2.087	0.60454	114.494	243.237	213.509	0.372316	100.17	57.28
3-Hydroxypropionyl-CoA	4	1	1	2	1	0	1	21	3	-3.0684	-3.42	2	1226	10	93	95	24	0	5	-4.363	13	6	524.188	9707.43	218.098	0	0.286	-2.266	-0.1	0.714	5.652	0.078	1	1	11	6	53	29	40	4	3	-7.824	1.95163e-07	623.9	1024.64	904.37	0.19789	765.44	486.37
3-Hydroxyquinine	1	0	0	0	2	3	5	4	2	2.4777	1.922	0	600.7	11	49	52	20	0	4	1.82	4	1	397.992	1247.23	61.587	0	0.169	-0.35	-0.039	0.831	1.726	0.064	1	1	2	1	25	5	24	3	0	1.781	0.0352758	103.036	533.611	465.948	-3.62178	327.37	218.83
3-Hydroxyvalproic acid	3	0	0	0	0	0	0	3	1	1.6224	1.647	0	386.5	0	27	26	8	1	2	1.258	1	1	276.269	498.621	36.735	0	0.143	-0.184	-0.049	0.857	1.106	0.046	0	0	1	1	11	3	16	1	0	0.214	0.303199	114.494	347.751	299.142	-1.48916	182.52	115.93
3-Hydroxy-vitamin K	2	0	0	0	1	1	2	3	1	9.1493	9.149	0	983.1	6	82	83	31	0	4	10.297	1	3	760.443	2314.71	60.349	0	0.113	-0.267	-0.027	0.887	2.088	0.035	0	1	2	0	34	3	48	5	1	9.149	0.00288627	105.831	784.182	669.298	-10.0919	509.04	361.17
3-Indoleacetonitrile	3	1	0	1	1	0	1	1	0	2.0372	2.037	0	430.7	10	20	21	10	0	0	1.554	1	0	167.394	390.312	49.261	0	0.306	-0.277	-0.059	0.694	0.629	0.055	1	1	0	1	12	2	8	2	0	2.037	0.374156	78.4086	332.045	296.202	-2.8124	160.88	101.87
3-Iodo-L-tyrosine	5	0	0	0	1	0	1	3	1	1.1594	-1.269	0	447.7	6	24	24	9	1	1	-1.153	2	1	66.541	702.555	66.085	0	0.426	-0.668	-0.085	0.574	0.901	0.063	0	0	1	2	14	5	10	1	0	-0.784	0.0470136	167.025	395.561	376.829	-2.83033	226.71	147.48
3-Isochromanone	2	0	0	0	1	1	2	2	0	1.4737	1.473	0	367	6	19	20	9	0	0	0.416	0	1	145.257	343.545	41.361	1	0.302	-0.283	-0.069	0.698	0.653	0.044	0	1	2	0	11	2	8	1	0	1.473	0.485006	49.5212	314.599	278.363	-1.76094	139.64	97.75
3-Isopropenylpimelyl-CoA	1	1	1	2	1	0	1	22	2	-0.692403	-1.018	2	1398	10	111	113	31	1	6	-1.997	12	8	603.982	11865.5	235.276	0	0.284	-2.41	-0.099	0.716	6.076	0.07	1	1	12	5	61	30	50	6	3	-6.876	2.43115e-08	650.739	1174.04	1032.21	-2.0722	884.24	579.32
3-Isopropylbut-3-enoic acid	1	0	0	0	0	0	0	2	0	1.6569	1.682	0	329.2	0	21	20	7	1	0	1.907	0	2	196.651	311.312	36.169	0	0.201	-0.19	-0.069	0.799	0.755	0.041	0	0	1	0	9	2	12	2	0	0.261	0.483702	78.9921	302.78	262.59	-1.32229	151.61	97.75
3-Isopropylbut-3-enoyl-CoA	3	1	1	2	1	0	1	20	2	-0.757802	-1.109	2	1283	10	102	104	28	0	5	-1.438	12	7	660.258	10020.1	195.973	0	0.243	-1.895	-0.081	0.757	5.914	0.072	1	1	11	5	56	28	46	6	3	-5.513	1.19607e-07	588.398	1084.19	953.451	-1.64136	816.87	527.87
3'-Keto-3'-deoxy-AMP	2	1	1	2	1	0	1	10	1	-1.9224	-1.779	0	447.5	10	35	37	10	0	3	-3.516	5	2	199.377	1623.45	91.496	0	0.277	-1.006	-0.092	0.723	2.622	0.113	1	1	6	2	23	13	12	2	1	-3.265	0.006675	298.124	477.132	424.864	-0.133102	306.77	189.33
3'-Keto-3'-deoxy-ATP	3	1	1	2	1	0	1	16	1	-2.482	-2.353	0	541.1	10	45	47	10	0	3	-4.838	9	4	117.107	2810.54	136.357	0	0.392	-2.035	-0.151	0.608	3.159	0.101	1	1	8	2	31	21	14	0	3	-6.755	0.000125234	434.456	595.988	532.738	1.39784	419.45	259.99
3-Keto-4-methylzymosterol	2	0	1	1	0	3	3	1	0	7.4573	7.597	0	692	0	73	76	28	0	7	9.153	0	3	627.751	1101.6	33.148	0	0.046	-0.074	-0.018	0.954	1.518	0.03	0	5	1	0	29	1	44	6	1	7.597	0.0188039	43.4905	649.212	548.453	-8.56294	420.93	317.96
3-Keto-beta-D-galactose	1	0	0	0	0	1	1	6	4	-2.4799	-2.34	0	343.7	0	22	22	6	0	4	-3.995	4	1	103.372	761.059	75.498	0	0.35	-0.774	-0.131	0.65	1.44	0.089	0	0	2	3	12	6	10	0	0	-2.34	0.222075	191.527	311.229	272.806	0.246394	170.85	107.7
3-Ketolactose	2	0	0	0	0	2	2	11	7	-4.2268	-4.087	0	492.7	0	43	44	12	0	9	-6.204	7	1	200.295	1999.27	103.737	0	0.297	-1.204	-0.112	0.703	2.854	0.098	0	0	4	6	23	11	20	0	2	-4.087	0.0121179	310.094	475.477	413.813	0.323758	315.13	203.74
3-Ketosphingosine	4	0	0	0	0	0	0	2	1	4.858	5.104	0	775	0	56	55	18	0	1	5.179	2	2	663.938	1413.91	54.212	0	0.072	-0.131	-0.025	0.928	1.694	0.045	0	0	1	2	21	3	35	4	0	4.502	0.039919	131.524	603.907	513.453	-6.86904	343.49	240.78
3-Ketosucrose	2	0	1	1	0	1	1	11	7	-4.277	-4.138	0	505.1	0	43	44	12	0	8	-4.892	7	1	225.527	2045.62	97.937	0	0.277	-1.121	-0.105	0.723	2.929	0.089	0	0	4	7	23	11	20	0	2	-4.138	0.0122281	310.094	473.232	411.717	0.920416	316.14	205.11
3-Mercapto-2-mercaptomethylpropanoate	1	0	0	0	0	0	0	2	0	0.6607	0.686	0	296.3	0	16	15	4	1	0	0.29	2	1	54.898	300.401	47.097	0	0.407	-0.413	-0.108	0.593	0.601	0.051	0	0	1	0	8	4	8	0	0	-0.782	0.159233	214.907	303.613	284.063	0.912082	161	102.55
3-Mercaptolactate	1	0	0	0	0	0	0	3	1	-0.3346	-0.31	0	285	0	13	12	3	1	1	-0.899	2	1	54.818	342.099	57.276	0	0.404	-0.485	-0.123	0.596	0.716	0.078	0	0	1	1	7	4	6	0	0	-1.782	0.317702	182.451	263.648	241.165	0.585367	128.72	77.17
3-Methoxy-4-hydroxymandelate	3	0	0	0	1	0	1	5	2	0.5332	0.583	0	420.5	6	24	24	9	1	1	-0.315	2	1	93.334	779.447	73.16	0	0.389	-0.721	-0.108	0.611	1.132	0.066	0	0	2	2	14	5	10	1	0	-0.889	0.160444	156.026	358.488	317.251	-1.35015	197.25	123.13
3-Methoxy-4-hydroxyphenylacetaldehyde	2	0	0	0	1	0	1	3	1	1.7879	1.258	0	404.7	6	22	22	9	0	0	0.966	1	1	162.202	504.967	58.836	0	0.3	-0.374	-0.083	0.7	0.874	0.062	0	0	2	1	12	3	10	1	0	1.257	0.326878	85.0228	345.878	305.729	-1.62976	171.69	113.53
3-Methoxy-4-hydroxyphenylethyleneglycol	2	0	0	0	1	0	1	4	3	0.431	0.456	0	409.9	6	25	25	9	0	1	-0.617	3	0	234.559	669.291	59.256	0	0.214	-0.349	-0.061	0.786	1.284	0.084	0	0	1	3	13	4	12	1	0	0.453	0.242249	129.187	357.894	313.764	-0.845103	189.93	119.02
3-Methoxy-4-hydroxyphenylglycolaldehyde	3	0	0	0	1	0	1	4	2	1.1357	0.605	0	401.3	6	23	23	9	0	1	-0.101	2	1	168.379	631.665	65.421	0	0.29	-0.457	-0.087	0.71	1.117	0.076	0	0	2	2	13	4	10	1	0	0.602	0.234316	120.524	351.105	310.998	-1.30201	184.49	113.53
3-Methoxyapigenin	2	0	0	0	2	1	3	6	3	1.8357	2.098	0	623.8	12	34	36	16	0	0	2.343	3	2	266.543	1376.27	94.964	0	0.286	-0.632	-0.073	0.714	1.575	0.08	0	1	3	3	22	6	12	2	0	1.172	0.0357631	162.057	467.345	416.702	-2.35099	275.06	183.5
3-Methoxytyramine	4	0	0	0	1	0	1	2	1	0.9733	0.998	0	417.9	6	25	25	9	0	0	0.615	2	0	263.145	518.287	46.137	0	0.185	-0.23	-0.042	0.815	1.011	0.069	0	0	1	2	12	3	13	1	0	0.002	0.319063	110.715	357.792	311.512	-1.64752	181.95	120.04
3-Methoxytyramine-betaxanthin	2	0	0	0	1	1	2	7	1	1.6947	1.322	0	677.5	6	46	47	18	2	1	0.3	3	5	255.336	2019.9	113.55	0	0.312	-0.929	-0.093	0.688	2.053	0.075	0	0	4	2	26	8	20	2	0	-1.637	0.00986305	207.143	582.049	514.047	-4.42806	354.82	229.12
3-Methyl-1-(2,4,6-trihydroxyphenyl)butan-1-one	2	0	0	0	1	0	1	4	3	2.1426	2.218	0	459.3	6	29	29	11	0	0	2.248	3	1	271.245	721.115	58.416	0	0.205	-0.321	-0.056	0.795	1.249	0.071	0	0	1	3	15	4	14	2	0	1.528	0.128329	149.995	386.074	338.77	-1.47312	217.8	146.11
3-Methyl-1-hydroxybutyl-ThPP	2	1	0	1	1	0	1	10	1	1.8776	1.225	0	814	11	61	62	17	0	1	-7.831	7	2	426.026	3164.43	120.792	0	0.238	-0.926	-0.077	0.762	2.961	0.072	0	0	4	2	32	15	29	3	2	-1.748	0.00019108	362.009	712.82	629.705	-2.65076	486.52	321.73
3-Methyl-2-oxobutanoic acid	13	0	0	0	0	0	0	3	0	0.6357	0.801	0	289.9	0	16	15	5	1	0	-0.406	0	2	88.82	305.639	45.283	0	0.347	-0.366	-0.114	0.653	0.689	0.042	0	0	2	0	8	3	8	1	0	-0.673	0.484394	105.831	268.779	235.825	-1.0782	130.81	77.51
3-Methylbenzaldehyde	2	0	0	0	1	0	1	1	0	2.6307	2.075	0	360	6	17	17	8	0	0	1.994	0	1	183.845	231.525	36.012	0	0.245	-0.157	-0.051	0.755	0.486	0.049	0	0	1	0	9	1	8	1	0	2.075	0.560245	43.4905	294.772	261.179	-2.06872	129.05	86.09
3-Methylbenzyl alcohol	2	0	0	0	1	0	1	1	1	1.7117	1.711	0	351.5	6	19	19	8	0	0	1.603	1	0	227.809	266.388	29.273	0	0.176	-0.133	-0.028	0.824	0.624	0.056	0	0	0	1	9	1	10	1	0	1.711	0.580539	52.1529	301.562	263.946	-1.75633	134.67	91.23
3-Methylbutanal	1	0	0	0	0	0	0	1	0	1.7475	1.192	0	275.7	0	16	15	5	0	0	1.233	0	1	175.204	145.354	28.207	0	0.182	-0.096	-0.068	0.818	0.431	0.034	0	0	1	0	6	1	10	1	0	1.192	0.692387	43.4905	260.801	226.085	-0.903966	109.04	69.28
3-Methylbutanoic acid	2	0	0	0	0	0	0	2	0	1.145	1.17	0	284.5	0	17	16	5	1	0	1.263	0	1	161.511	231.295	34.763	0	0.216	-0.176	-0.076	0.784	0.637	0.046	0	0	1	0	7	2	10	1	0	-0.275	0.584305	78.9921	268.184	232.338	-0.73619	121.84	76.14
3-Methylbutanol	1	0	0	0	0	0	0	1	1	1.2225	1.222	0	284.1	0	18	17	5	0	0	1.222	1	0	244.525	168.192	21.641	0	0.07	-0.041	-0.028	0.93	0.551	0.049	0	0	0	1	6	1	12	1	0	1.222	0.694705	52.1529	267.59	228.851	-0.638639	114.4	75.45
3-Methylbutanoyl-CoA	5	1	1	2	1	0	1	20	2	-1.2697	-1.621	2	1274	10	98	100	26	0	5	-2.082	12	6	612.306	9783.84	200.706	0	0.26	-1.994	-0.088	0.74	5.683	0.069	1	1	11	5	54	28	44	5	3	-6.025	1.79449e-07	588.398	1049.59	923.2	-1.10834	787.1	508.66
3-Methylbutyraldehyde oxime	1	0	0	0	0	0	0	2	0	1.7894	1.259	0	307.9	0	18	17	5	0	0	1.313	2	1	202.275	192.427	29.495	0	0.172	-0.107	-0.041	0.828	0.518	0.055	0	0	1	0	7	2	11	1	0	1.259	0.580592	61.3434	287.453	248.882	-1.16754	124.26	80.94
3-Methyl-cis,cis-hexadienedioate	2	0	0	0	0	0	0	4	0	0.689	0.953	0	353.2	0	19	18	7	2	0	0.467	0	4	58.004	490.653	65.557	0	0.418	-0.58	-0.136	0.582	0.809	0.05	0	0	2	0	11	4	8	1	0	-1.735	0.280688	141.333	322.494	286.992	-1.67326	166.71	91.92
3-Methylcrotonyl-CoA	7	1	1	2	1	0	1	20	2	-1.205	-1.449	2	1264	10	96	98	26	0	5	-2.27	12	7	598.514	9681.79	203.031	0	0.263	-2.016	-0.089	0.737	5.644	0.072	1	1	11	5	54	28	42	5	3	-5.854	1.81682e-07	588.398	1045.29	921.898	-1.15028	785	503.18
3-Methyldioxyindole	1	0	1	1	1	0	1	2	1	0.479	0.479	1	372.9	6	21	22	9	0	1	0.505	2	1	201.142	445.541	44.694	0	0.23	-0.275	-0.051	0.77	0.92	0.069	0	1	1	1	12	3	9	1	0	0.498	0.377246	94.0794	313.383	277.123	-1.46331	155.18	103.58
3-Methyleneoxindole	1	0	1	1	1	0	1	1	0	1.2966	1.296	1	410.3	6	18	19	9	0	0	1.512	1	2	185.307	385.192	48.162	0	0.274	-0.257	-0.056	0.726	0.681	0.061	0	1	1	1	11	2	7	2	0	1.296	0.488623	58.5778	305.13	271.641	-1.7849	137.09	91.92
3-Methylglutaconyl-CoA	2	1	1	2	1	0	1	22	2	-2.052	-2.271	2	1311	10	99	101	27	1	5	-3.209	12	8	522.238	10813	235.887	0	0.301	-2.481	-0.105	0.699	5.768	0.075	1	1	12	5	57	30	42	5	3	-8.102	6.10666e-08	650.739	1085.58	959.629	-1.10054	820.28	524.44
3-Methylindolepyruvate	2	1	0	1	1	0	1	3	0	1.9614	2.126	0	473.9	10	27	28	12	1	1	0.823	1	2	167.257	762.837	65.727	0	0.324	-0.521	-0.079	0.676	1.089	0.06	1	1	2	1	16	4	11	2	0	2.122	0.139376	127.152	384.419	340.829	-3.27403	211.97	132.74
3-Methyloxindole	1	0	1	1	1	0	1	1	0	1.282	1.281	1	372.9	6	20	21	9	0	1	1.226	1	1	201.567	351.423	39.845	0	0.23	-0.216	-0.053	0.77	0.726	0.054	0	1	1	1	11	2	9	2	0	1.282	0.483251	58.5778	310.402	273.95	-1.78467	141.35	101.52
3-Methylpyrrole-2,4-dicarboxylic acid	3	1	0	1	0	0	0	4	0	0.9101	0.96	0	375.3	5	19	19	7	2	0	0.546	1	2	81.575	631.203	82.197	0	0.391	-0.658	-0.133	0.609	1.024	0.086	0	0	2	1	12	5	7	1	0	-4.249	0.191409	162.654	318.051	282.75	-1.12785	169.48	103.58
3-Methylsalicylaldehyde	2	0	0	0	1	0	1	2	1	2.3633	1.833	0	362.8	6	18	18	8	0	0	2.262	1	1	172.129	340.488	45.694	0	0.263	-0.247	-0.066	0.737	0.692	0.059	0	0	1	1	10	2	8	1	0	1.803	0.428041	78.9921	304.408	270.312	-1.56351	142.3	93.63
3-Methylsalicylate	2	0	0	0	1	0	1	3	1	1.6532	1.704	0	362	6	19	19	8	1	0	2.636	1	1	152.491	444.061	50.949	0	0.289	-0.355	-0.073	0.711	0.872	0.068	0	0	1	1	11	3	8	1	0	0.231	0.322777	114.494	311.791	276.565	-1.45121	154.98	97.06
3-Methylthiopropanamine	1	0	0	0	0	0	0	0	0	0.2874	0.028	0	326.7	0	17	16	4	0	0	0.479	1	0	257.776	181.396	21.9	0	0.105	-0.059	-0.021	0.895	0.497	0.046	0	0	0	1	6	2	11	1	0	-0.838	0.547518	97.7395	288.291	252.979	-1.13843	127.01	80.94
3-Methylthiopropyl-desulfoglucosinolate	4	0	0	0	0	1	1	7	4	-0.4836	-0.459	0	536.4	0	41	41	11	0	5	0.045	6	1	316.431	1423.51	67.939	0	0.205	-0.544	-0.059	0.795	2.109	0.068	0	0	2	4	20	9	21	2	0	-0.459	0.00919889	266.494	513.415	456.021	-1.68757	316.13	211.97
3-Methylxanthine	3	1	0	1	0	1	1	4	0	-0.5117	-0.512	3	387.2	5	18	19	6	0	0	-0.662	3	2	133.418	670.499	81.395	0	0.328	-0.568	-0.113	0.672	1.164	0.097	0	1	3	2	12	6	6	2	0	0.21	0.287225	116.089	309.715	275.498	-0.00889164	158.8	97.41
3'-N-Debenzoyl-2'-deoxytaxol	2	0	0	0	2	2	4	12	2	2.5288	2.021	0	884	12	100	105	40	0	10	3.865	3	6	559.092	4635.87	89.933	4	0.184	-0.964	-0.053	0.816	4.281	0.049	0	3	10	2	53	13	47	6	2	1.21	2.55105e-05	304.536	944.079	821.47	-6.72036	703.38	478.82
3'-N-Debenzoyltaxol	2	0	0	0	2	2	4	13	3	1.8766	1.369	0	888.4	12	101	106	40	0	11	2.98	4	6	553.367	4975.69	95.712	4	0.189	-1.056	-0.055	0.811	4.545	0.053	0	3	10	3	54	14	47	6	2	0.835	1.60762e-05	340.037	949.306	826.739	-6.60446	716.23	486.03
3-Nitroacrylate	1	0	0	0	0	0	0	4	0	-3.1321	-0.079	0	306.5	0	11	10	3	1	0	-1.476	0	3	22.067	297.57	62.426	0	0.464	-0.45	-0.139	0.536	0.52	0.065	0	0	1	0	8	5	3	0	0	-1.553	0.635564	151.973	254.02	229.487	-1.47963	121.02	60.36
3-Nonaprenyl-4-hydroxybenzoate	2	0	0	0	1	0	1	3	1	17.6364	17.687	0	1652	6	133	133	52	1	0	19.756	1	10	1387.99	6212.29	105.095	0	0.08	-0.3	-0.02	0.92	3.461	0.044	0	0	1	1	55	3	78	10	2	16.246	1.95552e-05	114.494	1276.14	1091.2	-18.7071	855.44	593.38
3-Octaprenyl-4-hydroxybenzoate	3	0	0	0	1	0	1	3	1	15.8098	15.86	0	1572	6	120	120	47	1	0	17.725	1	9	1311.81	5449.68	102.63	0	0.083	-0.287	-0.021	0.917	3.18	0.045	0	0	1	1	50	3	70	9	2	14.419	6.17752e-05	114.494	1166.23	998.41	-16.6798	775.84	537.13
3-O-Methylgallate	2	0	0	0	1	0	1	5	2	0.8832	0.959	0	404.5	6	21	21	8	1	0	0.833	2	1	98.021	697.331	80.161	0	0.379	-0.653	-0.113	0.621	1.071	0.085	0	0	2	2	13	5	8	1	0	-0.511	0.174997	156.026	338.117	300.603	-0.735845	181.42	114.9
3-O-Methyl-myo-inositol	2	0	0	0	0	1	1	6	5	-2.6557	-2.656	0	367.9	0	27	27	7	0	4	-0.618	5	0	199.008	848.736	69.145	0	0.23	-0.53	-0.088	0.77	1.778	0.1	0	0	1	5	13	6	14	0	0	-2.656	0.186236	200.19	330.949	286.637	0.173248	192.8	120.73
3-O-Mycarosylerythronolide B	2	0	0	0	0	1	1	10	5	1.7336	1.807	0	737.5	0	88	89	28	0	14	0.713	5	2	552.725	3024.1	70.139	1	0.125	-0.514	-0.047	0.875	3.587	0.048	0	0	5	3	38	10	50	3	1	1.807	0.00054483	265.93	770.371	654.594	-4.1973	572.92	399.59
3-Oxalomalate	2	0	0	0	0	0	0	8	1	-1.7453	-1.53	0	359.6	0	20	19	6	3	2	-3.498	1	4	-93.355	948.667	103.046	0	0.63	-1.662	-0.211	0.37	0.977	0.075	0	0	4	1	14	8	6	0	0	-4.479	0.0737664	266.014	329.813	296.043	-2.25525	198.29	112.84
3-Oxo-3-ureidopropanoate	3	0	0	0	0	0	0	4	0	-1.267	-1.242	3	354.8	0	16	15	4	1	0	-1.199	2	3	44.97	673.646	88.364	0	0.437	-0.829	-0.15	0.563	1.07	0.099	0	0	3	2	10	6	6	0	0	-2.716	0.243338	200.289	296.515	262.967	-0.645119	151.35	83.69
3-Oxo-5beta-cholanate	1	0	1	1	0	3	3	3	0	4.8328	4.998	0	624.7	0	65	68	24	1	8	6.199	0	2	393.88	1139.96	61.674	0	0.185	-0.337	-0.067	0.815	1.488	0.032	0	5	2	0	27	3	38	5	0	3.719	0.0193062	105.831	591.444	502.168	-6.82156	376.61	280.23
3-Oxoadipate	4	0	0	0	0	0	0	5	0	-0.639	-0.449	0	369.6	0	19	18	6	2	0	-0.534	0	3	31.308	631.592	81.872	0	0.458	-0.782	-0.159	0.542	0.927	0.063	0	0	3	0	11	5	8	0	0	-3.003	0.254518	168.172	318.765	282.018	-0.603117	164.96	97.75
3-Oxoadipyl-CoA	4	1	1	2	1	0	1	23	2	-3.0537	-3.239	2	1328	10	100	102	27	1	5	-4.257	12	8	464.403	11382.7	247.838	0	0.325	-2.787	-0.113	0.675	5.784	0.074	1	1	13	5	58	31	42	4	3	-9.137	4.35872e-08	677.578	1100.17	972.88	-0.474964	830.22	532.67
3-Oxodecanoyl-CoA	3	1	1	2	1	0	1	21	2	0.0743009	-0.137	2	1429	10	112	114	31	0	5	-0.951	12	7	711.312	11749.9	217.492	0	0.251	-2.065	-0.087	0.749	6.159	0.066	1	1	12	5	60	29	52	6	3	-4.607	3.68785e-08	615.237	1183.78	1037.71	-2.72691	874.66	571.09
3-Oxo-delta4-steroid	1	0	1	1	0	3	3	1	0	4.3285	4.575	0	506	0	48	51	19	0	5	5.496	0	2	421.118	561.663	30.98	0	0.084	-0.093	-0.029	0.916	1.017	0.032	0	5	1	0	20	1	28	4	0	4.575	0.130804	43.4905	467.111	398.015	-5.70429	271.14	220.54
3-Oxo-delta5-steroid	2	0	1	1	0	3	3	1	0	4.0138	4.153	0	513.9	0	48	51	19	0	5	5.356	0	2	428.595	596.697	35.267	0	0.083	-0.096	-0.032	0.917	1.065	0.036	0	5	1	0	20	1	28	4	0	4.153	0.137475	43.4905	467.111	398.015	-5.59551	271.4	218.14
3-Oxododecanoic acid	1	0	0	0	0	0	0	3	0	3.4014	3.566	0	575.1	0	37	36	12	1	0	3.829	0	2	386.188	843.836	55.637	0	0.164	-0.241	-0.057	0.836	1.226	0.039	0	0	2	0	15	3	22	2	0	2.093	0.148709	105.831	451.93	387.87	-3.82987	241.33	160.86
3-Oxododecanoyl-CoA	3	1	1	2	1	0	1	21	2	0.986701	0.776	2	1490	10	118	120	33	0	5	0.107	12	7	771.118	12408.4	219.262	0	0.241	-2.009	-0.083	0.759	6.321	0.064	1	1	12	5	62	29	56	6	3	-3.694	2.23016e-08	615.237	1233.34	1078.73	-3.69461	906.59	599.56
3-Oxoglycyrrhetinate	1	0	0	0	0	5	5	4	0	5.345	5.757	0	653.5	0	78	82	30	1	8	6.076	0	4	432.614	1470	56.036	0	0.169	-0.38	-0.054	0.831	1.869	0.032	0	7	3	0	34	4	44	5	1	4.34	0.00415984	132.67	655.168	557.507	-8.18462	486.94	357.74
3-Oxohexanoyl-CoA	3	1	1	2	1	0	1	21	2	-1.7505	-1.962	2	1299	10	100	102	27	0	5	-3.067	12	7	576.288	10403.6	212.953	0	0.278	-2.228	-0.096	0.722	5.783	0.068	1	1	12	5	56	29	44	5	3	-6.431	1.00843e-07	615.237	1084.66	955.661	-1.00994	810.79	520.33
3-Oxooctanoyl-CoA	3	1	1	2	1	0	1	21	2	-0.8381	-1.049	2	1363	10	106	108	29	0	5	-2.009	12	7	650.093	11066.1	215.237	0	0.262	-2.123	-0.09	0.738	5.995	0.068	1	1	12	5	58	29	48	5	3	-5.519	6.09833e-08	615.237	1134.22	996.685	-1.81523	842.73	547.08
3-Oxo-OPC4-CoA	3	1	2	3	1	0	1	22	2	-0.678001	-0.749	2	1467	10	119	122	35	0	7	-1.82	12	9	751.9	12680.3	222.576	0	0.244	-2.107	-0.083	0.756	6.535	0.069	1	1	13	5	65	30	54	6	3	-5.207	1.37991e-08	642.077	1243.54	1093.28	-3.02727	926.51	606.76
3-Oxo-OPC6-CoA	3	1	2	3	1	0	1	22	2	0.234398	0.163	2	1536	10	125	128	37	0	7	-1.314	12	9	748.557	13429.1	235.982	0	0.256	-2.241	-0.089	0.744	6.501	0.064	1	1	13	5	67	30	58	7	3	-4.307	8.34473e-09	642.077	1293.1	1134.3	-3.8543	958.45	635.57
3-Oxo-OPC8-CoA	3	1	2	3	1	0	1	22	2	1.1468	1.076	2	1602	10	131	134	39	0	7	-0.256	12	9	816.734	14178.4	237.503	0	0.245	-2.169	-0.085	0.755	6.679	0.063	1	1	13	5	69	30	62	7	3	-3.394	5.04633e-09	642.077	1342.66	1175.32	-4.79018	990.38	661.64
3-Oxopalmitoyl-CoA	3	1	1	2	1	0	1	21	2	2.8115	2.6	2	1614	10	130	132	37	0	5	2.223	12	7	895.637	13790.3	222.486	0	0.223	-1.902	-0.077	0.777	6.64	0.061	1	1	12	5	66	29	64	8	3	-1.869	8.15574e-09	615.237	1332.46	1160.78	-5.72246	970.45	642.09
3-Oxopimeloyl-CoA	3	1	1	2	1	0	1	23	2	-2.5975	-2.783	2	1353	10	103	105	28	1	5	-3.902	12	8	497.945	11621.9	248.098	0	0.316	-2.714	-0.111	0.684	5.876	0.073	1	1	13	5	59	31	44	5	3	-8.727	3.38954e-08	677.578	1124.95	993.392	-0.721085	846.18	544.34
3-Oxopristanoyl-CoA	2	1	1	2	1	0	1	21	2	3.5732	3.362	2	1661	10	139	141	40	0	8	3.42	12	7	938.277	14386.7	222.431	0	0.218	-1.885	-0.076	0.782	6.776	0.058	1	1	12	5	69	29	70	7	3	-1.06	4.28472e-09	615.237	1368.03	1188.46	-6.30904	1024.92	683.25
3-Oxopropanoate	12	0	0	0	0	0	0	3	0	0.1577	-0.373	0	249.5	0	10	9	3	1	0	-0.73	0	2	-5.602	256.719	60.922	0	0.511	-0.526	-0.18	0.489	0.503	0.064	0	0	2	0	6	3	4	0	0	-1.844	0.589337	105.831	236.448	210.742	-0.0353878	94.81	52.47
3-Oxopropionyl-CoA	2	1	1	2	1	0	1	21	2	-2.257	-3.163	2	1206	10	91	93	24	0	5	-4.378	12	7	435.317	9521.11	225.083	0	0.32	-2.522	-0.111	0.68	5.369	0.075	1	1	12	5	53	29	38	4	3	-7.589	1.83213e-07	615.237	1017.85	901.604	-0.184417	760.07	487.74
3-Oxostearoyl-CoA	3	1	1	2	1	0	1	21	2	3.7239	3.513	2	1676	10	136	138	39	0	5	3.281	12	7	956.223	14494.2	223.584	0	0.215	-1.857	-0.074	0.785	6.791	0.059	1	1	12	5	68	29	68	8	3	-0.957	4.93204e-09	615.237	1382.02	1201.8	-6.7649	1002.38	669.87
3-Oxotetradecanoyl-CoA	3	1	1	2	1	0	1	21	2	1.8991	1.688	2	1512	10	124	126	35	0	5	1.165	12	7	845.54	12756	214.672	0	0.22	-1.859	-0.076	0.78	6.576	0.066	1	1	12	5	64	29	60	7	3	-2.782	1.34865e-08	615.237	1282.9	1119.76	-4.69685	938.52	623.57
3-Oxovalproic acid	1	0	0	0	0	0	0	3	0	1.5829	1.748	0	387.4	0	25	24	8	1	1	1.713	0	2	243.744	475.326	40.531	0	0.185	-0.227	-0.065	0.815	1	0.039	0	0	2	0	11	3	14	1	0	0.275	0.32301	105.831	343.118	297.361	-1.68283	178.9	114.9
3-Phenylpropionaldoxim	1	0	0	0	1	0	1	2	0	2.5698	2.04	0	413.3	6	22	22	9	0	0	1.953	2	1	206.699	345.32	40.359	0	0.25	-0.209	-0.037	0.75	0.627	0.06	0	0	1	0	11	2	11	2	0	1.912	0.402903	61.3434	351.489	309.088	-2.71504	157.04	103.58
3'-Phosphoadenylyl sulfate	33	1	1	2	1	0	1	16	1	-2.2845	-2.449	0	681.5	10	46	48	10	0	4	-4.158	7	4	18.649	3232.24	146.409	0	0.486	-2.307	-0.131	0.514	2.437	0.084	1	1	7	2	31	21	15	3	3	-7.624	0.00012108	447.284	608.013	542.388	0.474829	419.04	258.96
3'-Phosphoadenylylselenate	3	1	1	2	1	0	1	15	1	-1.9059	-1.41	0	691	10	46	48	10	0	4	-4.158	8	4	13.353	3799.06	136.621	0	0.49	-3.196	-0.114	0.51	2.302	0.083	1	1	7	2	31	21	15	3	3	-4.341	7.56495e-05	434.662	608.297	544.558	0.977244	415.02	256.9
3-Phospho-D-erythronate	1	0	0	0	0	0	0	8	2	-1.7524	-1.863	0	349.4	0	22	21	4	1	2	-3.024	5	2	-36.9	918.451	100.975	0	0.553	-1.453	-0.201	0.447	1.175	0.088	0	0	2	2	13	9	9	0	0	-4.81	0.0602455	253.663	337.899	298.495	0.643148	198.8	117.64
3-Phospho-D-glycerate	11	0	0	0	0	0	0	7	1	-1.2417	-1.352	0	340	0	18	17	3	1	1	-2.337	4	2	-17.361	762.547	96.632	0	0.526	-1.179	-0.188	0.474	1.064	0.097	0	0	2	1	11	8	7	0	0	-4.204	0.109936	218.161	307.892	272.715	0.716905	169.89	97.75
3-Phospho-D-glyceroyl phosphate	6	0	0	0	0	0	0	10	1	-1.5215	-1.793	0	416.9	0	23	22	3	0	1	-2.834	7	3	-13.658	1267.13	120.179	0	0.516	-1.57	-0.185	0.484	1.47	0.104	0	0	3	1	15	12	8	0	0	-4.907	0.016583	286.327	367.32	326.652	1.27296	226.69	136.51
3-Phosphonooxypyruvate	3	0	0	0	0	0	0	7	0	-1.1015	-1.072	0	344.8	0	16	15	3	1	0	-1.962	3	3	-93.454	744.881	103.428	0	0.636	-1.373	-0.217	0.364	0.787	0.083	0	0	3	0	11	8	5	0	0	-3.924	0.115878	209.499	303.259	270.933	0.284479	166.1	93.98
3-Phosphonopyruvate	7	0	0	0	0	0	0	6	0	-1.4414	-1.226	0	313.2	0	15	14	3	1	0	-1.977	3	3	-37.803	622.458	90.234	0	0.56	-1.114	-0.194	0.44	0.874	0.094	0	0	2	0	10	7	5	0	0	-4.18	0.167886	203.468	286.569	256.027	0.299357	152.26	87.46
3-Propylmalate	2	0	0	0	0	0	0	5	1	0.3127	0.363	0	368.9	0	24	23	7	2	2	-0.153	1	2	130.487	676.431	64.07	0	0.323	-0.592	-0.112	0.677	1.241	0.062	0	0	2	1	12	5	12	1	0	-1.99	0.182198	176.834	338.485	295.849	-1.34309	185.86	114.56
3-Sulfino-L-alanine	5	0	0	0	0	0	0	4	0	-1.7727	-3.703	0	311.6	0	16	15	3	1	1	-3.985	1	2	29.139	468.098	65.399	0	0.453	-0.681	-0.135	0.547	0.821	0.075	0	0	1	1	9	6	7	0	0	-5.175	0.209893	226.505	282.631	250.561	-0.266592	151.9	92.6
3-Sulfinylpyruvate	4	0	0	0	0	0	0	5	0	-1.3429	-0.655	0	312.4	0	13	12	3	1	0	-2.231	0	3	-53.346	465.596	77.06	0	0.585	-0.873	-0.174	0.415	0.618	0.073	0	0	2	0	9	6	4	0	0	-3.594	0.228009	200.813	272.873	245.763	-0.685414	143.16	83.69
3-Sulfocatechol	3	0	0	0	1	0	1	5	2	0.6026	0.678	0	375.4	6	18	18	6	0	0	-1.909	2	2	46.26	520.84	61.393	0	0.438	-0.608	-0.085	0.562	0.779	0.078	0	0	0	2	12	6	6	1	0	-1.585	0.131983	189.456	326.686	292.686	-0.588165	164.52	107.01
3-Sulfolactate	2	0	0	0	0	0	0	6	1	-1.3871	-1.337	0	323	0	16	15	3	1	1	-3.171	1	3	-42.148	508.617	68.836	0	0.565	-0.89	-0.141	0.435	0.684	0.072	0	0	1	1	10	7	6	0	0	-5.037	0.166827	216.296	298.593	265.677	-0.369327	153.19	89.17
3-Sulfomuconate	2	0	0	0	0	0	0	7	0	-0.7457	-0.457	0	407.4	0	20	19	6	2	0	-1.263	0	6	-60.395	750.477	88.289	0	0.574	-1.058	-0.153	0.426	0.784	0.064	0	0	2	0	14	8	6	0	0	-5.606	0.0643126	243.135	362.763	327.112	-2.04021	201.29	108.38
3-Sulfopyruvate	6	0	0	0	0	0	0	6	0	-1.2469	-1.057	0	321.1	0	14	13	3	1	0	-2.615	0	4	-94.607	482.401	72.696	0	0.647	-0.973	-0.161	0.353	0.53	0.066	0	0	2	0	10	7	4	0	0	-4.775	0.175238	207.633	293.96	263.896	-0.825292	149.4	90.2
3'-UMP	3	0	1	1	0	1	1	9	2	-2.4929	-2.522	3	504.2	0	34	35	9	0	4	-3.147	6	4	63.146	1745.72	123.095	0	0.437	-1.514	-0.163	0.563	1.948	0.081	0	0	4	3	21	12	13	1	1	-4.044	0.0131433	261.243	444.099	393.81	0.351239	279.98	177.33
3-Ureidoisobutyrate	2	0	0	0	0	0	0	3	0	-0.6694	-0.645	2	362.1	0	20	19	5	1	1	-1.038	2	2	116.599	602.411	72.712	0	0.339	-0.564	-0.121	0.661	1.1	0.079	0	0	2	2	10	5	10	0	0	-2.087	0.285799	173.45	311.009	271.529	-0.64412	161.47	91.23
3-Ureidopropionate	2	0	0	0	0	0	0	3	0	-1.1319	-1.107	2	351.1	0	17	16	4	1	0	-1.347	2	2	83.853	569.518	79.404	0	0.381	-0.617	-0.137	0.619	1.005	0.089	0	0	2	2	9	5	8	0	0	-2.566	0.340012	173.45	295.921	259.48	-0.203151	143.93	83.34
3-Vinylcatechol	2	0	0	0	1	0	1	2	2	1.8469	1.897	0	379.4	6	18	18	8	0	0	1.602	2	1	157.948	395.025	45.365	0	0.292	-0.304	-0.051	0.708	0.737	0.069	0	0	0	2	10	2	8	1	0	1.84	0.436264	87.6544	303.769	269.784	-1.33817	140.03	87.46
4-(2-Amino-3-hydroxyphenyl)-2,4-dioxobutanoate	3	0	0	0	1	0	1	6	1	0.0772001	0.267	0	485.7	6	25	25	10	1	0	-0.078	2	3	85.989	1068.14	94.237	0	0.411	-0.905	-0.119	0.589	1.294	0.075	0	0	3	2	16	6	9	1	0	-0.445	0.0785759	220.704	382.584	341.311	-1.83032	220.33	134.79
4-(2-Amino-5-hydroxyphenyl)-2,4-dioxobutanoate	1	0	0	0	1	0	1	6	1	0.0772001	0.267	0	489.8	6	25	25	10	1	0	-0.078	2	3	86.705	1043.86	95.5	0	0.411	-0.877	-0.118	0.589	1.254	0.077	0	0	3	2	16	6	9	1	0	-0.475	0.0785759	220.704	382.584	341.311	-1.85073	220.36	134.45
4-(2-Aminophenyl)-2,4-dioxobutanoate	4	0	0	0	1	0	1	5	0	0.3446	0.51	0	478.2	6	24	24	10	1	0	0.405	1	3	102.159	910.557	82.349	0	0.393	-0.749	-0.106	0.607	1.156	0.066	0	0	3	1	15	5	9	1	0	0.504	0.126767	185.202	372.948	332.179	-2.25568	207.05	127.93
4-(3-Hydroxy-2-naphthyl)-2-oxobut-3-enoic acid	4	0	0	0	2	0	2	4	1	2.1727	2.47	0	569.6	11	28	29	14	1	0	1.926	1	3	101.084	961.726	83.982	0	0.411	-0.694	-0.085	0.589	0.994	0.062	1	1	2	1	18	4	10	2	0	0.996	0.0958426	141.333	416.4	373.952	-4.11474	230.09	146.46
4-(3-Methylbut-2-enyl)-L-tryptophan	2	1	0	1	1	0	1	2	0	2.9987	0.545	0	584.5	10	40	41	16	1	1	0.435	2	2	320.108	1091.97	65.185	0	0.226	-0.423	-0.053	0.774	1.446	0.058	1	1	1	2	20	4	20	3	0	0.546	0.0550476	152.844	483.708	421.774	-4.55883	286.29	188.64
4-(4-Deoxy-alpha-D-gluc-4-enuronosyl)-D-galacturonate	1	0	0	0	0	2	2	12	5	-3.3671	-3.13	0	494.4	0	40	41	12	2	8	-4.924	5	3	108.118	2062.65	118.333	0	0.391	-1.63	-0.138	0.609	2.542	0.102	0	0	5	4	24	12	16	0	2	-6.056	0.00649937	336.933	471.767	415.999	-1.25353	316.82	198.59
4-(4-Deoxy-beta-D-gluc-4-enuronosyl)-D-galacturonate	1	0	0	0	0	2	2	12	5	-3.3671	-3.13	0	494.4	0	40	41	12	2	8	-4.924	5	3	108.118	2062.65	118.333	0	0.391	-1.63	-0.138	0.609	2.542	0.102	0	0	5	4	24	12	16	0	2	-6.056	0.00649937	336.933	471.767	415.999	-1.25353	316.82	204.42
4-(beta-Acetylaminoethyl)imidazole	2	1	0	1	0	0	0	3	0	-0.6922	-0.693	1	410.6	5	22	22	7	0	0	-1.382	3	1	237.814	532.715	61.895	0	0.21	-0.273	-0.074	0.79	1.024	0.076	0	0	2	2	11	4	11	1	0	-0.141	0.418217	94.1243	341.482	298.015	-0.994635	167.01	106.32
4-(beta-D-Glucosyloxy)benzoate	2	0	0	0	1	1	2	8	4	-0.7374	-0.712	0	485	6	37	38	13	1	5	-0.059	4	1	182.875	1443.15	91.3	0	0.311	-0.927	-0.103	0.689	2.049	0.085	0	0	3	4	21	8	16	1	0	-2.167	0.02653	233.06	456.544	401.66	-1.20532	279.89	182.47
4-(Cytidine 5'-diphospho)-2-C-methyl-D-erythritol	3	0	1	1	0	1	1	15	5	-3.8543	-4.071	2	776.2	0	58	59	14	0	6	-4.006	10	5	290.568	4223.93	157.506	0	0.313	-1.702	-0.111	0.687	3.739	0.092	0	0	6	5	33	19	25	2	3	-6.983	0.000174917	426.239	652.224	572.049	1.33549	469.69	294.63
4-(Dimethylamino)azobenzene	3	0	0	0	2	0	2	1	0	4.3616	4.361	0	601.3	12	32	33	14	0	0	4.46	1	1	353.601	644.59	36.985	0	0.206	-0.221	-0.015	0.794	0.851	0.046	0	0	2	0	17	3	15	2	0	4.279	0.17595	30.1574	448.542	395.192	-4.01972	235.38	160.52
4-(Dimethylamino)phenylazoxybenzene	1	0	0	0	2	0	2	1	0	1.7028	3.917	0	614.3	12	33	34	14	0	0	3.764	1	1	368.722	644.841	35.619	0	0.2	-0.21	-0.014	0.8	0.84	0.044	0	0	1	0	18	4	15	2	0	3.917	0.255257	67.1084	446.251	393.905	-3.36105	251.77	166.01
4-(L-Alanin-3-yl)-2-hydroxy-cis,cis-muconate 6-semialdehyde	2	0	0	0	0	0	0	6	1	-0.6325	-3.484	0	436.1	0	27	26	9	2	1	-3.621	2	5	36.572	1034.19	100.174	0	0.458	-1.086	-0.153	0.542	1.285	0.077	0	0	3	2	16	7	11	1	0	-5.374	0.0576895	256.205	397.919	353.52	-1.96908	236.32	127.25
4-(Trimethylammonio)but-2-enoate	1	0	0	0	0	0	0	2	0	-1.0041	-0.872	0	368	0	24	23	7	1	0	-4.005	0	2	208.107	584.514	55.492	0	0.217	-0.175	-0.075	0.783	1.413	0.075	0	0	1	0	10	3	14	0	0	-2.328	0.556855	68.3388	322.524	280.1	-2.22234	180.19	116.27
4,21-Dehydrocorynantheine aldehyde	2	1	0	1	1	2	3	3	1	1.8172	2.866	0	654.9	10	49	52	21	0	3	3.759	2	4	469.843	1897.98	66.788	1	0.141	-0.288	-0.025	0.859	2.61	0.077	1	5	2	2	26	5	23	4	0	2.866	0.0352095	125.646	555.437	487.395	-4.21533	336.59	233.92
4,21-Dehydrogeissoschizine	5	1	0	1	1	2	3	3	1	2.1686	3.217	0	640.8	10	49	52	21	0	2	3.959	2	4	462.307	1800.01	58.343	1	0.139	-0.271	-0.022	0.861	2.538	0.069	1	5	2	2	26	5	23	4	0	3.217	0.0330942	125.646	558.562	489.388	-4.08829	339.99	227.75
4,4',6,6'-Tetranitro-2,2'-azoxytoluene	1	0	0	0	2	0	2	8	0	-9.595	3.534	0	718.1	12	39	40	14	0	0	3.409	0	5	216.895	1229.65	90.389	0	0.349	-0.598	-0.085	0.651	1.115	0.041	0	0	1	0	29	15	10	2	1	3.534	0.0780804	363.906	536.673	489.029	-7.35917	393.42	226.72
4,4'-Diaponeurosporene	2	0	0	0	0	0	0	0	0	9.5528	9.552	0	1076	0	72	71	30	0	0	11.214	0	10	798.678	1939.43	50.825	0	0.129	-0.232	-0.01	0.871	1.57	0.037	0	0	0	0	30	0	42	6	1	9.552	0.0166089	0	772.038	668.646	-11.2062	481.95	328.25
4,4'-Diaponeurosporenic acid	2	0	0	0	0	0	0	2	0	8.671	8.696	0	1092	0	72	71	30	1	0	9.678	0	11	674.567	2465.2	79.033	0	0.191	-0.431	-0.031	0.809	1.827	0.042	0	0	1	0	32	2	40	6	1	7.266	0.00671418	78.9921	787.552	685.864	-10.9426	500.9	336.13
4,4'-Diapophytoene	2	0	0	0	0	0	0	0	0	10.8866	10.886	0	1036	0	78	77	30	0	0	12.486	0	7	951.141	1884.18	42.163	0	0.041	-0.075	-0.004	0.959	1.744	0.037	0	0	0	0	30	0	48	6	1	10.886	0.0121636	0	791.42	675.504	-11.1316	494.56	339.22
4,4'-Dichlorobenzophenone	1	0	0	0	2	0	2	1	0	4.563	4.563	0	553.2	12	24	25	13	0	0	4.708	0	1	71.31	465.056	43.477	0	0.436	-0.366	-0.042	0.564	0.475	0.036	0	0	1	0	16	3	8	2	0	4.563	0.156957	43.4905	414.453	388.245	-5.15156	224.57	156.4
4,4'-Dihydroxy-alpha-methylstilbene	3	0	0	0	2	0	2	2	2	3.7278	3.778	0	568.6	12	31	32	15	0	0	3.499	2	1	230.468	730.994	57.121	0	0.297	-0.382	-0.039	0.703	0.903	0.062	0	0	0	2	17	2	14	3	0	3.776	0.157038	87.6544	425.883	376.592	-3.88576	227.4	155.72
4,4-Dimethyl-5alpha-cholest-7-en-3beta-ol	1	0	1	1	0	3	3	1	1	7.9691	7.969	0	724.8	0	80	83	29	0	8	10.558	1	1	697	1179.32	28.005	0	0.019	-0.031	-0.008	0.981	1.596	0.031	0	5	0	1	30	1	50	6	1	7.969	0.013055	52.1529	668.834	560.504	-9.69889	449.36	341.28
4,4-Dimethyl-5alpha-cholesta-8,14,24-trien-3beta-ol	2	0	1	1	0	3	3	1	1	7.6637	7.663	0	704.5	0	76	79	29	0	6	9.65	1	3	676.2	1290.8	33.051	0	0.02	-0.037	-0.008	0.98	1.796	0.039	0	5	0	1	30	1	46	6	1	7.663	0.0144665	52.1529	662.383	558.886	-8.83016	444.65	338.54
4,4-Dimethyl-5alpha-cholesta-8-en-3beta-ol	1	0	1	1	0	3	3	1	1	8.1637	8.163	0	694	0	80	83	29	0	7	10.558	1	1	668.69	1186.18	26.451	0	0.018	-0.031	-0.007	0.982	1.678	0.031	0	5	0	1	30	1	50	6	1	8.163	0.0126051	52.1529	670.991	561.489	-9.42324	449.97	346.77
4,5alpha-Dihydrocortisone	1	0	1	1	0	3	3	5	2	0.649399	1.069	0	540	0	56	59	21	0	7	1.629	2	3	316.823	1209.95	65.645	0	0.207	-0.463	-0.077	0.793	1.778	0.044	0	5	3	1	26	5	30	3	0	1.069	0.0232882	168.172	530.372	455.756	-3.22956	351.64	264.1
4,5-Bisphenol-o-quinone	1	0	0	0	1	1	2	3	1	2.32	2.838	0	513.2	6	32	33	15	0	0	1.656	1	4	219.715	773.976	67.113	0	0.286	-0.431	-0.075	0.714	1.077	0.056	0	0	2	1	18	3	14	3	0	2.838	0.132073	105.831	420.014	372.674	-4.02696	243.88	162.58
4,5-cis-Dihydroxy-1,2-dithiacyclohexane	2	0	0	0	0	1	1	2	2	0.183	0.182	0	294.7	0	16	16	4	0	2	-0.265	2	0	93.065	282.231	35.411	0	0.342	-0.328	-0.066	0.658	0.63	0.054	0	0	0	2	8	4	8	1	0	0.182	0.246311	144.768	295.258	269.173	-0.374114	140.04	97.75
4,5-Dihydro-4-hydroxy-5-S-glutathionyl-benzo[a]pyrene	2	0	0	0	4	1	5	7	1	1.4184	-1.01	2	970	21	70	74	30	2	4	1.383	4	4	267.29	4037.4	128.462	0	0.362	-1.508	-0.076	0.638	2.654	0.057	5	7	4	4	41	11	29	5	2	-2.482	0.000184178	341.776	790.672	705.377	-8.4156	530.44	361.17
4,5-Dihydro-5,5-dimethyl-4-(3-oxobutyl)furan-2(3H)-one	1	0	1	1	0	0	0	3	0	0.7734	0.913	0	373.2	0	29	29	10	0	1	-0.148	0	2	164.048	419.522	47.989	1	0.28	-0.315	-0.102	0.72	0.809	0.026	0	0	3	0	13	3	16	2	0	0.913	0.333379	76.3604	358.711	309.781	-1.93408	198.94	132.05
4,5-Dihydroxyphthalate	2	0	0	0	1	0	1	6	2	0.504	0.605	0	406	6	20	20	8	2	0	-0.141	2	2	26.017	812.664	93.667	0	0.468	-0.937	-0.141	0.532	1.065	0.09	0	0	2	2	14	6	6	1	0	-2.267	0.100763	212.336	336.94	302.916	-0.874334	187.23	110.44
4,5-Dioxopentanoate	2	0	0	0	0	0	0	4	0	-0.0658999	-0.462	0	334.3	0	15	14	5	1	0	-1.978	0	3	3.429	450.876	76.317	0	0.495	-0.667	-0.169	0.505	0.681	0.059	0	0	3	0	9	4	6	0	0	-1.919	0.394066	132.67	286.602	255.253	-0.551293	135.94	78.54
4,5-seco-Dopa	2	0	0	0	0	0	0	6	1	-0.6325	-3.484	0	437.8	0	27	26	9	2	1	-3.621	2	5	19.425	1038.06	101.637	0	0.478	-1.133	-0.155	0.522	1.238	0.078	0	0	3	2	16	7	11	1	0	-5.374	0.0576895	256.205	397.919	353.52	-1.96908	236.32	131.71
4',6,7-Trihydroxyisoflavone	2	0	0	0	2	1	3	5	3	2.0645	2.14	0	591.9	12	30	32	15	0	0	1.575	3	2	218.532	1156.01	89.329	0	0.315	-0.616	-0.072	0.685	1.337	0.079	0	1	2	3	20	5	10	2	0	1.488	0.0573968	156.026	433.411	388.762	-2.37048	243.1	159.49
4,6-Dideoxy-4-oxo-dTDP-D-glucose	12	0	1	1	0	2	2	15	3	-2.6292	-2.651	3	772.7	0	59	61	16	0	7	-3.078	8	6	329.29	4132.12	137.507	0	0.287	-1.534	-0.102	0.713	3.813	0.076	0	0	8	4	35	19	24	1	3	-4.143	0.00016263	368.31	660.24	581.006	0.287816	470.95	309.04
4,6-Dihydroxyquinoline	1	0	0	0	2	0	2	3	2	2.0366	1.532	0	410.3	11	19	20	9	0	0	2.365	3	0	166.004	444.55	54.465	0	0.298	-0.323	-0.057	0.702	0.761	0.076	1	1	1	2	12	3	7	2	0	1.532	0.301807	101.88	318.883	284.766	-1.52941	153.42	96.03
4,8,12-Trimethyltridecanoyl-CoA	2	1	1	2	1	0	1	20	2	3.3397	2.989	2	1562	10	131	133	37	0	7	3.477	12	6	890.244	12885.2	209.988	0	0.215	-1.774	-0.073	0.785	6.475	0.061	1	1	11	5	65	28	66	7	3	-1.416	1.21604e-08	588.398	1302.78	1131.9	-5.69214	966.1	641.4
4,8-Dihydroxyquinoline	1	0	0	0	2	0	2	3	2	2.0366	1.532	0	408.6	11	19	20	9	0	0	2.365	3	0	174.625	465.633	53.553	0	0.286	-0.326	-0.053	0.714	0.813	0.078	1	1	1	2	12	3	7	2	0	1.532	0.301807	101.88	318.883	284.766	-1.46529	153.39	94.32
4-Acetamido-2-amino-6-nitrotoluene	2	0	0	0	1	0	1	4	0	-2.337	0.584	1	472.6	6	26	26	9	0	0	0.812	2	2	193.859	659.248	66.569	0	0.295	-0.411	-0.08	0.705	0.984	0.061	0	0	1	2	15	6	11	1	0	0.584	0.261815	184.09	375.841	332.714	-2.52448	218.82	131.71
4-Acetamidobutanoate	3	0	0	0	0	0	0	3	0	-0.6007	-0.576	1	375.5	0	21	20	6	1	0	-0.681	1	2	129.039	511.467	66.69	0	0.328	-0.447	-0.119	0.672	0.915	0.058	0	0	2	1	10	4	11	0	0	-2.027	0.397404	120.919	325.437	283.755	-0.759083	160.47	99.12
4-Acetamidobutanoyl-CoA	2	1	1	2	1	0	1	21	2	-3.0154	-3.366	3	1339	10	102	104	27	0	5	-4.08	13	7	576.518	11016.6	228.385	0	0.285	-2.342	-0.099	0.715	5.884	0.071	1	1	12	6	57	30	45	4	3	-7.771	8.41941e-08	630.325	1106.84	974.617	-0.943558	825.73	526.16
4a-Hydroxytetrahydrobiopterin	5	0	0	0	0	2	2	6	3	-2.1874	-2.351	1	456.7	0	33	34	9	0	4	-2.246	7	3	194.367	1279.32	84.677	0	0.287	-0.805	-0.091	0.713	1.997	0.094	0	1	3	5	18	9	15	0	1	-2.38	0.0419919	251.082	416.982	364.156	-0.697174	249.09	161.89
4alpha-Methyl-5alpha-cholest-7-en-3-one	2	0	1	1	0	3	3	1	0	7.5127	7.652	0	694.7	0	75	78	28	0	8	9.637	0	2	631.515	1040.41	30.743	0	0.045	-0.068	-0.018	0.955	1.429	0.026	0	5	1	0	29	1	46	6	1	7.652	0.0181816	43.4905	651.36	548.77	-9.12436	422.16	316.58
4alpha-Methyl-5alpha-ergosta-8,14,24(28)-trien-3beta-ol	2	0	1	1	0	3	3	1	1	7.6957	7.695	0	697.6	0	76	79	29	0	7	9.53	1	3	667.105	1245.62	32.473	0	0.022	-0.039	-0.008	0.978	1.747	0.039	0	5	0	1	30	1	46	6	1	7.695	0.0143835	52.1529	663.661	559.975	-8.37878	436.7	333.73
4alpha-Methylcholesta-8-en-3beta-ol	2	0	1	1	0	3	3	1	1	7.89	7.889	0	679.8	0	77	80	28	0	8	10.039	1	1	650.538	1132.51	27.244	0	0.022	-0.036	-0.008	0.978	1.63	0.032	0	5	0	1	29	1	48	5	1	7.889	0.0156301	52.1529	658.149	551.536	-8.79582	426.39	323.79
4alpha-Methylfecosterol	2	0	1	1	0	3	3	1	1	7.9457	7.945	0	722.8	0	78	81	29	0	8	9.954	1	2	692.849	1234.11	29.401	0	0.021	-0.035	-0.008	0.979	1.672	0.033	0	5	0	1	30	1	48	6	1	7.945	0.0134266	52.1529	667.965	561.276	-8.67407	440.19	335.45
4alpha-Methylzymosterol	2	0	1	1	0	3	3	1	1	7.64	7.639	0	666.8	0	75	78	28	0	8	9.555	1	2	637.101	1140.74	29.12	0	0.022	-0.038	-0.009	0.978	1.673	0.035	0	5	0	1	29	1	46	5	1	7.639	0.0167414	52.1529	653.845	550.235	-8.50781	424.55	321.39
4alpha-Methylzymosterol-4-carboxylate	2	0	1	1	0	3	3	3	1	7.0319	7.057	0	696.5	0	78	81	29	1	8	8.743	1	3	616.316	1580.44	37.602	0	0.058	-0.131	-0.019	0.942	2.138	0.035	0	5	1	1	32	3	46	5	1	6.861	0.00544883	114.494	682.201	577.406	-8.013	465.16	341.97
4-Amino-1-piperidinecarboxylic acid	1	0	0	0	0	1	1	2	0	-0.3674	-3.339	1	340.6	0	22	22	6	1	0	-0.598	1	1	194.335	431.819	47.267	0	0.215	-0.272	-0.073	0.785	0.996	0.066	0	0	1	1	10	4	12	0	0	-3.338	0.389325	126.649	310.712	268.705	0.00461008	153.45	96.72
4-Amino-2,6-dinitrotoluene	3	0	0	0	1	0	1	5	0	-4.4844	1.358	0	425	6	21	21	7	0	0	1.55	1	2	146.778	448.769	57.118	0	0.327	-0.346	-0.075	0.673	0.71	0.059	0	0	0	1	14	7	7	1	0	1.358	0.419073	215.144	335.665	301.244	-2.83002	200.75	115.93
4-Amino-2-hydroxylamino-6-nitrotoluene	3	0	0	0	1	0	1	5	0	-1.8546	1.244	0	417.5	6	22	22	7	0	0	0.568	3	1	187.184	527.553	60.053	0	0.276	-0.349	-0.063	0.724	0.915	0.081	0	0	0	2	13	6	9	1	0	1.206	0.294602	192.752	340.606	301.935	-1.77815	186.24	114.56
4-Amino-2-methyl-5-phosphomethylpyrimidine	2	0	0	0	1	0	1	6	0	-0.1857	-0.877	0	438	6	24	24	6	0	0	-1.547	4	1	174.094	913.716	84.94	0	0.301	-0.628	-0.106	0.699	1.458	0.088	0	0	3	1	14	8	10	1	0	-2.354	0.0710503	201.302	368.409	325.131	0.0398496	212.16	129.99
4-Amino-3-hydroxybutanoate	1	0	0	0	0	0	0	3	1	-1.454	-3.908	0	310.2	0	17	16	4	1	1	-3.969	2	1	120.494	427.648	56.15	0	0.306	-0.422	-0.106	0.694	0.957	0.075	0	0	1	2	8	4	9	0	0	-3.904	0.430938	167.025	278.369	242.306	0.18282	134.03	76.83
4-Amino-4-deoxychorismate	4	0	0	0	0	1	1	5	0	-0.4837	-2.726	0	411	0	27	27	10	2	2	-2.801	1	5	123.455	873.091	79.638	0	0.35	-0.743	-0.115	0.65	1.381	0.079	0	0	3	1	16	6	11	1	0	-4.198	0.0968346	199.895	385.111	341.729	-2.23847	222.63	137.19
4-Amino-5-hydroxymethyl-2-methylpyrimidine	3	0	0	0	1	0	1	3	1	-0.2499	-0.805	0	360.2	6	19	19	6	0	0	-0.913	2	0	227.146	453.925	50.774	0	0.185	-0.233	-0.059	0.815	1.027	0.082	0	0	2	2	10	4	9	1	0	-0.806	0.373645	133.136	308.981	271.193	-0.551645	155.32	93.29
4-Aminobenzenesulfonate	2	0	0	0	1	0	1	4	0	0.3908	0.416	0	394.9	6	18	18	6	0	0	-1.872	1	2	104.233	416.255	50.481	0	0.368	-0.388	-0.054	0.632	0.666	0.074	0	0	0	1	11	5	7	1	0	-1.805	0.203661	170.985	322.175	286.57	-1.22915	156.29	100.84
4-Aminobenzoate	7	0	0	0	1	0	1	3	0	0.6878	0.713	0	383.3	6	17	17	7	1	0	0.978	1	1	132.85	449.73	59.768	0	0.327	-0.383	-0.077	0.673	0.79	0.079	0	0	1	1	10	3	7	1	0	-0.622	0.378455	131.524	297.42	263.669	-1.28276	140.65	82.66
4-Aminobutanoate	10	0	0	0	0	0	0	2	0	-0.6221	-3.076	0	302.7	0	16	15	4	1	0	-2.771	1	1	134.989	308.861	48.206	0	0.277	-0.283	-0.095	0.723	0.738	0.064	0	0	1	1	7	3	9	0	0	-3.072	0.537661	131.524	273.142	237.037	-0.163221	121.04	70.65
4-Aminobutanoyl-CoA	1	1	1	2	1	0	1	20	2	-3.0368	-3.388	2	1256	10	97	99	25	0	5	-3.9	13	6	582.638	9902.17	212.056	0	0.268	-2.113	-0.093	0.732	5.771	0.076	1	1	11	6	54	29	43	4	3	-8.797	1.48465e-07	640.93	1054.55	927.899	-0.435297	786.3	500.77
4-Aminobutyraldehyde	6	0	0	0	0	0	0	1	0	-0.0196	-0.575	0	292.9	0	15	14	4	0	0	-0.525	1	1	177.318	215.094	38.749	0	0.197	-0.145	-0.073	0.803	0.59	0.06	0	0	1	1	6	2	9	0	0	-1.552	0.650619	96.022	265.758	230.784	-0.375632	108.24	62.42
4beta-Hydroxymethyl-4alpha-methyl-5alpha-cholest-7-en-3beta-ol	2	0	1	1	0	3	3	2	2	6.8784	6.878	0	732.1	0	81	84	29	0	9	9.227	2	1	676.305	1431.02	38.339	0	0.038	-0.074	-0.015	0.962	1.88	0.037	0	5	0	2	31	2	50	5	1	6.878	0.0089496	87.6544	683.754	574.236	-8.77446	460.76	350.88
4-Bromo-3,5-cyclohexadiene-1,2-dione	1	0	0	0	0	1	1	2	0	0.6473	1.14	0	346	0	12	12	6	0	0	0.201	0	4	-4.76	255.314	49.127	0	0.507	-0.374	-0.101	0.493	0.364	0.042	0	0	2	0	9	3	3	1	0	1.14	0.371558	70.3297	291.442	281.29	-2.02941	139.53	91.23
4-Bromocatechol	3	0	0	0	1	0	1	2	2	2.0436	2.094	0	352	6	14	14	6	0	0	2.127	2	0	26.2	311.425	45.578	0	0.463	-0.41	-0.062	0.537	0.475	0.067	0	0	0	2	9	3	5	1	0	2.056	0.283713	87.6544	299.312	285.082	-1.56419	143.97	98.09
4-Bromophenol	2	0	0	0	1	0	1	1	1	2.311	2.336	0	340.3	6	13	13	6	0	0	2.635	1	0	61.99	195.322	32.791	0	0.409	-0.235	-0.043	0.591	0.339	0.053	0	0	0	1	8	2	5	1	0	2.291	0.402727	52.1529	289.677	275.95	-2.01107	130.7	90.55
4-Bromophenol-2,3-epoxide	2	0	0	0	0	1	1	2	1	0.5703	0.595	0	302.9	0	14	15	6	0	2	1.063	1	2	46.957	269.675	41.795	0	0.422	-0.376	-0.082	0.578	0.514	0.056	0	0	1	1	9	3	5	1	0	0.595	0.375399	58.1836	280.835	267.794	-0.998522	133.74	92.6
4-Carboxy-2-hydroxy-cis,cis-muconate	2	0	0	0	0	0	0	7	1	-0.6492	-0.441	0	403.8	0	20	19	7	3	0	-1.036	1	5	-16.948	907.323	106.179	0	0.521	-1.171	-0.172	0.479	1.076	0.091	0	0	3	1	14	7	6	1	0	-5.026	0.0867257	239.175	345.391	310.465	-2.12354	198.92	104.95
4-Carboxy-2-hydroxyhexa-2,4-dienedioate	4	0	0	0	0	0	0	7	1	-0.6492	-0.441	0	407.5	0	20	19	7	3	0	-1.036	1	5	-11.94	915.668	105.277	0	0.515	-1.156	-0.171	0.485	1.091	0.087	0	0	3	1	14	7	6	1	0	-5.026	0.0867257	239.175	345.391	310.465	-2.12354	198.92	107.35
4-Carboxy-2-hydroxymuconate semialdehyde	5	0	0	0	0	0	0	6	1	-0.0467001	-0.419	0	397.8	0	19	18	7	2	0	-1.396	1	5	7.294	778.41	95.791	0	0.491	-0.96	-0.156	0.509	0.996	0.085	0	0	3	1	13	6	6	1	0	-3.49	0.131993	203.674	338.007	304.211	-1.87201	186.2	98.78
4-Carboxy-2-oxo-3-hexenedioate	2	0	0	0	0	0	0	7	0	-0.7829	-0.46	0	405	0	20	19	7	3	0	-1.802	0	5	-50.822	915.212	106.852	0	0.563	-1.272	-0.187	0.437	0.988	0.076	0	0	4	0	14	7	6	1	0	-3.405	0.0937126	230.513	345.062	309.985	-1.94982	199.01	116.96
4-Carboxy-4-hydroxy-2-oxoadipate	5	0	0	0	0	0	0	8	1	-1.6588	-1.443	0	389.4	0	23	22	7	3	1	-2.775	1	4	-69.372	1014.78	101.293	0	0.589	-1.535	-0.193	0.411	1.071	0.067	0	0	4	0	15	8	8	0	0	-5.622	0.0621395	266.014	352.348	314.459	-0.986745	216.11	127.93
4-Carboxy-4'-sulfoazobenzene	2	0	0	0	2	0	2	5	0	3.1112	3.162	0	639.5	12	31	32	13	1	0	1.062	0	4	58.708	1126.14	84.698	0	0.454	-0.8	-0.076	0.546	0.961	0.056	0	0	3	0	21	8	10	2	0	-0.542	0.0155426	199.175	487.23	438.069	-4.10336	272.48	181.78
4-Carboxymethyl-3-methylbut-2-en-1,4-olide	1	0	1	1	0	0	0	4	0	0.461	0.593	0	322.1	0	19	19	7	1	1	-0.393	0	3	78.434	429.648	57.435	1	0.378	-0.505	-0.134	0.622	0.829	0.044	0	0	3	0	11	4	8	1	0	-0.875	0.334492	111.862	306.925	271.235	-0.835503	153.57	99.12
4-Carboxymethyl-4-methylbut-2-en-1,4-olide	2	0	1	1	0	0	0	4	0	0.2196	0.351	0	325.3	0	19	19	7	1	1	-0.393	0	3	59.139	444.503	58.932	1	0.409	-0.559	-0.135	0.591	0.808	0.046	0	0	3	0	11	4	8	1	0	-1.115	0.344372	111.862	302.523	268.153	-1.04878	153.96	98.44
4-Chloroacetophenone	2	0	0	0	1	0	1	1	0	2.2343	2.234	0	379	6	17	17	8	0	0	2.37	0	1	98.081	232.901	33.353	0	0.371	-0.228	-0.053	0.629	0.387	0.035	0	0	1	0	10	2	7	1	0	2.234	0.475383	43.4905	313.925	287.145	-2.63682	151.5	102.21
4-Chloroaniline	2	0	0	0	1	0	1	1	0	1.7478	1.747	0	352	6	14	14	6	0	0	1.908	1	0	118.336	220.688	31.978	0	0.332	-0.208	-0.031	0.668	0.419	0.06	0	0	0	1	8	2	6	1	0	1.747	0.535498	69.1828	283.816	259.383	-1.8715	125.37	83
4-Chlorobenzaldehyde	2	0	0	0	1	0	1	1	0	2.8089	2.253	0	363	6	14	14	7	0	0	2.331	0	1	66.934	216.994	38.435	0	0.408	-0.244	-0.06	0.592	0.354	0.046	0	0	1	0	9	2	5	1	0	2.253	0.491193	43.4905	296.682	274.112	-2.32981	132.71	90.55
4-Chlorobenzoate	7	0	0	0	1	0	1	2	0	2.0988	2.124	0	371.4	6	15	15	7	1	0	2.696	0	1	22.198	327.33	48.944	0	0.47	-0.414	-0.079	0.53	0.467	0.053	0	0	1	0	10	3	5	1	0	0.654	0.380737	78.9921	304.065	280.365	-2.20728	145.4	97.41
4-Chlorobenzoyl-CoA	5	1	1	2	2	0	2	20	2	-0.3159	-0.667	2	1285	16	96	99	28	0	5	-1.453	12	6	461.978	9953.31	213.157	0	0.32	-2.481	-0.095	0.68	5.266	0.071	1	1	11	5	57	29	39	5	3	-5.071	7.84922e-08	588.398	1085.47	971.227	-2.49997	810.66	528.21
4-Chlorobiphenyl	1	0	0	0	2	0	2	0	0	4.0128	4.012	0	487.2	12	22	23	12	0	0	4.743	0	0	122.339	292.227	28.746	0	0.374	-0.225	-0.021	0.626	0.375	0.038	0	0	0	0	13	1	9	2	0	4.012	0.37673	0	367.674	335.401	-4.46609	176.44	125.53
4-Chlorocatechol	4	0	0	0	1	0	1	2	2	1.9596	2.01	0	341.1	6	14	14	6	0	0	1.977	2	0	69.807	304.981	44.403	0	0.398	-0.356	-0.061	0.602	0.539	0.069	0	0	0	2	9	3	5	1	0	1.972	0.406673	87.6544	288.326	265.498	-1.26522	133.62	87.8
4-Chlorophenol	2	0	0	0	1	0	1	1	1	2.227	2.252	0	331.8	6	13	13	6	0	0	2.485	1	0	74.479	196.592	33.341	0	0.388	-0.23	-0.046	0.612	0.363	0.055	0	0	0	1	8	2	5	1	0	2.248	0.538491	52.1529	278.691	256.366	-1.665	120.35	83
4-Chlorophenoxyacetate	3	0	0	0	1	0	1	3	0	1.9341	1.959	0	420.9	6	19	19	8	1	0	2.203	0	1	47.427	510.524	56.84	0	0.444	-0.538	-0.084	0.556	0.675	0.052	0	0	2	0	12	4	7	1	0	0.486	0.270145	85.0228	345.535	315.782	-2.24362	174.29	115.93
4-Chlorophenylacetate	4	0	0	0	1	0	1	2	0	2.1336	2.159	0	387.2	6	18	18	8	1	0	2.127	0	1	40.056	379.811	49.65	0	0.448	-0.44	-0.083	0.552	0.541	0.046	0	0	1	0	11	3	7	1	0	0.692	0.340519	78.9921	328.845	300.877	-2.50021	161.73	104.95
4-Chlorophenylacetonitrile	1	0	0	0	1	0	1	1	0	2.4081	2.408	0	381.6	6	16	16	8	0	0	2.277	0	0	48.877	236.509	38.985	0	0.436	-0.27	-0.067	0.564	0.35	0.035	0	0	0	0	10	2	6	1	0	2.408	0.444358	57.0878	316.932	292.298	-2.91553	153.12	99.12
4-Cholesten-7alpha,12alpha-diol-3-one	2	0	1	1	0	3	3	3	2	5.0936	5.34	0	691	0	74	77	27	0	9	5.284	2	2	561.829	1448.86	48.412	0	0.093	-0.196	-0.034	0.907	1.901	0.036	0	5	1	2	30	3	44	5	1	5.34	0.0105521	114.494	646.727	547.258	-6.79726	428.69	324.47
4-Coumarate	15	0	0	0	1	0	1	3	1	1.5281	1.685	0	435.9	6	20	20	9	1	0	1.572	1	2	97.344	535.289	67.513	0	0.388	-0.477	-0.087	0.612	0.751	0.068	0	0	1	1	12	3	8	1	0	0.232	0.296873	114.494	335.395	299.39	-2.04478	163.66	102.89
4-Coumaroylshikimate	3	0	0	0	1	1	2	7	3	0.9586	1.116	0	570.5	6	39	40	16	1	3	0.431	3	4	249.554	1520.92	94.757	1	0.281	-0.75	-0.083	0.719	1.916	0.083	0	0	3	3	23	7	16	2	0	-0.355	0.0195659	218.367	498.796	442.92	-3.10777	302.67	197.22
4-Coumaryl alcohol	4	0	0	0	1	0	1	2	2	1.4259	1.451	0	425.6	6	21	21	9	0	0	0.941	2	1	202.055	468.784	50.431	0	0.263	-0.289	-0.046	0.737	0.812	0.072	0	0	0	2	11	2	10	1	0	1.45	0.413943	87.6544	334.801	295.903	-1.80046	156.48	102.55
4-Cresol	5	0	0	0	1	0	1	1	1	2.0488	2.074	0	330.6	6	16	16	7	0	0	1.974	1	0	195.279	214.34	30.122	0	0.205	-0.133	-0.032	0.795	0.516	0.059	0	0	0	1	8	1	8	1	0	2.073	0.606269	52.1529	276.782	243.434	-1.4091	116.69	77.51
4-Dedimethylamine-4-oxo-anhydro-7-Cl-tetracycline	1	0	0	0	2	2	4	8	4	0.834199	1.19	1	613.8	11	44	47	20	0	2	0.685	5	5	176.123	2097.03	111.48	0	0.357	-1.218	-0.097	0.643	2.198	0.084	1	3	4	4	30	10	14	2	0	0.186	0.00200994	318.546	547.094	499.303	-4.27157	384.44	246.61
4-Dedimethylamino-4-oxo-anhydrotetracycline	2	0	0	0	2	2	4	8	4	0.1698	0.525	1	590.1	11	44	47	20	0	2	-0.16	5	5	193.43	2025.95	105.703	0	0.336	-1.154	-0.099	0.664	2.279	0.081	1	3	4	4	29	9	15	2	0	-0.478	0.00342476	318.546	525.689	470.459	-3.58182	361.4	231.86
4'''-Demalonylsalvianin	4	0	0	0	4	2	6	20	10	1.3135	1.637	0	1151	23	99	104	39	1	10	0.417	10	4	382.751	8786.3	202.411	2	0.334	-2.548	-0.092	0.666	5.087	0.084	1	1	9	10	60	21	39	4	3	-0.661	5.31997e-07	540.609	1053.48	933.807	-5.0098	760.35	511.06
4-Demethylpremithramycinone	2	0	0	0	2	2	4	9	6	-0.0994001	0.152	0	572.5	11	45	48	20	0	3	-0.933	6	4	204.472	1934.84	109.545	0	0.321	-1.086	-0.106	0.679	2.293	0.086	1	3	3	5	29	9	16	2	1	-0.799	0.00364929	310.178	525.197	469.223	-2.35351	359.81	235.98
4-Deoxy-beta-D-gluc-4-enuronosyl-(1,3)-N-acetyl-D-galactosamine	2	0	0	0	0	2	2	11	5	-3.7375	-3.526	1	525.1	0	47	48	14	1	8	-3.346	6	3	159.932	2215.73	111.126	0	0.348	-1.467	-0.127	0.652	2.752	0.084	0	0	5	5	26	12	21	0	2	-5	0.00588844	316.518	528.593	462.246	-0.961033	353.83	235.29
4-Deoxy-beta-D-gluc-4-enuronosyl-(1,3)-N-acetyl-D-galactosamine 4-sulfate	2	0	0	0	0	2	2	14	4	-3.7863	-3.736	1	590.3	0	51	52	14	1	8	-4.048	5	5	98.31	2660.95	118.108	0	0.417	-1.878	-0.117	0.583	2.629	0.083	0	0	6	4	30	16	21	0	2	-7.454	0.000845245	388.85	595.412	524.052	-1.63348	406.08	266.85
4-Deoxy-beta-D-gluc-4-enuronosyl-(1,3)-N-acetyl-D-galactosamine 6-sulfate	2	0	0	0	0	2	2	14	4	-3.7863	-3.736	1	577.2	0	51	52	14	1	8	-4.903	5	5	79.234	2601.45	116.731	0	0.431	-1.944	-0.122	0.569	2.563	0.08	0	0	6	4	30	16	21	1	2	-7.454	0.000845245	388.85	595.412	524.052	-1.62931	406.06	264.1
4-Dimethylallyl-(6aS,11aS)-3,6a,9-trihydroxypterocarpan	3	0	1	1	2	1	3	5	3	3.6488	3.699	0	545.8	12	45	48	20	0	2	3.27	3	1	415.715	1204.89	60.401	0	0.119	-0.263	-0.037	0.881	1.944	0.074	0	5	2	2	25	5	20	3	0	3.438	0.0223536	135.217	522.692	459.9	-3.44105	317.64	222.6
4-Ethylphenol	1	0	0	0	1	0	1	1	1	2.505	2.53	0	362.4	6	19	19	8	0	0	2.503	1	0	226.515	250.95	30.426	0	0.187	-0.13	-0.03	0.813	0.563	0.054	0	0	0	1	9	1	10	1	0	2.529	0.544921	52.1529	301.562	263.946	-1.87642	132.54	88.83
4-Fluorobenzoate	4	0	0	0	1	0	1	2	0	1.6399	1.665	0	360.2	6	15	15	7	1	0	2.126	0	1	33.097	346.198	54.202	0	0.454	-0.436	-0.094	0.546	0.525	0.056	0	0	1	0	10	3	5	1	0	0.198	0.448848	78.9921	291.76	260.737	-1.7952	130.77	79.57
4-Fluorobenzoyl-CoA	4	1	1	2	2	0	2	20	2	-0.774799	-1.126	2	1272	16	96	99	28	0	5	-2.023	12	6	473.943	9959.62	217.643	0	0.314	-2.456	-0.099	0.686	5.371	0.072	1	1	11	5	57	29	39	5	3	-5.53	1.03969e-07	588.398	1073.17	951.599	-1.97709	796.03	513.81
4-Fluorocatechol	4	0	0	0	1	0	1	2	2	1.5007	1.551	0	328.7	6	14	14	6	0	0	1.407	2	0	80.542	319.881	49.327	0	0.377	-0.367	-0.076	0.623	0.606	0.074	0	0	0	2	9	3	5	1	0	1.516	0.475859	87.6544	276.021	245.871	-0.850515	119	71.68
4-Fluorocyclohexadiene-cis,cis-1,2-diol	2	0	0	0	0	1	1	2	2	-0.176	-0.176	0	288.4	0	16	16	6	0	2	-0.552	2	2	123.97	312.518	43.443	0	0.285	-0.309	-0.077	0.715	0.775	0.074	0	0	0	2	9	3	7	1	0	-0.176	0.546184	87.6544	277.417	245.642	-1.18092	122.33	79.57
4-Fluorocyclohexadiene-cis,cis-1,2-diol-1-carboxylate	2	0	0	0	0	1	1	4	2	-0.6503	-0.625	0	320.6	0	19	19	7	1	2	-1.005	2	3	60.281	561.26	67.498	0	0.406	-0.711	-0.123	0.594	1.04	0.088	0	0	1	1	12	5	7	1	0	-2.098	0.274271	149.995	305.772	272.813	-1.52327	160.07	100.84
4-Fluoro-L-threonine	2	0	0	0	0	0	0	3	1	-1.1662	-3.62	0	296.9	0	17	16	4	1	2	-2.779	2	1	57.514	474.696	60.466	0	0.403	-0.645	-0.126	0.597	0.954	0.077	0	0	1	2	9	5	8	0	0	-3.618	0.366723	167.025	283.06	247.66	-0.578625	140.74	82.31
4-Fluoromuconolactone	2	0	1	1	0	0	0	4	0	0.3208	0.452	0	326.9	0	16	16	6	1	1	-0.669	0	3	-4.581	494.316	72.014	1	0.507	-0.767	-0.16	0.493	0.746	0.06	0	0	3	0	11	5	5	1	0	-1.015	0.329626	111.862	292.126	261.458	-1.20113	142.08	90.2
4-Formylsalicylic acid	1	0	0	0	1	0	1	4	1	1.4815	0.977	0	390.5	6	18	18	8	1	0	2.038	1	2	80.552	563.772	73.318	0	0.397	-0.573	-0.111	0.603	0.871	0.077	0	0	2	1	12	4	6	1	0	-0.497	0.230484	141.333	319.921	287.53	-1.30232	161.27	95.35
4-Fumarylacetoacetate	3	0	0	0	0	0	0	6	0	-0.6832	-0.14	0	450.7	0	22	21	8	2	0	-0.839	0	5	35.244	928.073	101.511	0	0.461	-0.949	-0.159	0.539	1.11	0.066	0	0	4	0	14	6	8	0	0	-3.078	0.132997	195.011	362.458	324.243	-1.55065	202.07	119.02
4-Glutathionyl cyclophosphamide	2	0	0	0	0	1	1	8	0	-1.8126	-4.234	2	819.6	0	64	64	17	2	3	-1.825	5	5	197.808	3754.77	129.656	0	0.379	-1.738	-0.105	0.621	2.843	0.053	0	0	6	4	34	17	30	2	3	-5.707	0.000203891	349.151	775.715	698.722	-2.88534	525.5	337.16
4-Guanidinobutanal	2	0	0	0	0	0	0	1	0	0.00949996	-0.709	0	389.4	0	20	19	5	0	0	-1.197	3	2	216.892	524.518	63.171	0	0.221	-0.298	-0.082	0.779	1.049	0.08	0	0	1	2	9	4	11	0	0	-0.813	0.359499	160.01	320.403	279.414	0.0834148	153.14	85.74
4-Guanidinobutanamide	2	0	0	0	0	0	0	1	0	-1.1952	-1.359	1	405.6	0	22	21	5	0	0	-1.909	4	2	231.58	676.961	69.639	0	0.215	-0.358	-0.08	0.785	1.311	0.092	0	0	1	3	10	5	12	0	0	-1.462	0.261545	212.541	332.911	288.685	0.227301	171.47	96.38
4-Guanidinobutanoate	5	0	0	0	0	0	0	2	0	-0.593	-0.731	0	395.3	0	21	20	5	1	0	-3.443	3	2	176.592	645.431	71.463	0	0.277	-0.452	-0.096	0.723	1.181	0.084	0	0	1	2	10	5	11	0	0	-2.286	0.259538	195.511	327.787	285.668	0.272181	165.94	95.35
4-Hydroxy-2,6-dimethylaniline	1	0	0	0	1	0	1	2	1	1.7884	1.813	0	373	6	21	21	8	0	0	1.146	2	0	260.151	356.822	38.475	0	0.151	-0.145	-0.034	0.849	0.812	0.069	0	0	0	2	10	2	11	1	0	1.813	0.408699	104.684	311.037	271.496	-1.65622	154.37	98.78
4-Hydroxy-2-butynal	1	0	0	0	0	0	0	2	1	0.5044	-0.051	0	277	0	10	9	4	0	0	-0.927	1	1	47.937	216.719	51.537	0	0.413	-0.323	-0.109	0.587	0.459	0.077	0	0	1	1	6	2	4	0	0	-0.051	0.662391	78.9921	250.251	221.695	-0.504793	96.07	54.53
4-Hydroxy-2-oxoglutarate	4	0	0	0	0	0	0	6	1	-1.326	-1.136	0	352.4	0	17	16	5	2	1	-2.297	1	3	-44.029	700.605	93.971	0	0.562	-1.118	-0.187	0.438	0.87	0.079	0	0	3	1	11	6	6	0	0	-3.22	0.203939	203.674	299.212	266.775	-0.987911	161.5	92.95
4-Hydroxy-2-oxo-heptanedioate	4	0	0	0	0	0	0	6	1	-0.8633	-0.673	0	414.9	0	23	22	7	2	1	-1.761	1	3	22.658	838.665	93.902	0	0.473	-0.956	-0.159	0.527	1.066	0.068	0	0	3	1	13	6	10	0	0	-3.53	0.143966	203.674	348.772	307.799	-0.918539	193.55	114.9
4-Hydroxy-2-oxohexanoic acid	4	0	0	0	0	0	0	4	1	-0.0163002	0.149	0	356.6	0	20	19	6	1	1	-0.886	1	2	127.878	514.376	58.856	0	0.321	-0.463	-0.106	0.679	0.98	0.059	0	0	2	1	10	4	10	0	0	-1.324	0.33349	141.333	308.478	270.068	-0.936993	158.16	97.41
4-Hydroxy-2-oxopentanoate	3	0	0	0	0	0	0	4	1	-0.54	-0.375	0	315.2	0	17	16	5	1	1	-1.415	1	2	77.661	437.857	60.646	0	0.377	-0.523	-0.125	0.623	0.866	0.068	0	0	2	1	9	4	8	0	0	-1.846	0.394452	141.333	283.698	249.557	-0.693673	142.23	86.77
4-Hydroxy-2-quinolinecarboxylic acid	2	0	0	0	2	0	2	4	1	1.7818	1.832	0	452.6	11	21	22	10	1	0	2.722	2	1	143.178	656.069	70.091	0	0.342	-0.496	-0.083	0.658	0.954	0.072	1	1	2	1	14	4	7	2	0	0.358	0.189036	128.719	344.257	308.765	-2.04822	177.91	109.75
4-Hydroxy-2-quinolone	2	0	0	0	1	1	2	2	1	0.5827	0.714	1	413.8	6	19	20	9	0	0	0.675	2	2	163.844	498.173	61.357	0	0.302	-0.364	-0.078	0.698	0.84	0.07	0	1	1	2	12	3	7	2	0	0.714	0.378479	94.0794	321.018	286.38	-1.53794	148.88	94.66
4-Hydroxy-3-methoxy-benzaldehyde	5	0	0	0	1	0	1	3	1	1.8607	1.33	0	387.4	6	19	19	8	0	0	1.284	1	1	156.862	443.501	56.896	0	0.298	-0.341	-0.079	0.702	0.804	0.067	0	0	2	1	11	3	8	1	0	1.055	0.361831	85.0228	321.098	285.217	-1.28692	155.46	101.52
4-Hydroxy-3-methoxy-benzenemethanol	1	0	0	0	1	0	1	3	2	0.9417	0.967	0	381	6	21	21	8	0	0	0.286	2	0	202.493	477.649	50.341	0	0.234	-0.294	-0.058	0.766	0.96	0.074	0	0	1	2	11	3	10	1	0	0.966	0.381168	93.6851	327.887	287.984	-0.933222	161.08	106.32
4-Hydroxy-3-methoxyphenyl-beta-hydroxypropionyl-CoA	3	1	1	2	2	0	2	23	4	-1.74	-2.066	2	1394	16	108	111	31	0	6	-3.611	14	6	632.86	12222.9	234.648	0	0.273	-2.394	-0.091	0.727	6.374	0.077	1	1	12	7	62	31	46	5	3	-6.54	2.00947e-08	665.432	1164.67	1028.62	-1.28468	878.59	563.89
4-Hydroxy-4-methylglutamate	1	0	0	0	0	0	0	5	1	-1.3711	-4.058	0	354.7	0	23	22	6	2	2	-3.38	2	2	67.734	702.892	73.031	0	0.405	-0.802	-0.131	0.595	1.18	0.075	0	0	2	1	12	6	11	0	0	-5.526	0.153648	229.366	321.811	281.527	-0.617818	190.05	107.35
4-Hydroxy-5-phenyltetrahydro-1,3-oxazin-2-one	2	0	0	0	1	1	2	3	1	1.0392	1.135	1	389.1	6	25	26	10	0	2	0.537	2	1	201.853	622.201	53.662	1	0.241	-0.385	-0.069	0.759	1.215	0.069	0	0	2	2	14	4	11	1	0	1.135	0.242128	100.11	362.383	319.236	-1.64991	180.97	121.42
4-Hydroxy-6-methylpretetramide	2	0	0	0	4	0	4	7	6	2.4392	2.591	1	678	21	43	46	20	0	0	2.173	7	1	298.295	2178.8	111.893	0	0.28	-0.9	-0.066	0.72	2.314	0.099	3	3	1	7	28	8	15	4	1	0.479	0.0033715	309.031	531.986	476.933	-2.22559	350.98	229.46
4-Hydroxy-9-fluorenone	1	0	1	1	2	0	2	2	1	2.6552	2.68	0	488.4	12	23	25	13	0	0	3.361	1	1	188.184	510.671	52.202	0	0.307	-0.321	-0.05	0.693	0.724	0.057	0	3	1	1	15	2	8	3	0	2.678	0.256681	78.9921	356.603	319.733	-2.9072	177.07	118.67
4'-Hydroxyacetophenone	3	0	0	0	1	0	1	2	1	1.3025	1.327	0	366.4	6	18	18	8	0	0	1.455	1	1	153.738	318.743	45.803	0	0.29	-0.253	-0.068	0.71	0.617	0.057	0	0	1	1	10	2	8	1	0	1.259	0.475968	78.9921	302.156	267.433	-1.49256	141.74	93.98
4-Hydroxyacid	1	0	0	0	0	0	0	3	1	-0.3325	-0.308	0	295.8	0	15	14	4	1	0	-0.581	1	1	105.09	316.484	54.271	0	0.322	-0.345	-0.114	0.678	0.725	0.069	0	0	1	1	7	3	8	0	0	-1.756	0.549234	114.494	268.017	234.02	0.0817046	116.14	67.91
4-Hydroxyaminoquinoline N-oxide	1	0	0	0	2	0	2	1	0	1.3408	0.952	0	435.9	11	21	22	9	0	0	-0.648	2	0	159.873	440.343	44.206	0	0.317	-0.32	-0.037	0.683	0.69	0.064	1	1	0	1	13	4	8	2	0	0.952	0.358693	108.305	349.847	312.075	-1.96736	164.42	102.55
4-Hydroxyaniline	5	0	0	0	1	0	1	2	1	0.816	0.841	0	343.5	6	15	15	6	0	0	0.248	2	0	187.056	302.075	42.661	0	0.228	-0.2	-0.041	0.772	0.679	0.083	0	0	0	2	8	2	7	1	0	0.785	0.536082	104.684	272.046	239.67	-0.745271	115.6	68.94
4-Hydroxybenzaldehyde	5	0	0	0	1	0	1	2	1	1.8771	1.347	0	353.1	6	15	15	7	0	0	1.443	1	1	129.597	301.456	50.235	0	0.317	-0.27	-0.073	0.683	0.584	0.069	0	0	1	1	9	2	6	1	0	1.202	0.491779	78.9921	284.912	254.399	-1.19197	122.94	74.43
4-Hydroxybenzoate	19	0	0	0	1	0	1	3	1	1.167	1.217	0	361.3	6	16	16	7	1	0	1.557	1	1	84.656	411.479	60.879	0	0.383	-0.436	-0.093	0.617	0.703	0.076	0	0	1	1	10	3	6	1	0	-0.236	0.38129	114.494	292.296	260.653	-1.09134	135.63	79.57
4-Hydroxybenzoyl-CoA	6	1	1	2	2	0	2	21	3	-1.2477	-1.573	2	1281	16	97	100	28	0	5	-2.405	13	6	526.106	10252.6	225.493	0	0.295	-2.358	-0.098	0.705	5.646	0.078	1	1	11	6	57	29	40	5	3	-6.176	7.86764e-08	623.9	1073.7	951.514	-1.27035	800.89	515.18
4-Hydroxybutanoic acid	4	0	0	0	0	0	0	3	1	-0.3325	-0.308	0	295.9	0	15	14	4	1	0	-0.581	1	1	105.045	316.532	54.289	0	0.322	-0.345	-0.114	0.678	0.725	0.069	0	0	1	1	7	3	8	0	0	-1.756	0.549234	114.494	268.017	234.02	0.0817046	116.14	67.91
4-Hydroxybutyryl-CoA	3	1	1	2	1	0	1	21	3	-2.7472	-3.098	2	1245	10	96	98	25	0	5	-3.98	13	6	532.631	9875.27	218.25	0	0.286	-2.269	-0.099	0.714	5.665	0.076	1	1	11	6	54	29	42	4	3	-7.503	1.55555e-07	623.9	1049.42	924.882	-0.115998	781.4	509.35
4-Hydroxycinnamyl alcohol 4-D-glucoside	3	0	0	0	1	1	2	7	5	-0.478499	-0.479	0	536.1	6	42	43	15	0	5	-0.556	5	1	288.271	1575.31	83.263	0	0.231	-0.679	-0.072	0.769	2.259	0.083	0	0	2	5	22	7	20	1	0	-0.479	0.0302893	206.221	499.049	436.91	-1.86575	300.74	202.02
4-Hydroxycinnamyl aldehyde	3	0	0	0	1	0	1	2	1	2.1306	1.707	0	427.3	6	19	19	9	0	0	1.382	1	2	119.835	407.532	57.014	0	0.36	-0.343	-0.071	0.64	0.611	0.063	0	0	1	1	11	2	8	1	0	1.706	0.40338	78.9921	328.011	293.136	-2.13306	150.93	95.35
4-Hydroxycyclophosphamide	3	0	0	0	0	1	1	3	1	-0.00879995	-0.003	0	453.7	0	30	30	7	0	1	0.655	3	1	155.272	842.097	54.134	0	0.329	-0.61	-0.069	0.671	1.246	0.05	0	0	2	2	15	8	15	2	0	-0.003	0.0991597	95.0297	434.926	395.03	-0.633434	246.61	171.15
4-Hydroxydihydrocinnamaldehyde	1	0	0	0	1	0	1	2	1	2.2605	1.73	0	400.6	6	21	21	9	0	0	1.206	1	1	162.919	396.218	54.273	0	0.297	-0.293	-0.075	0.703	0.696	0.061	0	0	1	1	11	2	10	1	0	1.73	0.39191	78.9921	334.472	295.422	-1.99088	155.14	102.89
4-Hydroxyhexan-3-one	1	0	0	0	0	0	0	2	1	0.7588	0.898	0	339.8	0	20	19	6	0	1	0.854	1	1	264.203	300.577	29.413	0	0.111	-0.098	-0.043	0.889	0.786	0.044	0	0	1	1	8	2	12	0	0	0.898	0.560395	78.9921	292.964	252.85	-0.839425	138.99	89.52
4-Hydroxyifosfamide	3	0	0	0	0	1	1	3	1	-0.00879995	-0.003	0	447.8	0	30	30	7	0	1	0.775	3	1	137.642	830.769	55.047	0	0.346	-0.643	-0.076	0.654	1.213	0.047	0	0	2	2	15	8	15	1	0	-0.003	0.0991597	95.0297	434.926	395.03	-0.624224	246.59	167.72
4-Hydroxylamino-2,6-dinitrotoluene	5	0	0	0	1	0	1	6	0	-4.135	1.885	0	428.7	6	22	22	7	0	0	1.505	2	2	153.182	515.541	64.154	0	0.321	-0.386	-0.085	0.679	0.816	0.064	0	0	0	1	15	8	7	1	0	1.885	0.331325	213.201	352.725	317.182	-2.78814	207.47	122.79
4-Hydroxy-L-glutamate	2	0	0	0	0	0	0	5	1	-1.6828	-4.37	0	352.6	0	20	19	5	2	2	-3.689	2	2	33.545	704.45	83.302	0	0.452	-0.904	-0.155	0.548	1.094	0.081	0	0	2	2	11	6	9	0	0	-5.841	0.185251	229.366	308.97	271.574	-0.572069	170.24	96.03
4-Hydroxy-L-proline	1	0	1	1	0	0	0	3	1	-0.9952	-3.934	0	311.5	0	18	18	5	1	2	-1.906	2	1	130.039	418.517	56.197	0	0.291	-0.391	-0.101	0.709	0.952	0.079	0	0	1	2	9	4	9	0	0	-3.934	0.441068	129.581	281.49	245.807	0.159514	128.83	81.97
4-Hydroxy-L-threonine	3	0	0	0	0	0	0	4	2	-2.1062	-4.56	0	302.5	0	18	17	4	1	2	-3.329	3	1	104.446	528.036	63.358	0	0.327	-0.571	-0.115	0.673	1.174	0.094	0	0	1	3	9	5	9	0	0	-4.559	0.323052	202.527	283.596	247.575	0.133068	146.92	84.37
4-Hydroxymandelate	1	0	0	0	1	0	1	4	2	0.5496	0.6	0	385.1	6	20	20	8	1	1	-0.165	2	1	61.191	601.641	70.597	0	0.421	-0.657	-0.111	0.579	0.905	0.072	0	0	1	2	12	4	8	1	0	-0.873	0.245938	149.995	322.303	286.433	-1.28754	164.73	104.27
4-Hydroxymandelonitrile	4	0	0	0	1	0	1	3	2	0.8241	0.849	0	383.9	6	18	18	8	0	1	-0.078	2	0	77.879	460.989	63.398	0	0.399	-0.479	-0.098	0.601	0.722	0.067	0	0	0	2	11	3	7	1	0	0.845	0.335613	128.091	310.39	277.854	-1.44519	156.07	96.38
4-Hydroxymethylcatechol	1	0	0	0	1	0	1	3	3	0.6907	0.741	0	353.8	6	18	18	7	0	0	-0.16	3	0	160.219	447.891	55.912	0	0.274	-0.346	-0.069	0.726	0.92	0.089	0	0	0	3	10	3	8	1	0	0.719	0.381766	123.156	301.337	266.298	-0.397546	141.84	90.2
4-Hydroxymethylsalicylaldehyde	2	0	0	0	1	0	1	3	2	1.2726	0.742	0	382.8	6	19	19	8	0	0	0.775	2	1	144.11	477.641	61.56	0	0.312	-0.389	-0.086	0.688	0.859	0.075	0	0	1	2	11	3	8	1	0	0.742	0.338148	114.494	319.327	284.043	-1.00164	154.2	96.38
4-Hydroxymethylsalicylate	2	0	0	0	1	0	1	4	2	0.5625	0.613	0	382	6	20	20	8	1	0	1.149	2	1	124.517	586.919	66.867	0	0.337	-0.518	-0.092	0.663	1.019	0.083	0	0	1	2	12	4	8	1	0	-0.86	0.245502	149.995	326.711	290.297	-0.910431	166.89	103.24
4-Hydroxymyxol	2	0	0	0	0	1	1	4	4	7.9335	7.933	0	1256	0	100	100	40	0	3	8.59	4	12	631.581	4540.49	87.547	0	0.249	-0.899	-0.022	0.751	2.715	0.047	0	0	0	3	44	4	56	7	2	7.933	0.000444432	158.658	972.612	842.451	-12.93	681.49	460.3
4-Hydroxy-N-desmethyltamoxifen	2	0	0	0	3	0	3	2	1	5.5164	5.541	0	733	18	55	57	25	0	0	5.558	2	1	579.897	1395.64	55.01	0	0.104	-0.199	-0.018	0.896	1.705	0.057	0	0	1	2	28	3	27	4	1	4.326	0.0220496	73.2709	645.325	564.057	-7.28088	379.39	265.13
4-Hydroxyphenacyl alcohol	3	0	0	0	1	0	1	3	2	0.6305	0.655	0	390.9	6	19	19	8	0	0	0.614	2	1	145.926	486.218	59.296	0	0.313	-0.39	-0.078	0.687	0.854	0.073	0	0	1	2	11	3	8	1	0	0.587	0.364857	114.494	317.075	281.164	-0.980318	153.61	96.38
4-Hydroxyphenyl acetate	3	0	0	0	1	0	1	3	1	1.3303	1.355	0	392.6	6	19	19	8	0	0	1.004	1	1	112.035	424.051	54.264	0	0.357	-0.386	-0.085	0.643	0.694	0.053	0	0	2	1	11	3	8	1	0	1.355	0.384474	85.0228	318.846	282.339	-1.37876	152.61	100.84
4-Hydroxyphenylacetaldehyde	7	0	0	0	1	0	1	2	1	1.8043	1.274	0	376.7	6	18	18	8	0	0	1.117	1	1	139.757	360.609	52.863	0	0.315	-0.301	-0.078	0.685	0.656	0.063	0	0	1	1	10	2	8	1	0	1.273	0.453187	78.9921	309.692	274.911	-1.55204	139.17	90.55
4-Hydroxyphenylacetate	9	0	0	0	1	0	1	3	1	1.2018	1.252	0	377.3	6	19	19	8	1	0	0.747	1	1	102.847	468.397	60.845	0	0.364	-0.452	-0.094	0.636	0.79	0.068	0	0	1	1	11	3	8	1	0	-0.205	0.341046	114.494	317.075	281.164	-1.34676	151.97	97.75
4-Hydroxyphenylacetonitrile	1	0	0	0	1	0	1	2	1	1.4763	1.501	0	371.7	6	17	17	8	0	0	0.897	1	0	111.54	327.176	50.175	0	0.35	-0.308	-0.078	0.65	0.572	0.057	0	0	0	1	10	2	7	1	0	1.5	0.444937	92.5894	305.163	272.585	-1.74539	143.35	88.15
4-Hydroxyphenylacetyl-CoA	5	1	1	2	2	0	2	21	3	-1.2129	-1.539	2	1298	16	100	103	29	0	5	-2.49	13	6	559.172	10519.4	220.768	0	0.285	-2.307	-0.093	0.715	5.799	0.077	1	1	11	6	58	29	42	5	3	-6.011	6.60747e-08	623.9	1098.48	972.026	-1.5474	817.23	531.99
4-Hydroxyphenylacetylglutamic acid	2	0	0	0	1	0	1	6	1	0.4225	0.498	1	586.5	6	35	35	13	2	1	-0.469	2	3	166.746	1503.26	99.772	0	0.358	-0.917	-0.101	0.642	1.646	0.069	0	0	3	2	20	7	15	1	0	-2.424	0.0341798	218.761	469.576	414.922	-2.38353	276.38	172.52
4-Hydroxyphenylethanol	3	0	0	0	1	0	1	2	2	1.2793	1.304	0	377.4	6	20	20	8	0	0	0.666	2	0	203.478	377.419	45.592	0	0.23	-0.23	-0.049	0.77	0.77	0.072	0	0	0	2	10	2	10	1	0	1.303	0.455891	87.6544	316.481	277.677	-1.272	144.53	95.35
4-Hydroxyphenylglyoxylate	7	0	0	0	1	0	1	4	1	1.0528	1.103	0	398.2	6	18	18	8	1	0	0.028	1	2	35.488	574.348	75.236	0	0.455	-0.657	-0.118	0.545	0.785	0.071	0	0	2	1	12	4	6	1	0	-0.369	0.244656	141.333	317.67	284.651	-1.65231	160.68	94.66
4-Hydroxyphthalate	1	0	0	0	1	0	1	5	1	0.7714	0.847	0	390	6	19	19	8	2	0	0.366	1	2	25.436	664.192	80.07	0	0.467	-0.796	-0.131	0.533	0.907	0.075	0	0	2	1	13	5	6	1	0	-2.072	0.160196	176.834	327.305	293.784	-1.27644	173.96	101.18
4-Hydroxystyrene	1	0	0	0	1	0	1	1	1	2.1143	2.139	0	377.7	6	17	17	8	0	0	2.199	1	1	174.969	274.069	34.672	0	0.268	-0.195	-0.033	0.732	0.531	0.059	0	0	0	1	9	1	8	1	0	2.138	0.568484	52.1529	294.133	260.652	-1.82342	126.78	83
4-Hydroxyvalproic acid	2	0	0	0	0	0	0	3	1	1.4199	1.445	0	381.2	0	27	26	8	1	2	1.095	1	1	256.428	476.539	41.237	0	0.164	-0.205	-0.057	0.836	1.046	0.051	0	0	1	1	11	3	16	1	0	-0.023	0.311065	114.494	347.751	299.142	-1.45899	182.58	121.76
4-Imidazolone-5-acetate	2	0	1	1	0	0	0	4	0	-0.9402	-1.11	1	292.8	0	16	16	5	1	1	-1.668	1	3	37.561	458.912	65.702	0	0.436	-0.683	-0.15	0.564	0.884	0.075	0	0	3	1	10	5	6	0	0	-2.68	0.364599	130.109	296.72	264.057	-0.535881	136.82	84.72
4-Imidazolone-5-propanoate	4	0	1	1	0	0	0	4	0	-0.619	-0.789	1	323.9	0	19	19	6	1	1	-1.829	1	3	55.716	508.606	70.063	0	0.414	-0.65	-0.141	0.586	0.92	0.076	0	0	3	1	11	5	8	0	0	-2.284	0.313824	130.109	321.5	284.568	-0.725677	152.79	94.66
4-Isopropenyl-2-oxy-cyclohexanecarboxyl-CoA	1	1	1	2	1	1	2	21	2	-0.8959	-1.107	2	1382	10	108	111	31	0	7	-2.189	12	8	655.08	11305.9	224.012	0	0.263	-2.152	-0.095	0.737	6.032	0.068	1	1	12	5	60	29	48	5	3	-5.511	4.6205e-08	615.237	1135.32	999.255	-1.88055	854.83	550.85
4-Isopropylbenzaldehyde	2	0	0	0	1	0	1	1	0	3.3387	2.783	0	400.9	6	23	23	10	0	0	2.922	0	1	241.423	289.612	35.932	0	0.199	-0.144	-0.046	0.801	0.579	0.043	0	0	1	0	11	1	12	2	0	2.783	0.444356	43.4905	334.639	293.74	-2.82457	162.48	109.41
4-Ketocyclophosphamide	1	0	0	0	0	1	1	3	0	0.1682	-0.019	1	444.9	0	28	28	7	0	0	-0.565	2	2	88.044	800.551	61.753	0	0.401	-0.722	-0.097	0.599	1.078	0.042	0	0	3	1	15	8	13	2	0	-0.007	0.10396	86.3673	430.293	393.248	-0.872745	241.7	164.98
4-Ketoifosfamide	1	0	0	0	0	1	1	3	0	0.1682	-0.019	1	442.6	0	28	28	7	0	0	0.249	1	2	124.649	795.882	54.328	0	0.359	-0.646	-0.081	0.641	1.152	0.042	0	0	3	1	15	8	13	1	0	-0.019	0.10396	86.3673	430.293	393.248	-0.890666	241.66	165.32
4-Ketomyxol	2	0	0	0	0	1	1	4	3	8.0737	8.213	0	1274	0	98	98	40	0	2	8.637	3	13	853.351	4409	91.073	0	0.165	-0.571	-0.028	0.835	2.889	0.044	0	0	1	2	44	4	54	7	2	8.213	0.000471589	149.995	967.979	840.67	-13.1888	677.62	451.04
4-Maleylacetoacetate	2	0	0	0	0	0	0	6	0	-0.6832	-0.14	0	431.6	0	22	21	8	2	0	-0.839	0	5	74.54	888.753	90.462	0	0.414	-0.852	-0.142	0.586	1.207	0.068	0	0	4	0	14	6	8	0	0	-3.078	0.132997	195.011	362.458	324.243	-1.55065	202.07	119.02
4-Methyl-2,4-bis-(p-hydroxyphenyl)pent-1-ene	1	0	0	0	2	0	2	2	2	4.6959	4.746	0	593.8	12	40	41	18	0	0	4.676	2	1	381.449	859.423	53.963	0	0.179	-0.259	-0.03	0.821	1.189	0.061	0	0	0	2	20	2	20	4	0	4.746	0.0861339	87.6544	477.624	418.098	-5.16214	282.33	186.93
4-Methyl-2-oxopentanoate	5	0	0	0	0	0	0	3	0	0.8812	1.046	0	327.1	0	19	18	6	1	0	0.213	0	2	117.148	364.479	48.685	0	0.321	-0.358	-0.104	0.679	0.757	0.045	0	0	2	0	9	3	10	1	0	-0.424	0.431566	105.831	293.559	256.337	-1.28423	146.89	91.92
4-Methyl-5-(2-phosphoethyl)-thiazole	3	1	0	1	0	0	0	5	0	0.7049	0.218	0	410.8	5	23	23	6	0	0	-0.408	3	1	116.361	658.779	69.928	0	0.358	-0.575	-0.105	0.642	1.029	0.066	0	0	2	0	13	7	10	1	0	-1.212	0.0706538	177.359	376.592	339.186	-1.00923	206.56	134.11
4-Methylaminobutanal	2	0	0	0	0	0	0	1	0	0.4122	-0.143	0	332	0	18	17	5	0	0	-0.257	1	1	224.986	244.532	36.419	0	0.161	-0.119	-0.06	0.839	0.618	0.05	0	0	1	1	7	2	11	0	0	-1.371	0.655592	58.5778	292.679	253.503	-0.795747	123.64	76.14
4-Methylaminobutyrate	1	0	0	0	0	0	0	2	0	-0.1903	-2.87	0	341.6	0	19	18	5	1	0	-2.503	1	1	182.846	349.181	45.8	0	0.232	-0.238	-0.08	0.768	0.785	0.054	0	0	1	1	8	3	11	0	0	-2.865	0.543112	94.0794	300.063	259.756	-0.55129	136.44	84.37
4-Methylbenzyl alcohol	2	0	0	0	1	0	1	1	1	1.7117	1.711	0	353.6	6	19	19	8	0	0	1.603	1	0	229.885	268.215	29.369	0	0.175	-0.133	-0.028	0.825	0.626	0.055	0	0	0	1	9	1	10	1	0	1.711	0.580539	52.1529	301.562	263.946	-1.76494	134.67	90.2
4-Methylcatechol	6	0	0	0	1	0	1	2	2	1.7814	1.832	0	338.9	6	17	17	7	0	0	1.377	2	0	188.521	323.056	41.306	0	0.222	-0.211	-0.048	0.778	0.742	0.074	0	0	0	2	9	2	8	1	0	1.81	0.474934	87.6544	286.417	252.566	-0.98441	129.97	84.72
4-Methylene-2-oxoglutarate	4	0	0	0	0	0	0	5	0	-0.1967	-0.006	0	363.7	0	17	16	6	2	0	-1.108	0	4	-11.238	615.505	83.105	0	0.515	-0.872	-0.161	0.485	0.82	0.067	0	0	3	0	11	5	6	1	0	-2.935	0.243935	168.172	303.801	271.247	-1.51085	162.17	100.15
4-Methylene-L-glutamate	4	0	0	0	0	0	0	4	0	-0.5535	-2.982	0	353.3	0	20	19	6	2	1	-2.499	1	3	59.258	601.924	73.836	0	0.416	-0.709	-0.136	0.584	0.995	0.073	0	0	2	1	11	5	9	1	0	-4.449	0.222608	193.864	313.558	276.045	-1.10766	170.91	98.44
4-Methylene-L-glutamine	2	0	0	0	0	0	0	3	0	-1.1557	-3.61	1	371.2	0	21	20	6	1	1	-3.209	2	3	121.83	645.894	72.946	0	0.336	-0.584	-0.114	0.664	1.156	0.083	0	0	2	2	11	5	10	1	0	-3.609	0.224416	210.894	318.683	279.062	-1.04861	176.44	97.06
4-Methyl-L-glutamate	1	0	0	0	0	0	0	4	0	-0.5681	-2.997	0	347.1	0	22	21	6	2	2	-2.385	1	2	73.127	581.894	68.808	0	0.395	-0.662	-0.133	0.605	1.015	0.065	0	0	2	1	11	5	11	1	0	-4.443	0.218908	193.864	318.83	278.354	-0.924481	174.91	104.61
4-Methylsalicylate	2	0	0	0	1	0	1	3	1	1.6532	1.704	0	368	6	19	19	8	1	0	2.686	1	1	146.234	448.617	53.639	0	0.301	-0.367	-0.077	0.699	0.852	0.069	0	0	1	1	11	3	8	1	0	0.23	0.322777	114.494	311.791	276.565	-1.50585	155.02	98.78
4-Methylthio-2-oxobutanoic acid	8	0	0	0	0	0	0	3	0	0.2357	0.401	0	364.3	0	17	16	5	1	0	-0.339	0	2	81.787	416.058	58.797	0	0.388	-0.443	-0.115	0.612	0.699	0.047	0	0	2	0	9	4	8	1	0	-1.07	0.29726	134.388	309.135	277.449	-1.32314	154.6	98.09
4-Methylthiobutanaldoxime	2	0	0	0	0	0	0	2	0	1.4651	0.935	0	378.1	0	19	18	5	0	0	0.895	2	1	219.79	260.443	37.211	0	0.209	-0.144	-0.045	0.791	0.545	0.054	0	0	1	0	8	3	11	2	0	0.935	0.380706	89.9001	327.809	290.506	-1.86086	147.93	97.75
4-Methylthiobutyl-desulfoglucosinolate	2	0	0	0	0	1	1	7	4	-0.0273998	-0.002	0	568.4	0	44	44	12	0	5	0.314	6	1	349.19	1538.17	68.504	0	0.193	-0.522	-0.056	0.807	2.184	0.065	0	0	2	4	21	9	23	2	0	-0.005	0.00716813	266.494	538.195	476.533	-2.14695	332.09	228.09
4-Methylthiobutylthiohydroximate	3	0	0	0	0	0	0	2	0	1.4899	1.515	0	394.7	0	20	19	5	0	0	0.681	3	1	185.326	316.578	41.049	0	0.265	-0.213	-0.051	0.735	0.589	0.053	0	0	1	0	9	4	11	1	0	1.515	0.164985	157.857	350.377	319.146	-1.01833	177.02	116.27
4-Methylumbelliferone	1	0	0	0	1	1	2	3	1	1.9721	2.104	0	424.3	6	21	22	10	0	0	2.123	1	2	175.244	460.97	58.534	0	0.293	-0.319	-0.082	0.707	0.768	0.056	0	1	2	1	13	3	8	2	0	1.566	0.294044	85.0228	335.018	298.243	-1.74999	166	114.21
4-Methylumbelliferyl acetate	2	0	0	0	1	1	2	4	0	2.0072	2.113	0	492.6	6	26	27	12	0	0	1.674	0	3	144.555	652.116	68.187	0	0.353	-0.468	-0.101	0.647	0.856	0.038	0	1	4	0	16	4	10	2	0	2.113	0.181973	82.3911	386.942	343.928	-2.57644	208.02	145.08
4-Nitroaniline	2	0	0	0	1	0	1	3	0	-1.9436	0.977	0	382	6	16	16	6	0	0	1.258	1	1	165.233	311.356	44.407	0	0.284	-0.231	-0.051	0.716	0.584	0.066	0	0	0	1	10	4	6	1	0	0.977	0.575293	142.163	289.29	257.935	-1.69314	141.85	78.88
4-Nitrocatechol	3	0	0	0	1	0	1	4	2	-1.7318	1.24	0	369.1	6	16	16	6	0	0	1.448	2	1	123.788	401.721	58.129	0	0.332	-0.362	-0.083	0.668	0.727	0.074	0	0	0	2	11	5	5	1	0	0.665	0.446089	160.635	293.801	264.05	-1.2289	150.1	83.69
4-Nitrophenol	6	0	0	0	1	0	1	3	1	-1.4644	1.482	0	360	6	15	15	6	0	0	1.854	1	1	117.038	279.832	45.341	0	0.337	-0.262	-0.065	0.663	0.515	0.061	0	0	0	1	10	4	5	1	0	1.173	0.578231	125.134	284.165	254.918	-1.53509	136.83	77.86
4-Nitrophenyl phosphate	2	0	0	0	1	0	1	6	0	-1.7442	1.228	0	412.2	6	20	20	6	0	0	0.36	3	2	46.508	648.452	76.039	0	0.444	-0.698	-0.118	0.556	0.875	0.067	0	0	1	0	14	8	6	1	0	-0.493	0.15766	193.299	343.593	308.855	-1.06367	193.62	117.3
4-Nitrophenyl-3-ketovalidamine	2	0	0	0	1	1	2	7	3	-3.1686	-0.237	0	494.4	6	37	38	13	0	4	-0.816	4	2	194.855	1152.67	82.001	0	0.303	-0.706	-0.099	0.697	1.625	0.067	0	0	1	4	21	8	16	1	0	-0.237	0.0694273	238.063	457.366	403.799	-2.37095	281.3	180.76
4-Nitroquinoline N-oxide	1	0	0	0	2	0	2	2	0	-1.289	1.066	0	445.1	11	20	21	9	0	0	0.834	0	1	142.489	342.282	39.782	0	0.34	-0.261	-0.046	0.66	0.508	0.043	1	1	0	0	14	5	6	2	0	1.066	0.49138	130.697	344.905	311.384	-2.73718	178.93	103.24
4-O-beta-D-Glucosyl-4-hydroxycinnamate	2	0	0	0	1	1	2	8	4	-0.3763	-0.245	0	538.3	6	41	42	15	1	5	0.076	4	2	177.199	1649.94	99.397	0	0.335	-1.028	-0.106	0.665	2.037	0.078	0	0	3	4	23	8	18	1	0	-1.698	0.0183295	233.06	499.643	440.397	-2.13656	307.91	202.36
4'-O-beta-D-Glucosyl-cis-p-coumarate	2	0	0	0	1	1	2	8	4	-0.3763	-0.245	0	507.7	6	41	42	15	1	5	0.076	4	2	208.037	1556.14	88.628	0	0.295	-0.905	-0.096	0.705	2.16	0.078	0	0	3	4	23	8	18	1	0	-1.698	0.0183295	233.06	499.643	440.397	-2.13656	307.91	196.19
4-O-beta-D-Glucosyl-sinapate	2	0	0	0	1	1	2	10	4	-0.409099	-0.277	0	571.8	6	49	50	17	1	5	-0.543	4	2	209.78	2093.24	101.37	0	0.317	-1.159	-0.104	0.683	2.502	0.074	0	0	5	4	27	10	22	1	0	-1.733	0.00636966	245.121	572.015	502.033	-2.1141	372.94	242.84
4'-O-Methylisoflavone	2	0	0	0	2	1	3	3	0	2.8503	2.85	0	594.6	12	31	33	16	0	0	2.949	0	2	268.357	842.032	54.614	0	0.274	-0.389	-0.042	0.726	1.028	0.05	0	1	3	0	19	3	12	2	0	2.85	0.149671	55.5519	440.691	392.184	-3.8642	235.75	166.35
4-O-Methyl-myo-inositol	2	0	0	0	0	1	1	6	5	-2.6557	-2.656	0	367.9	0	27	27	7	0	4	-0.618	5	0	199.008	848.736	69.145	0	0.23	-0.53	-0.088	0.77	1.778	0.1	0	0	1	5	13	6	14	0	0	-2.656	0.186236	200.19	330.949	286.637	0.173248	192.8	123.47
4'-O-Methylnorbelladine	4	0	0	0	2	0	2	3	2	2.7212	2.771	0	626.9	12	39	40	16	0	0	2.122	3	0	362.256	1132.24	64.411	0	0.211	-0.381	-0.038	0.789	1.425	0.065	0	0	1	3	20	4	19	2	0	2.573	0.0780071	108.772	498.251	436.13	-3.79485	276.45	188.99
4-Oxocyclohexanecarboxylate	1	0	0	0	0	1	1	3	0	0.3337	0.499	0	328.8	0	20	20	7	1	0	-0.652	0	2	129.721	357.189	52.602	0	0.303	-0.329	-0.109	0.697	0.757	0.051	0	0	2	0	10	3	10	1	0	-0.934	0.420785	105.831	304.231	266.093	-0.77544	142.18	97.41
4-Oxoglutaramate	1	0	0	0	0	0	0	4	0	-1.276	-1.111	1	359.9	0	17	16	5	1	0	-1.978	1	3	21.331	598.666	85.43	0	0.47	-0.782	-0.163	0.53	0.881	0.074	0	0	3	1	10	5	7	0	0	-2.57	0.291176	185.202	299.11	264.523	-0.71735	154.15	85.4
4-Oxoproline	2	0	1	1	0	0	0	3	0	-1.2481	-3.788	0	306.5	0	16	16	5	1	1	-2.099	1	2	70.704	406.502	61.642	0	0.385	-0.51	-0.137	0.615	0.816	0.064	0	0	2	1	9	4	7	0	0	-3.764	0.473591	120.919	276.857	244.025	-0.0401661	125.29	78.54
4-Phospho-D-erythronate	2	0	0	0	0	0	0	8	2	-1.7524	-1.863	0	381.7	0	22	21	4	1	2	-3.163	5	2	9.48	1003.48	104.343	0	0.488	-1.282	-0.174	0.512	1.347	0.099	0	0	2	2	13	9	9	0	0	-4.81	0.0602455	253.663	337.899	298.495	0.593067	198.82	114.56
4-Phospho-L-aspartate	3	0	0	0	0	0	0	7	0	-1.6316	-4.221	0	371.2	0	21	20	4	1	1	-3.669	4	3	20.622	901.545	92.965	0	0.472	-1.147	-0.162	0.528	1.282	0.089	0	0	3	1	13	9	8	0	0	-5.749	0.0582045	262.03	338.391	299.73	0.112157	198.19	115.59
4-Pyridoxate	3	0	0	0	1	0	1	5	2	0.2496	-0.255	0	379.7	6	22	22	8	1	0	1.329	3	1	168.027	642.973	65.966	0	0.279	-0.472	-0.093	0.721	1.221	0.081	0	0	2	2	13	5	9	1	0	-1.595	0.183395	164.221	342.536	303.758	-0.733325	187.7	115.59
4-Pyridoxolactone	2	0	1	1	1	0	1	4	1	0.8586	0.328	0	368.8	6	19	20	8	0	0	0.271	2	1	153.969	472.522	58.518	1	0.291	-0.373	-0.095	0.709	0.908	0.063	0	1	3	1	12	4	7	1	0	0.328	0.312555	99.2484	315.28	280.446	-0.907356	157.42	103.92
4-Sulfobenzaldehyde	2	0	0	0	1	0	1	4	0	1.4519	0.922	0	404.7	6	18	18	7	0	0	-1.292	0	3	43.194	418.34	58.101	0	0.447	-0.462	-0.084	0.553	0.572	0.06	0	0	1	0	12	5	6	1	0	-1.323	0.176385	145.292	335.041	301.299	-1.64617	163.64	107.7
4-Sulfobenzoate	3	0	0	0	1	0	1	5	0	0.7418	0.792	0	413.7	6	19	19	7	1	0	-0.902	0	3	0.832	544.808	68.352	0	0.499	-0.657	-0.1	0.501	0.66	0.066	0	0	1	0	13	6	6	1	0	-1.526	0.120022	180.794	342.425	307.552	-1.59027	176.32	114.21
4-Sulfobenzyl alcohol	2	0	0	0	1	0	1	4	1	0.5329	0.558	0	395.1	6	20	20	7	0	0	-1.683	1	2	86.556	447.111	51.595	0	0.39	-0.442	-0.064	0.61	0.69	0.066	0	0	0	1	12	5	8	1	0	-1.687	0.188743	153.955	341.831	304.065	-1.26901	169.26	112.84
4-Sulfocatechol	2	0	0	0	1	0	1	5	2	0.6026	0.678	0	383.4	6	18	18	6	0	0	-1.909	2	2	42.156	506.623	64.749	0	0.445	-0.588	-0.086	0.555	0.733	0.083	0	0	0	2	12	6	6	1	0	-1.615	0.131983	189.456	326.686	292.686	-0.62439	164.55	108.04
4-Sulfolactone	2	0	1	1	0	0	0	7	0	-0.4565	-0.299	0	355.6	0	20	20	6	1	1	-2.795	0	5	-54.104	650.749	75.785	1	0.576	-1.054	-0.158	0.424	0.776	0.055	0	0	3	0	14	8	6	0	0	-3.042	0.0745488	213.664	342.792	308.273	-0.934378	188.63	120.04
4-Trimethylammoniobutanal	2	0	0	0	0	0	0	1	0	-0.4067	-0.962	0	359.4	0	25	24	7	0	0	-3.945	0	1	259.009	499.274	42.536	0	0.14	-0.074	-0.052	0.86	1.315	0.066	0	0	1	0	9	2	16	0	0	-0.962	0.662845	32.8373	321.601	276.133	-2.2871	171.41	115.24
4-Trimethylammoniobutanoate	3	0	0	0	0	0	0	2	0	-1.0092	-0.984	0	370	0	26	25	7	1	0	-3.921	0	1	217.287	596.035	51.895	0	0.206	-0.169	-0.071	0.794	1.442	0.069	0	0	1	0	10	3	16	0	0	-2.454	0.551112	68.3388	328.984	282.386	-1.9919	184.21	123.13
5-(2'-Carboxyethyl)-4,6-dihydroxypicolinate	1	0	0	0	0	1	1	6	1	-0.9969	-0.921	1	468.2	0	25	25	9	2	0	-0.894	2	5	75.128	1072.95	107.802	0	0.42	-0.962	-0.142	0.58	1.33	0.088	0	0	3	2	16	7	9	1	0	-4.434	0.0806473	218.761	380.573	338.479	-1.42291	216.45	132.74
5-(2'-Formylethyl)-4,6-dihydroxypicolinate	2	0	0	0	0	1	1	5	1	-0.3944	-0.899	1	459	0	24	24	9	1	0	-0.924	2	5	115.54	920.859	98.76	0	0.374	-0.751	-0.13	0.626	1.256	0.086	0	0	3	2	15	6	9	1	0	-2.938	0.123169	183.259	373.19	332.225	-1.46597	203.65	126.22
5-(2-Hydroxyethyl)-4-methylthiazole	5	1	0	1	0	0	0	2	1	0.6407	0.289	0	339.8	5	18	18	6	0	0	0.126	1	0	187.566	263.824	36.45	0	0.224	-0.174	-0.051	0.776	0.602	0.056	0	0	1	1	9	3	9	1	0	0.289	0.372236	109.193	317.163	285.248	-1.70923	149.72	99.12
5-(3,4-Diacetoxybut-1-ynyl)-2,2'-bithiophene	2	2	0	2	0	0	0	4	0	4.0172	3.779	0	668.8	10	36	37	16	0	1	3.534	0	2	154.016	1157.93	71.421	2	0.385	-0.666	-0.075	0.615	1.065	0.032	0	0	4	0	22	6	14	3	0	3.779	0.0127499	168.021	542.703	494.785	-6.40076	317.02	216.43
5-(3'-Carboxy-3'-oxopropenyl)-4,6-dihydroxypicolinate	2	0	0	0	0	1	1	7	1	-1.3906	-1.068	1	512.9	0	25	25	10	2	0	-1.328	2	7	54.949	1346.47	116.463	0	0.446	-1.172	-0.131	0.554	1.453	0.096	0	0	4	2	18	8	7	1	0	-4.693	0.0473522	245.6	399.487	360.191	-2.74636	237.22	128.62
5-(3'-Carboxy-3'-oxopropyl)-4,6-dihydroxypicolinate	2	0	0	0	0	1	1	7	1	-1.2607	-1.045	1	508.1	0	27	27	10	2	0	-1.944	2	6	42.359	1317.56	120.102	0	0.458	-1.188	-0.151	0.542	1.405	0.085	0	0	4	2	18	8	9	1	0	-4.537	0.0452382	245.6	405.947	362.478	-2.01846	241.5	146.46
5-(3-Hydroxy-4-acetoxybut-1-ynyl)-2,2'-bithiophene	1	2	0	2	0	0	0	3	1	3.6381	3.4	0	641	10	31	32	14	0	1	2.637	1	1	180.595	952.134	63.729	1	0.359	-0.533	-0.057	0.641	0.952	0.042	0	0	2	1	19	5	12	2	0	3.4	0.0251018	170.652	490.778	449.101	-5.63564	274.97	191.73
5-(4-Acetoxybut-1-ynyl)-2,2'-bithiophene	2	2	0	2	0	0	0	2	0	4.47	4.232	0	624.8	10	30	31	14	0	0	4.041	0	1	196.503	715.141	50.251	1	0.343	-0.392	-0.048	0.657	0.752	0.033	0	0	2	0	18	4	12	3	0	4.232	0.0380362	135.151	485.551	443.832	-6.1793	262.14	184.87
[truncated: 3,308 more rows]
[truncated: 35 more columns]
