# Supplementary material for: Chemical Basis of Metabolic Network Organization
Source: PLoS Comput Biol. 2011 Oct 13;7(10):e1002214. doi: 10.1371/journal.pcbi.1002214 (PMC3192814; doi:10.1371/journal.pcbi.1002214)
Supplement: Table S2 — Basic information for E. coli metabolites that are involved in the metabolic network. (XLS) [file pcbi.1002214.s003.xls]

## Sheet: Sheet1
Table S2 Basic information for E. coli metabolites that are involved in the metabolic network.
Metabolite	Degree	5mem arom rings Moleculesa	5mem nonarom rings Moleculesa	5mem rings Moleculesa	6mem arom rings Moleculesa	6mem nonarom rings Moleculesa	6mem rings Moleculesa	Acceptorb	Alcohol Moleculesa	AlogP98 Moleculesa	ALogPc	Amide Moleculesa	AREAb	Aromatic Bonds Moleculesa	AtomCountb	BondCountb	C Countc	Carbox acid Moleculesa	Chiralb	ClogPd	Donorb	Double Bonds Moleculesa	DPSA1b	DPSA2b	DPSA3b	Ether Moleculesa	FNSA1b	FNSA2b	FNSA3b	FPSA1b	FPSA2b	FPSA3b	Fused arom rings Moleculesa	Fused rings Moleculesa	HBA Countc	HBD Countc	Heavy Atoms Moleculesa	Hetero atoms Moleculesa	Hydrogens Moleculesa	Hydrophobeb	Lipinski violations Moleculesa	LogDc	LScore Moleculesa	Molecular FractionalPolarSASAc	Molecular SASAc	Molecular SAVolc	Molecular Solubilityc	Molecular SurfaceAreac	Molecular Volumec
(1R,6R)-6-hydroxy-2-succinylcyclohexa-2,4-diene-1-carboxylate	2	0	0	0	0	1	1	6	1	-0.5892	-0.399	0	432.706	0	29	29	11	2	2	-0.421	1	5	142.216	1009.09	85.13	0	0.341	-0.769	-0.116	0.659	1.487	0.074	0	0	3	1	17	6	12	1	0	-1.88	0.0806853	203.674	403.635	358.577	-1.94826	233.58	147.48
(2R,3S)-2-methylisocitrate	3	0	0	0	0	0	0	7	1	-3.1684	-5.481	0	348.944	0	21	20	7	0	2	-8.961	1	3	-239.448	1049.89	107.751	0	0.827	-2.801	-0.277	0.173	0.067	0.018	0	0	0	0	14	7	7	0	0	-3.977	0.323084	239.175	342.061	302.509	-1.09314	219.89	116.27
(2R,3S)-3-isopropylmalate	2	0	0	0	0	0	0	5	1	0.1083	0.159	0	337.018	0	24	23	7	2	2	-0.283	1	2	103.719	617.606	62.402	0	0.346	-0.634	-0.121	0.654	1.195	0.064	0	0	2	1	12	5	12	1	0	-2.777	0.187824	176.834	328.793	287.386	-1.47012	187.55	120.04
(2R,4S)-2-methyl-2,3,3,4-tetrahydroxytetrahydrofuran	1	0	1	1	0	0	0	5	4	-1.9428	-1.943	0	294.466	0	20	20	5	0	2	-3.039	4	0	154.521	541.165	52.39	1	0.242	-0.437	-0.088	0.758	1.372	0.088	0	0	1	1	10	5	10	1	0	-1.943	0.334574	164.688	271.671	236.152	0.924688	148.02	92.95
(2R,4S)-2-methyl-2,4-dihydroxydihydrofuran-3-one	2	0	1	1	0	0	0	4	2	-1.4127	-1.273	0	288.065	0	17	17	5	0	2	-1.129	2	1	111.769	422.519	52.262	1	0.314	-0.442	-0.109	0.686	0.966	0.066	0	0	2	1	9	4	8	1	0	-1.273	0.470387	120.524	264.056	231.198	0.242432	130.97	83.69
(2S)-2-amino-3-oxo-4-phosphonooxybutanoate	2	0	0	0	0	0	0	7	0	-2.0085	-4.458	0	366.396	0	21	20	4	1	1	-2.261	4	3	-16.472	976.075	104.969	0	0.521	-1.321	-0.185	0.479	1.213	0.088	0	0	3	1	13	9	8	0	0	-5.489	0.0620927	262.03	338.391	299.73	0.199098	200.14	117.3
(2S)-2-isopropyl-3-oxosuccinate	2	0	0	0	0	0	0	5	0	0.4619	0.652	0	336.819	0	22	21	7	2	1	-0.084	0	3	76.573	585.077	62.034	0	0.386	-0.672	-0.128	0.614	1.069	0.057	0	0	3	0	12	5	10	1	0	-2.289	0.190953	168.172	324.16	285.605	-1.94409	183.68	114.9
(2S)-2-isopropylmalate	3	0	0	0	0	0	0	5	1	0.0925	0.143	0	334.072	0	24	23	7	2	1	-0.283	1	2	86.239	576.733	56.885	0	0.367	-0.652	-0.121	0.633	1.123	0.054	0	0	2	0	12	5	12	1	0	-2.711	0.188264	176.834	326.547	285.29	-0.918543	188.74	117.64
(2S,3S)-2-methylcitrate	3	0	0	0	0	0	0	7	1	-2.9659	-5.279	0	345.973	0	21	20	7	0	2	-9.407	1	3	-178.938	939.781	101.843	0	0.755	-2.574	-0.274	0.245	0.101	0.016	0	0	0	0	14	7	7	0	0	-3.389	0.315053	239.175	342.061	302.509	-1.05123	219.32	116.61
(3R)-3-hydroxyacyl-CoA	1	n.a.e	n.a.e	n.a.e	n.a.e	n.a.e	n.a.e	21	n.a.e	n.a.e	-2.322	n.a.e	1178.72	n.a.e	93	95	24	0	6	n.a.e	13	0	445.417	11770.6	426.193	0	0.32	-4.132	-0.269	0.68	5.38	0.075	0	0	11	6	54	0	0	1	0	-7.591	0	623.9	1021.48	904.627	0.0949277	785.54	507.98
(3S)-3-hydroxyacyl-CoA	3	n.a.e	n.a.e	n.a.e	n.a.e	n.a.e	n.a.e	21	n.a.e	n.a.e	-1.17	n.a.e	1178.72	n.a.e	93	95	24	0	6	n.a.e	13	0	445.417	11770.6	426.193	0	0.32	-4.132	-0.269	0.68	5.38	0.075	0	0	11	6	54	0	0	0	0	-7.591	0	623.9	1021.48	904.627	0.0949277	785.54	507.98
(R)-lactate	4	0	0	0	0	0	0	3	1	-0.4177	-0.393	0	242.161	0	12	11	3	1	1	-0.734	1	1	89.207	256.691	45.279	0	0.318	-0.333	-0.109	0.682	0.715	0.076	0	0	1	1	6	3	6	0	0	-1.863	0.594195	114.494	233.544	205.046	-0.116721	101.1	57.62
(R)-malate	1	0	0	0	0	0	0	5	1	-1.0622	-1.012	0	286.935	0	15	14	4	2	1	-1.52	1	2	-37.6	528.88	82.086	0	0.56	-0.946	-0.192	0.44	0.743	0.07	0	0	2	1	9	5	6	0	0	-3.877	0.321711	176.834	273.838	242.776	-0.358494	136.46	79.91
(R)-methylmalonyl-CoA	3	1	1	2	1	0	1	22	2	-2.397	-2.723	2	1186.7	10	95	97	25	1	6	-3.862	12	7	471.98	10153.2	227.638	1	0.309	-2.538	-0.108	0.691	5.666	0.076	1	1	12	5	55	30	40	4	3	-7.127	8.88707e-08	650.739	1040.32	919.907	-0.661306	790.3	503.18
(R)-pantolactone	1	0	1	1	0	0	0	3	1	0.2173	0.217	0	289.621	0	19	19	6	0	1	-0.361	1	1	141.711	322.915	37.571	0	0.255	-0.285	-0.088	0.745	0.831	0.041	0	0	2	1	9	3	10	2	0	0.217	0.499116	85.0228	273.917	237.978	-0.568343	140.5	89.17
(S)-1-pyrroline-5-carboxylate	4	0	1	1	0	0	0	3	0	0.48	-0.05	0	277.998	0	15	15	5	1	1	-1.13	1	2	115.699	277.459	47.17	0	0.294	-0.291	-0.098	0.706	0.698	0.07	0	0	2	0	8	3	7	1	0	-1.627	0.523114	88.1826	273.94	241.614	-0.849664	115.06	71.68
(S)-methylmalonyl-CoA	3	1	1	2	1	0	1	22	2	-2.397	-2.723	2	1186.7	10	95	97	25	1	6	-3.862	12	7	471.98	10153.2	227.638	1	0.309	-2.538	-0.108	0.691	5.666	0.076	1	1	12	5	55	30	40	4	3	-7.127	8.88707e-08	650.739	1040.32	919.907	-0.661306	790.3	503.18
1,2-diacylglycerol	3	n.a.e	n.a.e	n.a.e	n.a.e	n.a.e	n.a.e	3	n.a.e	n.a.e	-1.99	n.a.e	352.644	n.a.e	18	17	5	n.a.e	1	n.a.e	1	0	-94.74	2927.43	513.276	n.a.e	0.627	-7.252	-1.328	0.373	0.586	0.046	n.a.e	n.a.e	4	1	12	n.a.e	n.a.e	3	n.a.e	0.367	n.a.e	117.893	315.223	283.075	0.10792	196.36	121.07
1,2-diacylglycerol-3-phosphate	5	n.a.e	n.a.e	n.a.e	n.a.e	n.a.e	n.a.e	6	n.a.e	n.a.e	-1.674	n.a.e	422.212	n.a.e	23	22	5	n.a.e	1	n.a.e	3	0	-164.653	4057.95	483.293	n.a.e	0.688	-8.532	-1.051	0.312	0.747	0.054	n.a.e	n.a.e	5	0	16	n.a.e	n.a.e	1	n.a.e	-1.224	n.a.e	186.059	374.651	337.012	0.609698	253.2	156.75
1,4-dihydroxy-2-naphthoyl-CoA	3	1	1	2	3	0	3	22	4	-0.606699	-0.907	2	1292.5	21	104	108	32	0	5	-1.385	14	6	565.252	11923	236.601	1	0.299	-2.534	-0.092	0.701	5.928	0.076	2	2	11	7	62	30	42	6	3	-5.381	2.1482e-08	659.401	1138.97	1011.21	-1.78094	855.52	551.2
10-formyl-tetrahydrofolate	6	0	0	0	1	2	3	9	0	-1.9726	-1.891	3	735.787	6	57	59	20	2	2	-1.098	6	7	302.811	3671.74	151.802	0	0.311	-1.425	-0.101	0.689	3.157	0.088	0	1	6	5	34	14	23	3	2	-6.023	0.000938543	339.047	688.139	608.039	-2.97318	445.69	285.71
1-acyl-sn-glycerol-3-phosphate	4	n.a.e	n.a.e	n.a.e	n.a.e	n.a.e	n.a.e	6	n.a.e	n.a.e	-0.929	n.a.e	385.326	n.a.e	21	20	4	n.a.e	1	n.a.e	4	0	-54.024	2047.6	343.1	n.a.e	0.566	-4.077	-0.768	0.434	0.953	0.075	n.a.e	n.a.e	3	1	13	n.a.e	n.a.e	1	n.a.e	-2.112	n.a.e	188.69	340.974	303.12	0.991248	207.89	129.65
1-amino-propan-2-one-3-phosphate	3	0	0	0	0	0	0	5	0	-1.8134	-1.81	0	328.233	0	18	17	3	0	0	-2.25	4	2	69.513	655.642	80.207	0	0.399	-0.76	-0.146	0.601	1.143	0.087	0	0	2	1	10	7	8	0	0	-4.2	0.181573	199.689	307.79	270.463	0.993314	163.93	95.69
1-deoxy-D-xylulose 5-phosphate	6	0	0	0	0	0	0	7	2	-1.7665	-1.763	0	380.802	0	24	23	5	0	2	-2.533	5	2	82.748	926.635	92.496	0	0.395	-0.932	-0.148	0.605	1.43	0.088	0	0	2	2	13	8	11	0	0	-3.329	0.0885067	218.161	347.759	305.275	0.503531	204.92	125.53
1D-myo-Inositol 1,2,3,4,5,6-hexakisphosphate	2	0	0	0	0	1	1	24	0	-2.679	-3.494	0	600.938	0	54	54	6	0	0	-5.589	18	6	-293.185	4639.21	235.817	0	0.73	-5.31	-0.296	0.27	1.965	0.074	0	0	6	0	36	30	18	1	3	-14.989	1.04897e-06	638.656	660.967	588.573	4.54018	514.48	319.67
1-ethyladenine	3	1	0	1	0	1	1	2	0	-0.0243	-0.549	0	315.863	5	18	19	6	0	0	-1.356	4	2	188.499	539.493	64.107	0	0.254	-0.358	-0.079	0.746	1.051	0.088	0	1	2	1	11	5	7	2	0	-0.636	0.353724	105.414	313.884	278.763	0.599794	156.12	92.26
1-lyso-2-acyl-sn-glycero-3-phosphocholine	3	0	0	0	0	0	0	7	1	-0.6539	-1.002	0	498.198	0	35	34	8	0	1	-1.341	4	2	225.301	1332.31	85.445	0	0.284	-0.725	-0.102	0.716	1.825	0.062	0	0	3	1	17	9	18	0	0	-2.476	0.0542133	154.345	454.679	394.962	0.914106	274.31	171.15
2'-(5-triphosphoribosyl)-3'-dephospho-CoA	2	1	2	3	1	0	1	29	4	-7.7954	-12.141	2	1317.79	10	106	109	26	0	9	-6.714	11	7	343.748	12986.7	292.243	3	0.375	-4.715	-0.149	0.625	4.734	0.063	1	1	14	7	65	39	41	5	3	-12.816	1.43236e-08	820.356	1187.33	1051.68	3.12067	942.49	585.15
2,3,4-saturated fatty acyl CoA	8	1	1	2	1	0	1	20	2	-1.5215	-1.873	2	1179.57	10	95	97	25	0	5	-2.481	12	6	584.845	9498.98	203.168	1	0.265	-2.023	-0.092	0.735	5.606	0.071	1	1	11	5	53	28	42	5	3	-6.277	2.22308e-07	588.398	1034.5	911.151	-0.815995	769.41	497.34
2,3,4-saturated L-phosphatidate	2	0	0	0	0	0	0	8	0	1.6605	1.524	0	574.851	0	41	40	11	0	1	1.27	3	3	330.739	1647.36	81.124	0	0.229	-0.618	-0.085	0.771	2.085	0.048	0	0	5	0	20	9	21	3	0	0.005	0.0172976	186.059	510.266	442.644	-0.958108	310.32	199.28
2,3-dehydroacyl-CoA	2	n.a.e	n.a.e	n.a.e	n.a.e	n.a.e	n.a.e	20	n.a.e	n.a.e	-1.789	n.a.e	1156.77	n.a.e	90	92	24	n.a.e	5	n.a.e	12	0	395.329	11167.5	503.323	n.a.e	0.337	-4.224	-0.344	0.663	5.008	0.073	n.a.e	n.a.e	11	5	53	n.a.e	n.a.e	1	n.a.e	-7.351	n.a.e	588.398	1009.79	897.072	-0.535681	768.67	497
2,3-dihydroxybenzoate	6	0	0	0	1	0	1	4	2	0.8996	0.975	0	309.564	6	17	17	7	1	0	1.622	2	1	88.884	533.999	67.183	0	0.375	-0.563	-0.102	0.625	0.937	0.087	0	0	1	2	11	4	6	1	0	-0.687	0.265792	149.995	301.931	269.785	-0.682013	148.88	85.06
2,3-dihydroxybenzoyl-AMP	4	1	1	2	2	0	2	13	4	-0.7913	-0.949	0	704.225	16	51	54	17	0	4	-2.389	7	2	303.012	3627.77	147.201	1	0.303	-1.43	-0.095	0.697	3.298	0.097	1	1	7	5	33	16	18	4	2	-2.187	0.000401111	375.158	632.083	562.85	-0.809111	428.58	271.65
2,3-dihydroxy-isovalerate	2	0	0	0	0	0	0	4	2	-0.7234	-0.698	0	290.241	0	19	18	5	1	1	-1.234	2	1	108.012	430.407	50.354	0	0.315	-0.464	-0.112	0.685	1.009	0.061	0	0	1	1	9	4	10	0	0	-2.167	0.382231	149.995	276.393	240.779	-0.484542	151.54	90.2
2,5-didehydro-D-gluconate	2	0	0	0	0	0	0	7	3	-2.6643	-2.359	0	355.541	0	21	20	6	1	2	-3.825	3	3	40.205	930.61	93.073	0	0.447	-1.097	-0.153	0.553	1.358	0.092	0	0	3	3	13	7	8	0	0	-3.833	0.133939	239.175	329.219	292.556	-1.06482	192.33	108.73
2-aceto-2-hydroxy-butyrate	3	0	0	0	0	0	0	4	1	-0.9535	-1.585	0	309.698	0	19	18	6	0	1	-2.792	1	2	4.899	354.76	48.345	0	0.492	-0.805	-0.126	0.508	0.323	0.027	0	0	1	0	10	4	9	0	0	-1.585	0.469957	141.333	296.54	259.509	-0.814773	164.65	97.41
2-acetolactate	2	0	0	0	0	0	0	4	1	-0.7994	-0.634	0	289.33	0	17	16	5	1	1	-0.399	1	2	98.025	383.918	46.378	0	0.329	-0.441	-0.107	0.671	0.902	0.056	0	0	2	0	9	4	8	0	0	-2.108	0.405817	141.333	271.76	238.998	-0.701262	144.98	86.43
2-amino-3-oxobutanoate	4	0	0	0	0	0	0	3	0	-1.4007	-3.715	0	272.49	0	15	14	4	1	1	-1.053	1	2	64.378	373.88	53.651	0	0.385	-0.514	-0.134	0.615	0.821	0.058	0	0	2	1	8	4	7	0	0	-3.715	0.449467	158.363	264.043	232.062	-0.617358	131.43	74.77
2-carboxymuconate	1	0	0	0	0	0	0	6	0	-1.4417	-2.852	0	353.888	0	17	16	7	1	0	-7.068	0	5	-311.573	1043.98	100.8	0	0.866	-2.358	-0.21	0.134	0.097	0.027	0	0	1	0	13	6	4	1	0	-2.98	0.30434	203.674	338.007	304.211	-2.1311	193.15	99.81
2-cis,6-trans,10-trans-geranylgeranyl diphosphate	2	0	0	0	0	0	0	7	0	6.3717	6.228	0	820.809	0	65	64	20	0	0	5.639	5	6	592.307	2753.3	94.264	0	0.164	-0.512	-0.054	0.836	2.615	0.053	0	0	2	0	29	9	36	7	1	2.817	0.00131996	188.485	711.851	613.807	-4.88032	464.54	307.32
2-C-methyl-D-erythritol-4-phosphate	3	0	0	0	0	0	0	7	3	-1.6496	-1.786	0	380.127	0	26	25	5	0	2	-2.36	6	1	136.917	960.435	86.249	0	0.328	-0.792	-0.122	0.672	1.622	0.094	0	0	1	2	13	8	13	0	0	-3.352	0.0803001	226.823	350.146	304.961	1.31586	212.45	129.31
2-dehydro-3-deoxy-D-galactonate-6-phosphate	3	0	0	0	0	0	0	9	2	-1.8747	-1.845	0	432.294	0	27	26	6	1	2	-3.018	5	3	3.376	1366.04	121.28	0	0.496	-1.467	-0.173	0.504	1.488	0.09	0	0	3	2	16	10	11	0	0	-4.784	0.0277288	280.502	388.053	343.006	0.25435	239.94	145.77
2-dehydro-3-deoxy-D-gluconate-6-phosphate	4	0	0	0	0	0	0	9	2	-1.8747	-1.845	0	432.294	0	27	26	6	1	2	-3.018	5	3	3.376	1366.04	121.28	0	0.496	-1.467	-0.173	0.504	1.488	0.09	0	0	3	2	16	10	11	0	0	-4.784	0.0277288	280.502	388.053	343.006	0.25435	239.94	145.77
2-dehydropantoate	3	0	0	0	0	0	0	4	1	-0.0381005	0.127	0	306.009	0	20	19	6	1	0	-1.016	1	2	81.451	430.829	50.303	0	0.367	-0.516	-0.119	0.633	0.889	0.045	0	0	2	1	10	4	10	1	0	-1.346	0.334375	141.333	296.54	259.509	-0.926315	165.75	97.06
2-dehydropantolactone	1	0	1	1	0	0	0	3	0	0.5709	0.71	0	289.64	0	17	17	6	0	0	0.066	0	2	71.549	280.991	38.405	0	0.373	-0.371	-0.115	0.627	0.623	0.021	0	0	3	0	9	3	8	2	0	0.71	0.504212	76.3604	269.284	236.196	-0.856458	135.48	85.74
2'-deoxyadenosine-5'-diphosphate	2	1	1	2	1	0	1	12	1	-1.6626	-1.473	0	585.809	10	41	43	10	0	3	-3.355	7	2	206.058	2695.05	136.471	1	0.344	-1.403	-0.112	0.656	2.674	0.095	1	1	6	2	26	16	15	3	1	-4.797	0.00136319	339.451	535.966	475.314	0.864296	353.88	224.66
2-deoxy-D-glucose 6-phosphate	2	0	0	0	0	1	1	8	3	-1.8761	-1.819	0	402.209	0	28	28	6	0	4	-3.519	6	1	116.104	1108.96	95.234	1	0.358	-0.969	-0.138	0.642	1.735	0.094	0	0	2	2	15	9	13	1	0	-3.305	0.0516475	232.854	370.063	323.256	1.2853	218.46	139.6
2'-deoxyguanosine-5'-diphosphate	4	1	1	2	0	1	1	13	1	-2.0532	-1.972	1	592.71	5	42	44	10	0	3	-4.34	10	4	121.632	2860.19	153.172	1	0.406	-1.789	-0.139	0.594	2.613	0.097	0	1	6	3	27	17	15	3	2	-5.594	0.000894282	362.117	552.95	490.317	0.772501	361.55	221.23
2'-deoxyribonucleoside monophosphate	2	n.a.e	n.a.e	n.a.e	n.a.e	n.a.e	n.a.e	6	n.a.e	n.a.e	-2.947	n.a.e	376.273	n.a.e	23	23	5	n.a.e	3	n.a.e	4	0	45.474	1571.27	319.351	n.a.e	0.44	-3.066	-0.778	0.56	1.106	0.07	n.a.e	n.a.e	2	1	13	n.a.e	n.a.e	4	n.a.e	-2.415	n.a.e	161.851	331.668	292.463	1.16423	197.3	131.02
2-hydroxy-6-oxonona-2,4-diene-1,9-dioate	3	0	0	0	0	0	0	6	1	-0.408	-0.086	0	415.745	0	25	24	9	2	0	-0.833	1	5	41.828	994.517	99.019	0	0.456	-0.953	-0.136	0.544	1.137	0.072	0	0	3	1	15	6	10	1	0	-3.046	0.103966	203.674	387.567	345.235	-1.97718	217.91	132.74
2-hydroxyglutarate	3	0	0	0	0	0	0	5	1	-0.741	-0.691	0	314.875	0	18	17	5	2	1	-1.622	1	2	4.578	571.465	81.552	0	0.493	-0.834	-0.17	0.507	0.857	0.071	0	0	2	1	10	5	8	0	0	-3.246	0.27433	176.834	298.618	263.288	-0.401585	152.42	91.58
2-isopropylmaleate	2	0	0	0	0	0	0	4	0	1.0359	1.193	0	336.505	0	21	20	7	2	0	1.071	0	3	121.077	487.261	58.72	0	0.326	-0.457	-0.112	0.674	0.944	0.057	0	0	2	0	11	4	10	1	0	-0.282	0.263365	141.333	319.261	280.816	-1.62767	172.11	100.49
2-keto-3-deoxy-L-rhamnonate	3	0	0	0	0	0	0	5	2	-1.0507	-0.886	0	340.158	0	21	20	6	1	2	-1.489	2	2	81.72	645.901	73.729	0	0.388	-0.688	-0.131	0.612	1.087	0.072	0	0	2	2	11	5	10	0	0	-2.351	0.252668	176.834	313.705	275.337	-0.767818	171.15	101.18
2-O-(6-phospho-α-mannosyl)-D-glycerate	2	0	0	0	0	1	1	12	4	-2.9886	-3.099	0	506.141	0	39	39	9	1	6	-3.872	7	2	88.918	2090.14	128.046	2	0.413	-1.688	-0.155	0.587	2.398	0.095	0	0	4	4	22	13	17	1	2	-6.059	0.00527933	336.727	472.141	413.722	0.840106	314.18	197.56
2-octaprenyl-3-methyl-6-methoxy-1,4-benzoquinol	3	0	0	0	0	1	1	3	0	14.8521	15.425	0	1400.49	0	123	123	48	0	0	16.867	0	12	1391.76	5292.7	89.967	1	0.055	-0.185	-0.019	0.945	3.202	0.039	0	0	3	0	51	3	72	16	2	15.425	8.16426e-05	76.3604	1184.17	1011.59	-16.6755	798.21	553.6
2-octaprenyl-6-hydroxyphenol	3	0	0	0	1	0	1	2	2	15.938	15.988	0	1345.33	6	118	118	46	0	0	17.046	2	8	1297.55	4757.79	83.932	0	0.056	-0.183	-0.012	0.944	3.073	0.045	0	0	0	2	48	2	70	16	2	15.973	0.00011723	87.6544	1140.86	974.411	-16.2996	750.76	521.35
2-octaprenyl-6-methoxy-1,4-benzoquinol	3	0	0	0	0	1	1	3	0	14.299	14.978	0	1368.59	0	120	120	47	0	0	16.348	0	12	1254.94	4961.4	93.91	1	0.077	-0.259	-0.024	0.923	3.082	0.039	0	0	3	0	50	3	70	16	2	14.978	0.000106858	76.3604	1166.92	998.558	-16.5235	778.86	537.48
2-octaprenyl-6-methoxyphenol	3	0	0	0	1	0	1	2	1	16.189	16.214	0	1368.7	6	121	121	47	0	0	17.492	1	8	1341.94	4817.12	76.14	1	0.048	-0.156	-0.01	0.952	3.087	0.042	0	0	1	1	49	2	72	16	2	16.212	0.000116933	58.1836	1167.41	996.097	-16.9592	770	537.48
2-oxo-3-hydroxy-4-phosphobutanoate	3	0	0	0	0	0	0	8	1	-1.5055	-1.476	0	362.416	0	20	19	4	1	1	-2.81	4	3	-47.79	973.396	108.38	0	0.562	-1.432	-0.194	0.438	1.114	0.09	0	0	3	1	13	9	7	0	0	-4.424	0.0625421	245	333.266	296.714	0.101079	194.94	112.84
2-oxobutanoate	7	0	0	0	0	0	0	3	0	0.1732	0.338	0	264.422	0	13	12	4	1	0	-0.715	0	2	57.485	289.237	51.568	0	0.4	-0.404	-0.13	0.6	0.607	0.05	0	0	2	0	7	3	6	0	0	-1.136	0.547405	105.831	253.691	223.776	-0.653755	113.23	66.88
2-oxoglutarate	34	0	0	0	0	0	0	5	0	-0.6738	-0.483	0	310.968	0	16	15	5	2	0	-1.303	0	3	-41.093	553.782	84.927	0	0.56	-0.911	-0.187	0.44	0.715	0.063	0	0	3	0	10	5	6	0	0	-3.414	0.28903	168.172	293.985	261.507	-0.769813	148.62	84.37
2-oxoisovalerate	8	0	0	0	0	0	0	3	0	0.6357	0.801	0	283.273	0	16	15	5	1	0	-0.406	0	2	88.82	305.639	45.283	0	0.347	-0.366	-0.114	0.653	0.689	0.042	0	0	2	0	8	3	8	1	0	-0.673	0.484394	105.831	268.779	235.825	-1.0782	130.81	77.51
2-phospho-4-(cytidine 5'-diphospho)-2-C-methyl-D-erythritol	3	0	1	1	0	1	1	18	4	-3.7901	-4.143	2	789.372	0	63	64	14	0	6	-4.262	12	6	196.455	5141.86	186.447	1	0.38	-2.382	-0.137	0.62	3.879	0.09	0	0	7	5	37	23	26	2	3	-8.546	2.24302e-05	494.404	711.652	625.986	2.19124	526.03	327.22
2-phospho-D-glycerate	3	0	0	0	0	0	0	7	1	-1.2417	-1.352	0	315.903	0	18	17	3	1	1	-2.182	4	2	-6.072	724.214	91.295	0	0.509	-1.141	-0.186	0.491	1.099	0.096	0	0	2	1	11	8	7	0	0	-4.299	0.109936	218.161	307.892	272.715	0.761049	169.88	98.09
2-phosphoglycolate	3	0	0	0	0	0	0	6	0	-0.8377	-0.948	0	291.208	0	14	13	2	1	0	-1.353	3	2	-37.932	563.025	88.95	0	0.563	-1.045	-0.2	0.437	0.812	0.094	0	0	2	0	9	7	5	0	0	-4.112	0.19527	182.66	277.885	246.934	0.885665	141.05	81.97
2-succinyl-5-enolpyruvyl-6-hydroxy-3-cyclohexene-1-carboxylate	4	0	0	0	0	1	1	9	1	-1.1897	-0.788	0	533.122	0	39	39	14	3	4	-0.54	1	6	93.98	1750.35	116.805	1	0.413	-1.335	-0.142	0.587	1.894	0.073	0	0	5	1	23	9	16	1	0	-4.014	0.0137334	272.045	489.825	434.304	-2.87378	314.43	198.59
2-trans,5-cis-tetradecadienoyl-CoA	2	1	1	2	1	0	1	20	2	-0.245201	-2.904	2	1470.84	10	117	119	35	0	5	2.137	5	8	708.032	10742.9	250.068	1	0.266	-2.67	-0.114	0.734	4.425	0.051	1	1	11	5	63	28	54	8	2	-2.183	1.70977e-07	588.398	1269.38	1111.7	-5.66046	932.61	600.59
2-trans,6-trans-farnesyl diphosphate	6	0	0	0	0	0	0	7	0	4.5451	4.402	0	683.34	0	52	51	15	0	0	3.608	5	5	451.137	2102.45	89.785	0	0.196	-0.556	-0.064	0.804	2.277	0.057	0	0	2	0	24	9	28	5	0	1.454	0.00415808	188.485	601.948	521.013	-2.93928	384.94	252.1
3-(3-hydroxyphenyl)propionate	2	0	0	0	1	0	1	3	1	0.9802	0.234	0	360.719	6	21	21	9	0	0	-2.764	1	1	85.615	438.904	76.93	0	0.397	-0.659	-0.141	0.603	0.399	0.044	0	0	0	1	12	3	9	1	0	0.256	0.404838	114.494	341.855	301.676	-1.6952	171.7	105.98
3,4-dihydroxyphenylacetyl-CoA	2	1	1	2	2	0	2	22	4	-4.1915	-6.906	2	1258.7	16	97	100	29	0	5	-3.087	7	6	445.217	9962.9	266.572	1	0.331	-3.391	-0.138	0.669	4.182	0.064	1	1	11	7	59	30	38	5	3	-6.255	3.16674e-07	659.401	1108.12	981.158	-1.00481	841.82	530.27
3,5-tetradecadienoyl-CoA	3	1	1	2	1	0	1	20	2	-0.559899	-3.325	2	1479.49	10	117	119	35	0	5	2.101	5	8	722.755	10948.3	251.926	1	0.264	-2.665	-0.113	0.736	4.488	0.051	1	1	11	5	63	28	54	8	2	-2.604	1.81087e-07	588.398	1269.38	1111.7	-5.55657	932.69	611.91
3-dehydro-shikimate	2	0	0	0	0	1	1	5	2	-1.145	-0.873	0	333.036	0	20	20	7	1	2	-1.603	2	3	67.165	642.197	81.281	0	0.407	-0.724	-0.144	0.593	1.055	0.081	0	0	2	2	12	5	8	1	0	-2.347	0.233782	176.834	310.382	275.329	-0.717392	165.5	103.58
3-demethylubiquinol-8	3	0	0	0	0	1	1	4	1	14.3957	14.887	0	1407.99	0	124	124	48	0	0	16.22	1	12	1413.34	5872.3	94.582	1	0.048	-0.182	-0.016	0.952	3.571	0.044	0	0	3	1	52	4	72	16	2	14.184	4.96442e-05	111.862	1191.55	1017.85	-16.5164	811.45	559.43
3-deoxy-D-arabino-heptulosonate-7-phosphate	4	0	0	0	0	0	0	10	3	-2.3854	-2.356	0	466.644	0	31	30	7	1	3	-3.187	6	3	29.52	1692.93	130.231	0	0.471	-1.574	-0.165	0.529	1.768	0.092	0	0	3	3	18	11	13	0	1	-5.294	0.0145866	316.003	418.06	368.786	0.186892	268.87	161.2
3-deoxy-D-manno-octulosonate	3	0	0	0	0	0	0	8	5	-2.9603	-2.795	0	425.602	0	30	29	8	1	4	-2.305	5	2	128.989	1352.08	100.695	0	0.362	-1.049	-0.125	0.638	1.852	0.091	0	0	2	5	16	8	14	0	1	-4.26	0.056535	283.339	388.639	340.63	-0.448951	240.95	143.37
3-deoxy-D-manno-octulosonate 8-P	4	0	0	0	0	0	0	11	4	-2.8961	-2.867	0	502.621	0	35	34	8	1	4	-3.356	7	3	57.645	2050.33	138.388	0	0.448	-1.669	-0.157	0.552	2.06	0.094	0	0	3	4	20	12	15	0	2	-5.805	0.00762436	351.505	448.067	394.567	0.111438	297.79	179.04
3-hydroxy-5-cis-tetradecenoyl-CoA	1	1	1	2	1	0	1	21	3	-1.2172	-3.982	2	1481.35	10	120	122	35	0	6	0.752	6	7	743.257	11314.7	252.655	1	0.257	-2.665	-0.112	0.743	4.735	0.053	1	1	11	6	64	29	56	8	3	-3.261	1.11495e-07	623.9	1281.07	1119.25	-4.63878	949.62	606.76
3-hydroxyadipyl-CoA	3	1	1	2	1	0	1	23	3	-3.0142	-3.34	2	1263.61	10	102	104	27	1	6	-4.4	13	7	509.023	11382.2	244.053	1	0.308	-2.645	-0.107	0.692	5.941	0.077	1	1	12	6	58	31	44	4	3	-7.744	3.97505e-08	686.24	1104.8	974.662	-0.288117	833.76	535.42
3-keto-L-gulonate 6-phosphate	3	0	0	0	0	0	0	10	3	-2.6336	-2.604	0	435.705	0	28	27	6	1	3	-3.253	6	3	11.972	1557.24	126.031	0	0.487	-1.637	-0.174	0.513	1.724	0.098	0	0	3	3	17	11	11	0	1	-5.552	0.017996	316.003	393.28	348.275	-0.125218	252.97	147.48
3-mercaptopyruvate	2	0	0	0	0	0	0	3	0	-0.1944	-0.03	0	262.815	0	11	10	3	1	0	-0.834	1	2	-16.659	315.607	60.529	0	0.53	-0.592	-0.153	0.47	0.526	0.061	0	0	2	0	7	4	4	0	0	-1.503	0.330702	173.789	259.016	239.383	0.207572	124.92	73.4
3-oxoacyl-CoA	3	n.a.e	n.a.e	n.a.e	n.a.e	n.a.e	n.a.e	20	n.a.e	n.a.e	-1.502	n.a.e	1166.61	n.a.e	91	93	24	n.a.e	5	n.a.e	12	0	365.649	11835	468.607	n.a.e	0.351	-4.522	-0.311	0.649	5.107	0.071	n.a.e	n.a.e	12	5	54	n.a.e	n.a.e	1	n.a.e	-7.52	n.a.e	615.237	1016.85	902.845	-0.131654	782.24	499.4
3-oxoadipyl-CoA	3	1	1	2	1	0	1	23	2	-3.0537	-3.239	2	1267.79	10	100	102	27	1	5	-4.257	12	8	464.403	11382.7	247.838	1	0.325	-2.787	-0.113	0.675	5.784	0.074	1	1	13	5	58	31	42	4	3	-9.137	4.35872e-08	677.578	1100.17	972.88	-0.474964	830.22	524.1
3-phospho-D-glycerate	4	0	0	0	0	0	0	7	1	-1.2417	-1.352	0	329.956	0	18	17	3	1	1	-2.337	4	2	-17.361	762.547	96.632	0	0.526	-1.179	-0.188	0.474	1.064	0.097	0	0	2	1	11	8	7	0	0	-4.204	0.109936	218.161	307.892	272.715	0.716905	169.89	98.09
3-phospho-hydroxypyruvate	3	0	0	0	0	0	0	7	0	-1.1015	-1.072	0	324.14	0	16	15	3	1	0	-1.962	3	3	-93.454	744.881	103.428	0	0.636	-1.373	-0.217	0.364	0.787	0.083	0	0	3	0	11	8	5	0	0	-3.924	0.115878	209.499	303.259	270.933	0.284479	166.1	96.72
3-phospho-L-serine	4	0	0	0	0	0	0	6	0	-1.5313	-4.121	0	333.614	0	19	18	3	1	1	-3.669	4	2	20.342	751.071	90.212	0	0.47	-1.028	-0.169	0.53	1.158	0.094	0	0	2	1	11	8	8	0	0	-5.498	0.105454	235.191	313.017	275.731	0.685462	174.83	102.21
3-sulfinoalanine	2	0	0	0	0	0	0	4	0	-1.7727	-3.703	0	298.631	0	16	15	3	1	1	-3.985	1	2	29.139	468.098	65.399	0	0.453	-0.681	-0.135	0.547	0.821	0.075	0	0	1	1	9	6	7	0	0	-5.175	0.209893	226.505	282.631	250.561	-0.266592	151.9	86.77
4-(2-aminophenyl)-2,4-dioxobutanoate	2	0	0	0	1	0	1	5	0	0.3446	0.51	0	397.164	6	24	24	10	1	0	0.405	1	3	102.159	910.557	82.349	0	0.393	-0.749	-0.106	0.607	1.156	0.066	0	0	3	1	15	5	9	1	0	0.504	0.126767	185.202	372.948	332.179	-2.25568	207.05	127.93
4-(cytidine 5'-diphospho)-2-C-methyl-D-erythritol	3	0	1	1	0	1	1	15	5	-3.8543	-4.071	2	740.96	0	58	59	14	0	6	-4.006	10	5	290.568	4223.93	157.506	1	0.313	-1.702	-0.111	0.687	3.739	0.092	0	0	6	5	33	19	25	2	3	-6.983	0.000174917	426.239	652.224	572.049	1.33549	469.69	291.2
4-(glutamylamino) butanoate	3	0	0	0	0	0	0	5	0	-1.4014	-3.83	1	478.974	0	32	31	9	2	1	-2.754	2	3	179.977	1221.05	95.074	0	0.328	-0.765	-0.115	0.672	1.568	0.067	0	0	3	2	16	7	16	0	0	-5.274	0.0736602	235.791	425.642	370.795	-1.23692	245.5	150.23
4-(phosphonooxy)-threonine	3	0	0	0	0	0	0	7	1	-2.042	-4.632	0	368.24	0	23	22	4	1	2	-3.725	5	2	30.962	984.362	98.843	0	0.46	-1.182	-0.163	0.54	1.39	0.095	0	0	2	2	13	9	10	0	0	-6.12	0.0576581	270.693	343.024	301.512	0.592447	203.76	118.33
4,5-dihydroxy-2,3-pentanedione	3	0	0	0	0	0	0	4	2	-1.5838	-1.304	0	298.751	0	17	16	5	0	1	-2.055	2	2	100.356	456.86	58.632	0	0.34	-0.496	-0.122	0.66	0.964	0.065	0	0	2	2	9	4	8	0	0	-1.304	0.440756	141.333	283.698	249.557	-0.373418	144.21	82.66
4-amino-4-deoxychorismate	4	0	0	0	0	1	1	5	0	-0.4837	-2.726	0	411.451	0	27	27	10	2	2	-2.801	1	5	123.455	873.091	79.638	1	0.35	-0.743	-0.115	0.65	1.381	0.079	0	0	3	1	16	6	11	1	0	-4.198	0.0968346	199.895	385.111	341.729	-2.23847	222.63	137.19
4-amino-5-hydroxymethyl-2-methylpyrimidine-pyrophosphate	4	0	0	0	1	0	1	3	1	-0.2499	-0.805	0	321.305	6	19	19	6	0	0	-0.913	2	0	232.11	456.86	50.453	0	0.18	-0.227	-0.057	0.82	1.033	0.082	0	0	2	2	10	4	9	1	0	-0.806	0.373645	133.136	308.981	271.193	-0.551645	155.32	91.58
4-aminobutanal	3	0	0	0	0	0	0	1	0	-0.0196	-0.575	0	272.012	0	15	14	4	0	0	-0.525	1	1	177.318	215.094	38.749	0	0.197	-0.145	-0.073	0.803	0.59	0.06	0	0	1	1	6	2	9	0	0	-1.552	0.650619	96.022	265.758	230.784	-0.375632	108.24	63.45
4-aminobutyrate	4	0	0	0	0	0	0	2	0	-0.6221	-3.076	0	282.302	0	16	15	4	1	0	-2.771	1	1	134.989	308.861	48.206	0	0.277	-0.283	-0.095	0.723	0.738	0.064	0	0	1	1	7	3	9	0	0	-3.072	0.537661	131.524	273.142	237.037	-0.163221	121.04	70.65
4-coumarate	3	0	0	0	1	0	1	3	1	1.5281	1.685	0	358.469	6	20	20	9	1	0	1.572	1	2	97.344	535.289	67.513	0	0.388	-0.477	-0.087	0.612	0.751	0.068	0	0	1	1	12	3	8	1	0	0.232	0.296873	114.494	335.395	299.39	-2.04478	163.66	102.89
4-coumaroyl-CoA	3	1	1	2	2	0	2	21	3	-0.886598	-1.106	2	1278.08	16	101	104	30	0	5	-1.969	13	7	534.754	10847.4	229.386	1	0.3	-2.432	-0.095	0.7	5.663	0.076	1	1	11	6	59	29	42	5	3	-5.579	5.39031e-08	623.9	1116.8	990.251	-2.20527	828.92	536.79
4-hydroxy-2-oxo-valerate	3	0	0	0	0	0	0	4	1	-1.2178	-1.849	0	300.22	0	16	15	5	0	1	-1.138	1	2	38.536	355.76	69.423	0	0.439	-0.738	-0.176	0.561	0.38	0.042	0	0	1	1	9	4	7	0	0	-1.846	0.524015	141.333	283.698	249.557	-0.702744	145.99	81.29
4-hydroxybenzoate	3	0	0	0	1	0	1	3	1	1.167	1.217	0	305.444	6	16	16	7	1	0	1.557	1	1	84.656	411.479	60.879	0	0.383	-0.436	-0.093	0.617	0.703	0.076	0	0	1	1	10	3	6	1	0	-0.236	0.38129	114.494	292.296	260.653	-1.09134	135.63	79.57
4-hydroxybutyrate	1	0	0	0	0	0	0	3	1	-1.0103	-1.782	0	274.207	0	14	13	4	0	0	-3.781	1	1	63.628	252.852	67.041	0	0.392	-0.575	-0.187	0.608	0.283	0.041	0	0	0	1	7	3	7	0	0	-1.756	0.673124	114.494	268.017	234.02	0.0726332	119.91	67.22
4-hydroxyphenylpyruvate	3	0	0	0	1	0	1	4	1	0.938	1.128	0	365.813	6	21	21	9	1	0	-0.143	1	2	76.861	656.769	73.328	0	0.41	-0.632	-0.105	0.59	0.911	0.067	0	0	2	1	13	4	8	1	0	-0.344	0.218476	141.333	342.45	305.163	-1.86259	177.02	111.47
4-methyl-2-oxopentanoate	3	0	0	0	0	0	0	3	0	0.8812	1.046	0	314.835	0	19	18	6	1	0	0.213	0	2	117.148	364.479	48.685	0	0.321	-0.358	-0.104	0.679	0.757	0.045	0	0	2	0	9	3	10	1	0	-0.424	0.431566	105.831	293.559	256.337	-1.28423	146.89	90.55
4-methyl-5-(beta-hydroxyethyl)thiazole phosphate	2	1	0	1	0	0	0	5	0	0.7049	0.218	0	392.574	5	23	23	6	0	0	-0.408	3	1	123.591	659.967	69.035	0	0.35	-0.561	-0.101	0.65	1.043	0.066	0	0	2	0	13	7	10	2	0	-1.212	0.0706538	177.359	376.592	339.186	-1.00923	206.56	131.02
4'-phosphopantetheine	3	0	0	0	0	0	0	7	1	-0.983901	-1.12	2	617.686	0	45	44	11	0	1	-1.769	7	3	335.775	2112.45	102.023	0	0.243	-0.786	-0.085	0.757	2.448	0.071	0	0	3	3	22	11	23	1	0	-2.755	0.00471448	307.631	544.65	481.572	-0.0949155	364.22	228.78
5,10-methenyltetrahydrofolate	2	0	1	1	1	2	3	8	0	-2.3528	-1.312	2	712.352	6	55	58	20	2	2	-0.9	5	7	293.661	3327.37	134.849	0	0.299	-1.151	-0.09	0.701	3.394	0.094	0	3	5	4	33	13	22	2	2	-4.214	0.00203491	316.423	649.928	573.999	-1.77088	419.69	273.37
5,10-methylene-THF	8	0	1	1	1	2	3	9	0	-0.721101	-0.639	2	723.871	6	56	59	20	2	2	-0.794	7	6	323.791	3450.21	142.742	0	0.301	-1.278	-0.092	0.699	2.973	0.084	0	3	5	4	33	13	23	4	2	-2.135	0.0014868	292.246	655.526	577.225	-1.65271	422.91	276.8
5',5'''-diadenosine tetraphosphate	2	2	2	4	2	0	2	25	4	-4.2064	-4.296	0	1040.41	20	81	86	20	0	8	-5.786	14	4	393.211	9267.61	222.351	2	0.321	-2.71	-0.102	0.679	5.738	0.101	2	2	13	6	53	33	28	6	3	-10.158	1.28311e-07	668.281	930.773	827.585	2.36072	702.39	432.17
5',5'''-diadenosine triphosphate	2	2	2	4	2	0	2	22	4	-3.9266	-4.009	0	974.32	20	76	81	20	0	8	-5.322	12	3	424.348	7933.06	203.857	2	0.295	-2.261	-0.095	0.705	5.405	0.102	2	2	12	6	49	29	27	6	3	-8.397	9.39842e-07	600.116	871.345	773.648	1.4343	646.05	403.71
5-amino-1-(5-phospho-D-ribosyl)imidazole-4-carboxylate	3	1	1	2	0	0	0	10	2	-2.2466	-2.357	0	504.474	5	36	37	9	1	4	-2.774	7	2	63.321	1933.78	129.348	1	0.437	-1.68	-0.161	0.563	2.163	0.096	0	0	4	3	22	13	14	2	2	-3.786	0.00574486	340.676	468.484	414.115	0.294396	304.5	185.9
5-amino-6-ribitylamino-2,4(1H,3H)-pyrimidinedione	3	0	0	0	0	1	1	6	4	-4.0676	-4.068	3	482.825	0	35	35	9	0	3	-3.487	8	3	209.571	1909.37	122.951	0	0.313	-1.067	-0.115	0.687	2.342	0.104	0	0	2	8	19	10	16	1	1	-3.968	0.0297373	310.129	444.233	387.758	-0.176533	270.47	162.92
5-amino-6-ribitylamino-2,4(1H,3H)-pyrimidinedione 5'-phosphate	3	0	0	0	0	1	1	9	3	-4.0034	-4.14	3	559.934	0	40	40	9	0	3	-4.539	10	4	142.883	2693.06	156.811	0	0.388	-1.642	-0.142	0.612	2.594	0.105	0	0	3	7	23	14	17	1	2	-5.51	0.00391421	378.295	503.661	441.696	0.354513	327.31	204.77
5-aminoimidazole ribonucleotide	6	1	1	2	0	0	0	8	2	-1.7244	-2.416	0	463.967	5	33	34	8	0	4	-3.123	7	1	188.97	1487.21	96.549	1	0.296	-0.95	-0.109	0.704	2.26	0.1	0	0	3	3	19	11	14	2	0	-3.393	0.0179138	278.335	433.474	380.984	0.5549	266.73	168.41
5-dehydro-4-deoxy-D-glucarate	4	0	0	0	0	0	0	7	2	-1.8367	-1.646	0	356.509	0	21	20	6	2	2	-3.123	2	3	-15.473	898.602	97.947	0	0.52	-1.235	-0.174	0.48	1.138	0.084	0	0	3	2	13	7	8	0	0	-4.566	0.117362	239.175	329.219	292.556	-1.1353	190.43	107.7
5-dehydro-D-gluconate	3	0	0	0	0	0	0	7	4	-2.9112	-2.746	0	357.87	0	23	22	6	1	3	-3.236	4	2	86.225	972.242	90.123	0	0.387	-0.984	-0.139	0.613	1.555	0.096	0	0	2	4	13	7	10	0	0	-4.204	0.129382	247.837	333.852	294.337	-0.527868	196.21	115.24
5-enolpyruvyl-shikimate-3-phosphate	4	0	0	0	0	1	1	10	1	-0.7872	-0.686	0	466.334	0	34	34	10	2	3	-1.462	4	5	3.694	1548.41	118.256	1	0.496	-1.631	-0.175	0.504	1.657	0.076	0	0	4	1	21	11	13	1	0	-4.676	0.00879001	286.533	451.102	400.204	-1.08163	291.57	183.5
5-methyl-tetrahydrofolate	3	0	0	0	1	2	3	9	0	-0.875501	-0.794	2	741.484	6	58	60	20	2	2	-0.215	7	6	357.368	3492.67	141.775	0	0.28	-1.204	-0.09	0.72	3.101	0.085	0	1	5	5	33	13	25	3	2	-3.234	0.00126095	312.208	680.008	597.074	-2.86859	439.5	288.11
5-methyltetrahydropteroyltri-L-glutamate	2	0	0	0	1	2	3	15	0	-2.4341	-2.302	4	1108.5	6	90	92	30	4	4	-2.799	9	10	504.847	8323.9	210.945	0	0.289	-2.01	-0.095	0.711	4.936	0.081	0	1	9	7	51	21	39	3	3	-8.172	5.90298e-06	520.742	985.009	864.589	-4.64263	688.33	437.32
5-phosphoribosyl 1-pyrophosphate	15	0	1	1	0	0	0	14	2	-2.1541	-2.433	0	507.682	0	35	35	5	0	4	-4.067	10	3	6.606	2175.89	138.561	1	0.493	-2.12	-0.174	0.507	2.176	0.099	0	0	4	2	22	17	13	1	2	-6.931	0.00113953	369.186	464.139	410.618	2.47611	315.62	195.85
5'-phosphoribosyl-4-(N-succinocarboxamide)-5-aminoimidazole	4	1	1	2	0	0	0	13	2	-3.3471	-3.432	1	652.298	5	49	50	13	2	5	-3.746	8	4	109.109	3339.39	158.823	1	0.416	-2.145	-0.151	0.584	3.015	0.094	0	0	6	4	30	17	19	2	2	-7.827	0.000495447	444.943	596.204	527.361	-0.630553	412.94	251.76
5-phospho-ribosyl-glycineamide	5	0	0	0	0	1	1	8	3	-3.8479	-3.798	1	447.366	0	33	33	7	0	5	-6.254	8	2	193.191	1608.33	99.574	1	0.292	-1.012	-0.108	0.708	2.457	0.107	0	0	2	5	18	11	15	1	1	-5.598	0.0191375	321.281	411.284	359.59	0.708249	262.23	156.06
5'-phosphoribosyl-N-formylglycineamide	6	0	0	0	0	1	1	9	3	-3.9053	-3.855	2	485.395	0	35	35	8	0	5	-4.195	8	3	139.791	1896	119.171	1	0.36	-1.369	-0.135	0.64	2.438	0.104	0	0	3	5	20	12	15	1	2	-5.397	0.013107	310.676	446.335	393.275	0.392465	283.38	174.58
5-phosphoribosyl-N-formylglycineamidine	4	0	0	0	0	1	1	8	3	-3.8821	-3.8	1	483.407	0	36	36	8	0	5	-4.12	9	3	149.259	1904.25	117.235	1	0.35	-1.337	-0.13	0.65	2.479	0.105	0	0	3	5	20	12	16	1	2	-5.446	0.0110713	330.472	455.927	400.134	0.2032	291.88	178.01
5-phospho-β-D-ribosyl-amine	4	0	1	1	0	0	0	7	2	-2.2281	-2.364	0	389.839	0	26	26	5	0	4	-3.246	6	1	129.145	1045.7	90.242	1	0.337	-0.891	-0.128	0.663	1.755	0.101	0	0	2	3	14	9	12	1	0	-4.726	0.0585613	249.884	350.407	305.761	1.22452	207.4	126.56
6,7-dimethyl-8-(1-D-ribityl)lumazine	3	0	0	0	0	2	2	8	4	-1.9172	-2.302	3	535.34	0	41	42	13	0	3	-2.32	6	5	240.479	1961.6	113.593	0	0.298	-0.983	-0.108	0.702	2.318	0.083	0	1	4	5	23	10	18	2	0	-2.41	0.0170782	240.929	501.294	439.36	-1.20551	319.93	201.68
6-acetyl-β-D-galactoside	2	n.a.e	n.a.e	n.a.e	n.a.e	n.a.e	n.a.e	6	n.a.e	n.a.e	-0.592	n.a.e	419.798	n.a.e	29	29	8	n.a.e	5	n.a.e	3	0	100.037	1851.13	295.743	n.a.e	0.385	-2.824	-0.615	0.615	1.438	0.066	n.a.e	n.a.e	4	3	16	n.a.e	n.a.e	0	n.a.e	-1.674	n.a.e	168.087	376.088	330.166	0.0380646	240.18	154
6-hydroxymethyl-7,8-dihydropterin	3	0	0	0	0	2	2	5	1	-2.2948	-2.124	1	382.961	0	23	24	7	0	0	-1.857	6	4	217.525	971.026	91.222	0	0.258	-0.557	-0.088	0.742	1.603	0.115	0	1	3	4	14	7	9	2	0	-2.228	0.17001	180.079	366.759	322.837	-0.259478	187.96	115.59
6-hydroxymethyl-dihydropterin diphosphate	4	0	0	0	1	1	2	4	1	-0.5572	-1.585	1	376.972	6	23	24	7	0	1	-1.939	4	1	206.197	884.301	77.355	0	0.256	-0.536	-0.086	0.744	1.558	0.097	0	1	3	4	14	7	9	2	0	-1.547	0.127513	190.15	354.927	313.885	-0.0616283	189.6	113.87
6-phospho-D-gluconate	5	0	0	0	0	0	0	10	4	-2.7738	-2.885	0	438.992	0	30	29	6	1	4	-4.157	7	2	53.598	1570.7	120.158	0	0.442	-1.504	-0.159	0.558	1.898	0.101	0	0	2	4	17	11	13	0	1	-5.818	0.0169769	324.666	397.913	350.056	0.382671	256.66	152.63
6-phospho-β-D-glucosyl-(1,4)-D-glucose	2	0	0	0	0	2	2	14	7	-4.1961	-4.332	0	548.807	0	50	51	12	0	10	-5.466	10	1	170.553	2725.11	128.173	3	0.346	-1.703	-0.13	0.654	3.222	0.101	0	0	4	6	27	15	23	2	2	-5.818	0.00145144	386.922	539.538	469.532	1.36022	375.67	242.84
7,8-diaminopelargonate	4	0	0	0	0	0	0	4	0	-0.3541	-1.125	0	438.212	0	32	31	9	0	2	-4.705	2	1	263.482	543.153	67.804	0	0.219	-0.425	-0.106	0.781	0.732	0.039	0	0	0	2	13	4	19	1	0	-2.662	0.265356	184.055	397.7	339.419	-1.83311	223.61	135.14
7,8-dihydro-D-neopterin	3	0	0	0	0	2	2	7	3	-3.2095	-3.039	1	454.371	0	31	32	9	0	2	-3.602	8	4	277.563	1518.53	103.872	0	0.232	-0.68	-0.081	0.768	2.25	0.119	0	1	3	6	18	9	13	2	1	-3.143	0.0513379	251.082	426.773	374.399	-0.411284	245.73	148.51
7,8-dihydrofolate	5	0	0	0	1	2	3	10	0	-1.473	-1.251	2	734.167	6	53	55	19	2	1	-1.514	7	7	285.438	3724.09	162.859	0	0.337	-1.433	-0.101	0.663	2.816	0.085	0	1	6	5	32	13	21	3	2	-4.313	0.00143018	326.273	665.437	587.717	-3.61522	418.92	272.34
7,8-dihydroneopterin triphosphate	7	0	0	0	0	2	2	16	2	-3.7049	-3.684	1	662.236	0	46	47	9	0	2	-5.267	14	7	164.481	3849.28	175.557	0	0.386	-2.056	-0.131	0.614	3.267	0.112	0	1	6	5	30	21	16	2	2	-8.884	0.000129307	455.58	605.057	536.21	1.49917	415.25	250.04
7,8-dihydropteroate	4	0	0	0	1	2	3	7	0	-0.6937	-0.497	1	554.451	6	37	39	14	1	0	0.297	6	5	244.74	2001.17	123.714	0	0.321	-0.939	-0.09	0.679	1.987	0.091	0	1	4	4	23	9	14	3	0	-2.085	0.0205161	222.006	512.937	453.959	-2.59004	294.5	192.42
7-keto-8-aminopelargonate	4	0	0	0	0	0	0	3	0	-0.2107	-0.842	0	430.356	0	29	28	9	0	1	-3.785	1	2	212.598	545.567	73.392	0	0.269	-0.515	-0.126	0.731	0.672	0.034	0	0	1	1	13	4	16	1	0	-1.802	0.29733	158.363	387.943	334.621	-1.77716	215.05	132.74
acetaldehyde	13	0	0	0	0	0	0	1	0	0.3726	-0.183	0	185.339	0	7	6	2	0	0	-0.224	0	1	91.993	72.165	29.245	0	0.261	-0.098	-0.098	0.739	0.278	0.054	0	0	1	0	3	1	4	0	0	-0.183	0.827342	43.4905	196.154	173.012	0.168973	59.5	32.24
acetate	14	0	0	0	0	0	0	2	0	-0.2299	-0.205	0	201.027	0	8	7	2	1	0	-0.194	0	1	45.23	134.964	40.192	0	0.389	-0.258	-0.133	0.611	0.406	0.064	0	0	1	0	4	2	4	0	0	-1.651	0.749524	78.9921	203.537	179.266	0.131305	72.33	40.81
acetoacetate	2	0	0	0	0	0	0	3	0	-0.4589	-0.294	0	259.072	0	13	12	4	1	0	-0.403	0	2	41.715	284.599	54.943	0	0.423	-0.443	-0.153	0.577	0.603	0.049	0	0	2	0	7	3	6	0	0	-1.766	0.575806	105.831	253.691	223.776	-0.354991	113.72	68.25
Acetoacetyl-CoA	3	1	1	2	1	0	1	21	2	-2.8736	-3.085	2	1177.48	10	94	96	25	0	5	-4.125	12	7	512.241	9845.43	216.721	1	0.294	-2.327	-0.102	0.706	5.581	0.072	1	1	12	5	54	29	40	4	3	-7.542	1.73296e-07	615.237	1035.1	914.638	-0.488943	778.98	499.4
acetoin	3	0	0	0	0	0	0	2	1	-0.4318	-0.292	0	255.805	0	14	13	4	0	1	-0.204	1	1	165.962	200.597	30.579	0	0.176	-0.138	-0.068	0.824	0.647	0.052	0	0	1	1	6	2	8	0	0	-0.292	0.68923	78.9921	243.405	211.826	-0.280124	107.21	66.54
acetol	2	0	0	0	0	0	0	2	1	-0.916	-0.776	0	228.501	0	11	10	3	0	0	-0.733	1	1	113.867	180.502	38.072	0	0.259	-0.198	-0.1	0.741	0.567	0.062	0	0	1	1	5	2	6	0	0	-0.776	0.741373	78.9921	228.317	199.777	0.243844	90.32	53.5
acetyl-CoA	27	1	1	2	1	0	1	20	2	-2.6446	-2.996	2	1109.29	10	89	91	23	0	5	-3.539	12	6	435.979	8798.46	211.939	1	0.314	-2.36	-0.108	0.686	5.167	0.074	1	1	11	5	51	28	38	4	3	-7.4	3.82029e-07	588.398	984.944	870.127	-0.228393	737.59	476.76
acetylmaltose	2	0	0	0	0	2	2	12	7	-3.8812	-3.882	0	524.037	0	50	51	14	0	10	-3.552	7	1	193.918	2300.46	108.828	3	0.317	-1.377	-0.117	0.683	2.973	0.088	0	0	5	6	26	12	24	2	2	-3.882	0.0056541	316.124	532.035	461.28	0.104638	360.88	240.78
acetylphosphate	3	0	0	0	0	0	0	5	0	-0.5097	-0.646	0	264.19	0	13	12	2	0	0	-1.298	3	2	-32.238	391.338	69.299	0	0.56	-0.819	-0.192	0.44	0.643	0.067	0	0	2	0	8	6	5	0	0	-2.075	0.290042	147.158	262.965	233.203	0.49804	129.13	74.77
acyl phosphate	2	n.a.e	n.a.e	n.a.e	n.a.e	n.a.e	n.a.e	4	n.a.e	n.a.e	-3.094	n.a.e	255.242	n.a.e	10	9	1	n.a.e	0	n.a.e	3	0	-128.021	1321.19	236.311	n.a.e	0.75	-4.799	-0.851	0.25	0.351	0.07	n.a.e	n.a.e	2	0	8	n.a.e	n.a.e	4	n.a.e	-1.974	n.a.e	147.158	244.717	221.41	0.770232	132.39	77.51
acyl-CoA	2	n.a.e	n.a.e	n.a.e	n.a.e	n.a.e	n.a.e	19	n.a.e	n.a.e	0.295	n.a.e	1102.54	n.a.e	86	88	22	n.a.e	5	n.a.e	12	0	319.165	10792.6	456.317	n.a.e	0.363	-4.524	-0.32	0.637	4.762	0.072	n.a.e	n.a.e	11	5	51	n.a.e	n.a.e	1	n.a.e	-6.891	n.a.e	588.398	966.696	858.334	0.158844	740.85	476.08
adenine	13	1	0	1	1	0	1	4	0	-0.5813	-0.442	0	292.53	10	15	16	5	0	0	-0.148	3	0	175.529	507.318	68.002	0	0.26	-0.361	-0.072	0.74	1.028	0.114	1	1	3	2	10	5	5	2	0	-0.442	0.361175	133.181	287.918	255.935	-0.298522	137.49	75.45
adenosine	4	1	1	2	1	0	1	7	3	-2.0201	-1.881	0	453.228	10	32	34	10	0	4	-2.158	4	0	264.82	1441.97	91.994	1	0.239	-0.679	-0.079	0.761	2.163	0.103	1	1	4	4	19	9	13	3	0	-1.881	0.0462012	238.621	422.337	372.709	-0.38532	253.63	157.77
adenosine 3',5'-bisphosphate	2	1	1	2	1	0	1	13	1	-1.8917	-2.024	0	569.675	10	42	44	10	0	4	-3.497	8	2	89.674	2748.32	152.187	1	0.427	-1.918	-0.153	0.573	2.577	0.096	1	1	6	2	27	17	15	3	2	-5.06	0.000795648	374.953	541.193	480.583	1.00007	367.29	231.86
adenosine phosphosulfate	2	1	1	2	1	0	1	13	2	-2.3487	-2.378	0	596.38	10	41	43	10	0	4	-3.886	5	3	120.808	2536.76	119.393	1	0.407	-1.593	-0.095	0.593	2.324	0.09	1	1	6	3	27	17	14	3	1	-5.986	0.000943578	379.118	548.584	488.451	-0.313441	362.22	223.97
adenosine thiamine triphosphate	2	2	1	3	2	0	2	18	2	-1.118	-1.08	0	970.461	21	79	83	22	0	4	-8.993	9	3	458.133	6808.33	173.513	1	0.281	-1.83	-0.086	0.719	4.691	0.08	1	1	10	4	48	26	31	5	3	-4.054	1.11417e-06	551.671	928.823	828.004	-1.15908	668.93	434.58
adenosylcobinamide	3	1	5	6	1	0	1	17	3	-2.9669	-2.228	7	1327.36	10	170	177	58	0	14	-3.036	15	13	783.936	13413.5	214.453	1	0.203	-2.71	-0.085	0.797	7.457	0.078	1	2	14	11	86	28	84	16	3	-2.435	8.99428e-10	779.468	1526.85	1318.84	-8.86815	1220.23	802.61
adenosyl-cobinamide phosphate	3	1	5	6	1	0	1	20	2	-2.9027	-2.299	7	1403.92	10	175	182	58	0	14	-3.431	17	14	718.268	15610.9	250.716	1	0.243	-3.452	-0.101	0.757	7.698	0.078	1	2	15	10	90	32	85	16	3	-3.551	1.15319e-10	847.634	1586.28	1372.77	-7.92762	1277.05	835.2
adenosylcobinamide-GDP	5	2	6	8	1	1	2	30	4	-4.9842	-4.569	8	1789.47	15	210	220	68	0	18	-6.024	24	17	859.186	26100.5	322.676	2	0.257	-4.558	-0.1	0.743	10.186	0.082	1	3	21	14	113	45	97	19	3	-7.499	8.3817e-14	1095.46	1933.42	1680.84	-7.39467	1563.97	1017.68
adenylo-succinate	5	1	1	2	1	0	1	14	2	-2.1048	-2.523	0	657.996	10	49	51	14	2	5	-3.486	6	3	107.368	3445.47	161.806	1	0.423	-2.094	-0.148	0.577	2.858	0.085	1	1	7	3	31	17	18	3	2	-5.582	0.000494449	394.024	604.361	536.875	-0.516533	412.84	254.84
ADP	7	1	1	2	1	0	1	13	2	-2.2357	-2.239	0	592.563	10	42	44	10	0	4	-3.886	8	2	170.993	2858.86	142.286	1	0.367	-1.634	-0.121	0.633	2.82	0.101	1	1	6	3	27	17	15	3	2	-5.563	0.000847171	374.953	541.193	480.583	0.991113	366.81	226.03
ADP-D-glycero-D-manno-heptose	3	1	1	2	1	1	2	19	7	-4.6508	-4.866	0	810.453	10	67	70	17	0	10	-4.947	12	2	341.931	5675.21	172.764	2	0.299	-1.995	-0.099	0.701	4.678	0.105	1	1	8	8	40	23	27	4	3	-6.359	1.94612e-05	529.02	735.449	647.37	1.34714	539.53	341.28
ADP-glucose	2	1	1	2	1	1	2	18	6	-4.1401	-4.355	0	774.593	10	63	66	16	0	9	-4.122	11	2	372.808	5274.57	160.911	2	0.278	-1.747	-0.092	0.722	4.54	0.1	1	1	8	7	38	22	25	4	3	-5.848	3.74946e-05	493.519	705.442	621.59	1.36031	510.61	326.53
ADP-ribose	3	1	2	3	1	0	1	17	5	-3.6294	-3.845	0	775.26	10	59	62	15	0	8	-4.766	10	2	336.246	4924.5	170.407	2	0.298	-1.763	-0.102	0.702	4.148	0.103	1	1	8	5	36	21	23	4	3	-6.758	7.22374e-05	458.017	675.435	595.809	1.32984	481.7	301.83
agmatine	3	0	0	0	0	0	0	0	0	-0.8051	-0.969	0	354.801	0	23	22	5	0	0	-1.804	4	1	319.642	549.145	48.251	0	0.103	-0.141	-0.037	0.897	1.221	0.083	0	0	0	3	9	4	14	0	0	-2.074	0.351312	185.702	332.317	285.197	0.0826778	163.41	92.6
alanine	26	0	0	0	0	0	0	2	0	-0.7073	-3.161	0	245.408	0	13	12	3	1	1	-3.124	1	1	108.828	250.577	40.297	0	0.283	-0.283	-0.095	0.717	0.718	0.066	0	0	1	1	6	3	7	0	0	-3.161	0.5829	131.524	238.669	208.063	-0.11033	106.04	60.71
aliphatic N-acetyl-diamine	2	0	0	0	0	0	0	4	0	-0.8888	-1.148	1	476.643	0	34	33	9	0	0	-1.089	3	1	405.809	747.328	50.227	0	0.108	-0.156	-0.042	0.892	1.286	0.055	0	0	1	3	13	4	21	0	0	-3.34	0.292495	126.197	426.492	363.776	-2.02315	221.51	142.68
aliphatic α,ω-diamine	4	0	0	0	0	0	0	0	0	-0.8342	-0.835	0	288.474	0	18	17	4	0	0	-0.964	2	0	278.45	231.804	24.801	0	0.048	-0.036	-0.016	0.952	0.717	0.065	0	0	0	2	6	2	12	0	0	-2.765	0.642452	121.714	277.672	236.567	-0.415776	118.5	69.97
aliphatic ω-aminoaldehyde	2	0	0	0	0	0	0	2	0	-0.0196	-0.575	0	272.005	0	15	14	4	0	0	-0.525	1	1	177.475	215.21	38.754	0	0.197	-0.145	-0.073	0.803	0.59	0.06	0	0	1	1	6	2	9	0	0	-1.552	0.650619	96.022	265.758	230.784	-0.375632	108.24	63.45
alkanesulfonate	3	n.a.e	n.a.e	n.a.e	n.a.e	n.a.e	n.a.e	3	n.a.e	n.a.e	-3.187	n.a.e	247.114	n.a.e	9	8	1	n.a.e	0	n.a.e	0	0	-45.26	867.678	255.368	n.a.e	0.591	-3.282	-0.981	0.409	0.224	0.051	n.a.e	n.a.e	0	0	6	n.a.e	n.a.e	4	n.a.e	-2.532	n.a.e	118.453	234.824	210.885	0.2922	107.96	68.25
allothreonine	2	0	0	0	0	0	0	4	2	-0.9284	-0.903	0	277.291	0	16	15	4	1	2	-1.633	2	1	124.908	405.829	52.961	0	0.277	-0.401	-0.097	0.723	1.046	0.091	0	0	1	2	8	4	8	0	0	-2.373	0.431813	149.995	263.551	230.827	-0.302323	130.02	74.77
all-trans-geranyl-geranyl diphosphate	4	0	0	0	0	0	0	7	0	6.3717	6.228	0	821.539	0	65	64	20	0	0	5.639	5	6	605.292	2793.58	94.721	0	0.161	-0.504	-0.053	0.839	2.622	0.053	0	0	2	0	29	9	36	7	1	2.817	0.00131996	188.485	711.851	613.807	-4.88032	464.54	306.64
all-trans-heptaprenyl diphosphate	4	0	0	0	0	0	0	7	0	11.8515	11.708	0	1238.44	0	104	103	35	0	0	11.732	5	9	1068.47	5458.35	112.19	0	0.108	-0.432	-0.035	0.892	3.577	0.047	0	0	2	0	44	9	60	13	2	8.297	4.19189e-05	188.485	1041.56	892.191	-10.8501	703.33	478.14
all-trans-hexaprenyl diphosphate	4	0	0	0	0	0	0	7	0	10.0249	9.882	0	1099.11	0	91	90	30	0	0	9.701	5	8	907.834	4487.91	107.511	0	0.124	-0.462	-0.041	0.876	3.253	0.048	0	0	2	0	39	9	52	11	2	6.471	0.000132416	188.485	931.656	799.396	-8.84644	623.74	422.23
all-trans-octaprenyl diphosphate	4	0	0	0	0	0	0	7	0	13.6781	13.535	0	1378.48	0	117	116	40	0	0	13.763	5	10	1224.17	6534.58	117.987	0	0.097	-0.417	-0.032	0.903	3.886	0.046	0	0	2	0	49	9	68	15	2	10.124	1.32695e-05	188.485	1151.46	984.985	-12.8613	782.93	534.73
aminoacetaldehyde	2	0	0	0	0	0	0	1	0	-0.589	-1.145	0	208.385	0	9	8	2	0	0	-1.266	1	1	103.351	151.909	37.989	0	0.266	-0.183	-0.097	0.734	0.505	0.075	0	0	1	1	4	2	5	0	0	-2.088	0.743095	96.022	216.198	189.76	0.39473	76.31	40.81
aminoimidazole carboxamide ribonucleotide	5	1	1	2	0	0	0	9	2	-2.8488	-2.985	1	508.607	5	37	38	9	0	4	-3.401	8	2	114.011	1951.56	124.947	1	0.387	-1.5	-0.147	0.613	2.378	0.101	0	0	4	4	22	13	15	2	2	-4.471	0.00580468	357.706	473.608	417.132	0.287098	310.03	186.59
AMP	25	1	1	2	1	0	1	10	2	-1.9559	-1.952	0	527.446	10	37	39	10	0	4	-3.225	6	1	188.711	2120.27	126.437	1	0.337	-1.235	-0.116	0.663	2.434	0.103	1	1	5	3	23	13	14	3	1	-3.438	0.00617223	306.787	481.765	426.646	0.234905	310.47	193.79
Anthranilate	5	0	0	0	1	0	1	3	0	0.6878	0.713	0	302.022	6	17	17	7	1	0	1.208	1	1	130.351	447.063	54.48	0	0.322	-0.393	-0.076	0.678	0.828	0.073	0	0	1	1	10	3	7	1	0	-0.761	0.378455	131.524	297.42	263.669	-1.26283	140.62	81.63
arbutin-6-phosphate	4	0	0	0	1	1	2	10	4	-0.545	-0.656	0	523.538	6	40	41	12	0	5	-1.575	7	1	179.224	1851.13	111.536	2	0.33	-1.159	-0.117	0.67	2.353	0.095	0	0	3	4	23	11	17	2	1	-2.17	0.00658761	274.386	490.598	431.598	-0.062405	311.68	203.05
arginine	4	0	0	0	0	0	0	2	0	-1.2136	-3.831	0	391.187	0	26	25	6	1	1	-3.517	4	2	219.762	865.943	75.957	0	0.25	-0.493	-0.086	0.75	1.479	0.087	0	0	1	3	12	6	14	0	0	-3.879	0.143857	248.043	362.918	314.465	-0.017083	199.73	114.56
aromatic sulfate	2	0	0	0	1	0	1	4	0	1.1698	1.195	0	331.099	6	17	17	6	0	0	-0.085	0	2	43.738	326.272	37.322	0	0.441	-0.387	-0.049	0.559	0.491	0.051	0	0	1	0	11	5	6	1	0	-1.05	0.232407	124.484	324.106	289.327	-1.49846	149.48	98.78
asparagine	6	0	0	0	0	0	0	3	0	-1.954	-4.408	1	291.877	0	17	16	4	1	1	-3.544	2	2	58.191	518.79	70.541	0	0.407	-0.677	-0.145	0.593	0.988	0.081	0	0	2	2	9	5	8	0	0	-4.407	0.313857	210.894	284.088	248.81	-0.341213	146.93	79.91
aspartate	26	0	0	0	0	0	0	4	0	-1.3518	-3.78	0	287.647	0	16	15	4	2	1	-2.412	1	2	20.611	485.557	68.797	0	0.465	-0.759	-0.158	0.535	0.872	0.073	0	0	2	1	9	5	7	0	0	-5.248	0.311618	193.864	278.963	245.793	-0.367189	141.4	79.23
ATP	59	1	1	2	1	0	1	16	2	-2.5155	-2.526	0	659.354	10	47	49	10	0	4	-4.546	10	3	144.16	3712.27	161.565	1	0.398	-2.085	-0.129	0.602	3.15	0.099	1	1	7	3	31	21	16	3	3	-7.034	0.000115743	443.118	600.621	534.52	1.79264	423.15	261.02
bicarbonate	7	0	0	0	0	0	0	3	0	-0.5155	-1.261	0	180.087	0	5	4	1	1	0	-1.745	0	1	-98.011	206.171	74.213	0	0.759	-1.01	-0.345	0.241	0.08	0.047	0	0	0	0	4	3	1	0	0	-1.747	0.757062	114.494	193.677	172.485	0.113042	69.99	29.49
cadaverine	3	0	0	0	0	0	0	0	0	-0.378	-0.378	0	320.288	0	21	20	5	0	0	-0.435	2	0	314.868	277.404	25.762	0	0.043	-0.034	-0.014	0.957	0.771	0.061	0	0	0	2	7	2	14	1	0	-2.382	0.582863	121.714	302.452	257.079	-0.926759	134.47	81.29
carbamate	2	0	0	0	0	0	0	2	0	-0.4399	-0.415	1	193.574	0	7	6	1	1	0	-1.316	1	1	30.779	200.649	56.714	0	0.428	-0.4	-0.144	0.572	0.534	0.12	0	0	1	1	4	3	3	0	0	-1.888	0.650739	131.524	198.802	175.502	0.243529	71.76	30.86
carbamoyl-phosphate	6	0	0	0	0	0	0	5	0	-0.7197	-0.856	1	257.12	0	12	11	1	0	0	-2.174	4	2	-42.867	454.423	78.287	0	0.581	-1.003	-0.199	0.419	0.722	0.098	0	0	2	1	8	7	4	0	0	-2.692	0.202786	199.689	258.23	229.439	0.583099	128.55	68.59
carboxyaminoimidazole ribonucleotide	3	1	1	2	0	0	0	10	2	-2.9244	-3.831	0	503.052	5	35	36	9	0	4	-7.38	7	2	-17.688	1857.2	118.787	1	0.517	-2.137	-0.157	0.483	1.511	0.076	0	0	3	3	22	13	13	2	1	-3.786	0.00967091	340.676	468.484	414.115	0.285324	308.26	185.21
carboxylate	4	n.a.e	n.a.e	n.a.e	n.a.e	n.a.e	n.a.e	1	n.a.e	n.a.e	-1.431	n.a.e	184.686	n.a.e	4	3	1	n.a.e	0	n.a.e	0	0	-198.32	1189.92	401.864	n.a.e	1	-6	-2.026	0	0	0	n.a.e	n.a.e	0	0	4	n.a.e	n.a.e	1	n.a.e	-1.167	n.a.e	78.9921	185.289	167.473	0.458031	79.36	43.21
CDP	4	0	1	1	0	1	1	12	2	-2.7495	-2.755	2	566.189	0	40	41	9	0	4	-3.923	8	5	197.721	2620.15	132.971	1	0.339	-1.447	-0.118	0.661	2.82	0.099	0	0	5	3	25	16	15	2	2	-6.078	0.00153036	349.205	513.119	454.606	0.84064	344.81	214.37
CDP-2,3,4-saturated-diacylglycerol	2	0	1	1	0	1	1	15	2	0.0348978	-0.707	0	949.099	0	74	75	20	0	5	-0.041	9	7	588.238	5717.38	135.91	1	0.205	-1.175	-0.067	0.795	4.565	0.069	0	0	9	3	40	20	34	5	3	-3.741	2.81834e-05	407.535	819.43	715.409	0.192037	573.61	372.84
CDP-choline	2	0	1	1	0	1	1	12	2	-4.3924	-5.406	2	720.627	0	57	58	14	0	4	-6.405	5	5	330.934	3412.74	126.359	1	0.267	-1.283	-0.096	0.733	3.519	0.081	0	0	6	3	31	17	26	2	1	-6.843	0.00135656	309.081	640.336	558.901	-0.557455	461.75	287.43
CDP-diacylglycerol	5	n.a.e	n.a.e	n.a.e	n.a.e	n.a.e	n.a.e	14	n.a.e	n.a.e	-0.137	n.a.e	782.779	n.a.e	55	56	14	n.a.e	5	n.a.e	7	0	71.023	8246.68	519.818	n.a.e	0.457	-7.049	-0.56	0.543	2.946	0.07	n.a.e	n.a.e	10	3	36	n.a.e	n.a.e	0	n.a.e	-4.902	n.a.e	385.474	676.729	604.1	0.524372	510.44	326.53
chorismate	8	0	0	0	0	1	1	6	1	-0.1941	0.043	0	406.585	0	26	26	10	2	2	-0.605	1	5	91.759	884.372	85.569	1	0.387	-0.841	-0.129	0.613	1.33	0.081	0	0	3	1	16	6	10	1	0	-2.871	0.100992	182.865	379.986	338.712	-2.17978	217.69	135.48
cis-2-methylaconitate	2	0	0	0	0	0	0	6	0	0.0340001	0.11	0	339.404	0	21	20	7	3	0	-0.539	0	4	25.892	718.285	83.763	0	0.464	-0.924	-0.158	0.536	1.067	0.074	0	0	3	0	13	6	8	1	0	-3.511	0.127599	203.674	336.932	299.019	-1.5442	193.31	114.56
cis-aconitate	2	0	0	0	0	0	0	6	0	-0.5191	-0.337	0	324.957	0	18	17	6	3	0	-0.848	0	4	-7.985	688.057	88.567	0	0.511	-1.001	-0.175	0.489	0.957	0.077	0	0	3	0	12	6	6	1	0	-3.285	0.160679	203.674	319.688	285.986	-1.29044	173.96	100.49
cis-dihydrodiol derivative of phenylacetyl-CoA	3	1	1	2	1	1	2	22	4	-5.6512	-8.416	2	1248.32	10	99	102	29	0	7	-3.596	7	8	533.056	9832.53	258.36	1	0.297	-3.06	-0.131	0.703	4.447	0.067	1	1	11	6	59	30	40	5	3	-7.695	4.03495e-07	659.401	1105.11	977.848	-0.96684	845.04	530.62
citrate	4	0	0	0	0	0	0	7	1	-1.395	-1.319	0	335.783	0	21	20	6	3	0	-1.998	1	3	-41.669	808.041	87.298	0	0.559	-1.291	-0.187	0.441	1.016	0.062	0	0	3	0	13	7	8	0	0	-3.85	0.109264	239.175	326.973	290.46	-0.388749	191.06	110.78
citrulline	5	0	0	0	0	0	0	3	0	-1.4313	-3.885	2	385.289	0	25	24	6	1	1	-3.357	3	2	165.278	852.762	85.02	0	0.308	-0.61	-0.11	0.692	1.368	0.087	0	0	2	3	12	6	13	0	0	-3.885	0.164471	225.982	355.833	308.789	-0.771963	193.68	113.53
CMP	13	0	1	1	0	1	1	9	2	-2.4697	-2.468	2	501.268	0	35	36	9	0	4	-3.262	6	4	216.081	1919.83	117.565	1	0.304	-1.059	-0.112	0.696	2.424	0.101	0	0	4	3	21	12	14	2	1	-3.953	0.0111021	281.039	453.691	400.669	0.192688	288.47	183.84
CMP-3-deoxy-D-manno-octulosonate	2	0	1	1	0	2	2	16	6	-4.6637	-4.655	2	732.865	0	62	64	17	1	9	-4.966	9	5	327.671	4452.33	148.178	2	0.283	-1.67	-0.099	0.717	4.239	0.098	0	0	7	7	36	19	26	3	3	-6.138	0.000127378	461.946	671.075	589.359	0.484137	485.45	310.41
cob(I)alamin	2	1	5	6	1	0	1	18	2	-0.284398	-0.106	7	1492.37	10	180	187	62	0	14	-0.77	15	14	825.488	16402.7	249.129	1	0.225	-3.333	-0.103	0.775	7.578	0.063	1	2	14	9	91	29	89	16	3	-0.218	2.12001e-10	737.181	1612.57	1393.15	-9.83032	1283.3	862.98
cobinamide	2	0	4	4	0	0	0	11	1	-1.4071	-0.881	7	1088.18	0	140	144	48	0	10	-2.207	12	13	610.525	8594.39	270.287	0	0.217	-2.579	-0.186	0.783	5.388	0.064	0	1	10	8	68	20	72	13	3	-1.192	1.34824e-07	593	1250.84	1075.5	-8.25998	986.54	655.12
coenzyme A	40	1	1	2	1	0	1	19	2	-2.6106	-2.962	2	1043.53	10	84	86	21	0	5	-3.873	13	5	446.934	8038.87	195.843	1	0.298	-2.166	-0.1	0.702	5.109	0.077	1	1	10	5	48	27	36	4	3	-7.433	6.73191e-07	600.96	934.23	828.574	1.16126	700.29	451.73
coenzyme B12	4	2	6	8	2	0	2	24	4	-2.522	-2.927	7	1728.51	20	209	219	72	0	18	-8.833	16	14	1040.9	22122.5	255.441	2	0.201	-3.36	-0.074	0.799	9.337	0.072	2	3	18	12	109	37	100	19	3	-1.565	2.39024e-12	923.648	1888.57	1636.48	-10.2668	1519.82	1003.96
colanic acid	4	0	1	1	0	3	3	2	0	6.3956	6.42	0	596.215	0	66	69	24	1	8	8.688	0	1	375.122	957.809	42.33	0	0.181	-0.295	-0.043	0.819	1.332	0.029	0	5	1	0	26	2	40	5	1	5.142	0.0237245	78.9921	590.849	498.681	-7.93533	367.16	288.8
coproporphyrinogen III	4	4	0	4	0	0	0	8	0	7.2452	7.346	0	813.397	20	92	96	36	4	0	4.012	4	4	272.656	3907.38	133.313	0	0.332	-1.599	-0.11	0.668	3.217	0.054	0	0	4	4	48	12	44	8	4	2.948	1.96403e-05	351.297	957.753	833.997	-8.30897	658.46	435.6
CTP	12	0	1	1	0	1	1	15	2	-3.0293	-3.041	2	632.445	0	45	46	9	0	4	-4.584	10	6	169.996	3413.79	150.578	1	0.374	-1.89	-0.126	0.626	3.159	0.097	0	0	6	3	29	20	16	2	2	-7.55	0.000209207	417.371	572.547	508.543	1.56202	401.15	250.04
cyclic di-3',5'-guanylate	2	2	2	4	0	2	2	20	2	-3.475	-4.108	2	822.55	10	70	76	20	0	8	-6.715	14	6	177.955	5940.79	195.021	2	0.393	-2.813	-0.137	0.607	4.35	0.098	0	4	12	6	46	26	24	6	3	-7.053	5.62747e-06	512.309	818.629	726.404	0.41353	574.79	365.29
cyclic-AMP	2	1	1	2	1	1	2	9	1	-1.3469	-1.555	0	485.398	10	34	37	10	0	4	-2.373	4	1	190.895	1644.28	100.089	1	0.311	-1.013	-0.103	0.689	2.245	0.095	1	2	6	2	22	12	12	4	1	-2.708	0.012417	241.814	454.509	403.333	0.305492	279.72	182.81
cyclic-GMP	1	1	1	2	0	2	2	10	1	-1.7375	-2.054	1	497.584	5	35	38	10	0	4	-3.357	7	3	123.507	1835.39	118.079	1	0.379	-1.359	-0.133	0.621	2.222	0.098	0	2	6	3	23	13	12	4	1	-3.49	0.00817696	264.48	471.493	418.336	0.200512	287.39	187.62
cytidine	5	0	1	1	0	1	1	6	3	-2.5339	-2.396	2	427.552	0	30	31	9	0	4	-2.195	4	3	290.686	1276.56	82.152	1	0.198	-0.525	-0.07	0.802	2.131	0.101	0	0	3	4	17	8	13	2	0	-2.396	0.0805124	212.873	394.263	346.732	-0.274689	231.63	142.34
cytosine	4	0	0	0	0	1	1	2	0	-1.0951	-0.958	2	271.189	0	13	13	4	0	0	-1.846	2	3	136.705	399.539	68.189	0	0.295	-0.354	-0.1	0.705	0.846	0.105	0	0	2	2	8	4	5	1	0	-0.958	0.515388	120.3	272.167	241.773	-0.412545	113.43	63.45
D-4-hydroxy-2-keto-glutarate	2	0	0	0	0	0	0	6	1	-2.6816	-4.084	0	315.909	0	15	14	5	0	1	-4.338	1	3	-126.096	673.248	112.504	0	0.687	-1.799	-0.301	0.313	0.194	0.032	0	0	1	1	11	6	4	0	0	-3.22	0.422551	203.674	299.212	266.775	-1.00605	169.04	88.49
D-4'-phosphopantothenate	4	0	0	0	0	0	0	8	1	-1.0195	-1.13	1	510.531	0	37	36	9	1	1	-2.028	5	3	186.41	1631.13	105.616	0	0.326	-0.992	-0.12	0.674	2.046	0.077	0	0	3	2	19	10	18	1	0	-4.064	0.0171505	260.088	457.72	399.206	-0.328798	299.79	184.87
D-alanine	6	0	0	0	0	0	0	2	0	-0.7073	-3.161	0	245.408	0	13	12	3	1	1	-3.124	1	1	108.828	250.577	40.297	0	0.283	-0.283	-0.095	0.717	0.718	0.066	0	0	1	1	6	3	7	0	0	-3.161	0.5829	131.524	238.669	208.063	-0.11033	106.04	60.71
D-alanyl-D-alanine	3	0	0	0	0	0	0	3	0	-1.1633	-3.617	1	353.475	0	23	22	6	1	2	-3.086	2	2	184.203	598.813	51.839	0	0.241	-0.406	-0.084	0.759	1.278	0.061	0	0	2	2	11	5	12	0	0	-3.613	0.270138	173.45	326.096	283.578	-0.980449	179.13	109.41
D-altronate	2	0	0	0	0	0	0	7	5	-2.838	-2.813	0	360.708	0	25	24	6	1	4	-3.106	5	1	118.273	1002.06	87.039	0	0.348	-0.896	-0.125	0.652	1.679	0.098	0	0	1	5	13	7	12	0	1	-4.274	0.118708	256.5	338.485	296.119	-0.131664	199.83	119.36
D-arabinose 5-phosphate	3	0	0	0	0	0	0	8	3	-1.6606	-2.352	0	392.045	0	25	24	5	0	3	-3.781	6	2	57.026	1137.49	107.579	0	0.432	-1.179	-0.16	0.568	1.553	0.098	0	0	2	3	14	9	11	0	0	-3.919	0.0505867	253.663	360.522	318.022	0.770015	214.98	128.96
dATP	4	1	1	2	1	0	1	15	1	-1.9424	-1.76	0	647.175	10	46	48	10	0	3	-4.016	9	3	169.704	3393.53	150.235	1	0.378	-1.839	-0.121	0.622	3.02	0.094	1	1	7	2	30	20	16	3	2	-6.268	0.000186327	407.617	595.394	529.251	1.68539	410.22	255.53
dCDP	2	0	1	1	0	1	1	11	1	-2.1764	-1.988	2	554.054	0	39	40	9	0	3	-3.626	7	5	165.89	2329.48	128.14	1	0.361	-1.406	-0.125	0.639	2.484	0.089	0	0	5	2	24	15	15	2	1	-5.312	0.0024615	313.703	507.892	449.338	0.966027	331.88	210.25
dCMP	3	0	1	1	0	1	1	8	1	-1.8966	-1.702	2	490.217	0	34	35	9	0	3	-2.965	5	4	187.82	1677.22	113.42	1	0.326	-1.013	-0.12	0.674	2.094	0.09	0	0	4	2	20	11	14	2	0	-3.187	0.0177534	245.537	448.464	395.4	0.290652	275.54	173.21
dCTP	5	0	1	1	0	1	1	14	1	-2.4562	-2.275	2	618.939	0	44	45	9	0	3	-4.287	9	6	136.035	3082.78	144.732	1	0.397	-1.855	-0.132	0.603	2.818	0.087	0	0	6	2	28	19	16	2	2	-6.783	0.000336769	381.869	567.32	503.275	1.70696	388.22	240.78
deoxyadenosine	1	1	1	2	1	0	1	6	2	-1.1319	-0.993	0	441.53	10	31	33	10	0	4	-1.606	3	0	266.632	1214.37	79.959	1	0.227	-0.564	-0.073	0.773	1.924	0.09	1	1	4	3	18	8	13	3	0	-0.993	0.068576	203.119	407.417	358.977	-0.916248	241.67	155.72
deoxyguanosine	3	1	1	2	0	1	1	7	2	-1.8376	-1.613	1	453.766	5	32	34	10	0	3	-2.612	6	2	212.016	1443.2	103.549	1	0.295	-0.823	-0.103	0.705	1.967	0.097	0	1	4	4	19	9	13	3	0	-1.613	0.0486476	225.785	434.094	382.443	-0.568981	248.37	161.55
deoxyinosine	3	1	1	2	0	1	1	7	2	-1.675	-1.482	1	435.403	5	30	32	10	0	3	-2.576	5	2	202.292	1221.38	94.437	1	0.293	-0.733	-0.103	0.707	1.771	0.09	0	1	4	3	18	8	12	3	0	-1.583	0.0892656	173.253	421.586	373.173	-0.73876	231.16	149.2
deoxyribose-1-phosphate	7	0	1	1	0	0	0	7	2	-1.0503	-1.187	0	356.765	0	24	24	5	0	4	-1.976	5	1	101.148	842.98	76.927	1	0.36	-0.84	-0.132	0.64	1.492	0.08	0	0	2	2	13	8	11	1	0	-2.229	0.0901331	197.353	330.363	289.013	0.784108	190.49	119.02
deoxyribose-5-phosphate	3	0	1	1	0	0	0	7	2	-1.3654	-1.308	0	372.647	0	24	24	5	0	3	-2.714	5	1	101.162	863.768	85.182	1	0.364	-0.844	-0.139	0.636	1.474	0.09	0	0	2	1	13	8	11	1	0	-2.794	0.0949629	197.353	340.056	297.475	1.265	189.53	119.7
deoxyuridine	5	0	1	1	0	1	1	5	2	-1.984	-1.685	3	409.929	0	28	29	9	0	3	-1.884	3	3	222.894	1024.32	81.027	1	0.254	-0.574	-0.095	0.746	1.686	0.084	0	0	3	3	16	7	12	2	0	-1.683	0.143274	157.576	379.444	334.604	-0.0659148	210.24	137.88
dephospho-CoA	5	1	1	2	1	0	1	16	3	-2.6748	-2.89	2	1003.42	10	79	81	21	0	5	-3.601	11	4	532	6859.06	169.504	1	0.25	-1.612	-0.08	0.75	4.838	0.08	1	1	9	6	44	23	35	4	3	-5.821	5.2505e-06	532.794	874.802	774.637	0.229691	643.46	407.14
D-erythro-imidazole-glycerol-phosphate	3	1	0	1	0	0	0	8	2	-1.5227	-1.659	0	410.156	5	26	26	6	0	2	-3.191	7	1	147.987	1176.68	104.848	0	0.337	-0.873	-0.121	0.663	1.716	0.11	0	0	2	3	15	9	11	1	0	-2.492	0.0527582	226.868	378.724	333.267	0.737619	221.32	133.42
D-erythrose-4-phosphate	6	0	0	0	0	0	0	7	2	-1.1499	-1.841	0	356.434	0	21	20	4	0	2	-2.956	5	2	38.354	856.632	95.879	0	0.447	-1.05	-0.165	0.553	1.296	0.097	0	0	2	2	12	8	9	0	0	-3.408	0.0930998	218.161	330.516	292.242	0.845627	186.05	107.35
D-fructose-6-phosphate	14	0	1	1	0	0	0	9	4	-2.4994	-2.636	0	413.336	0	29	29	6	0	4	-3.127	7	1	128.107	1275.16	97.925	1	0.345	-1.063	-0.133	0.655	2.013	0.104	0	0	2	3	16	10	13	1	1	-4.121	0.0330119	268.356	373.044	326.428	1.75826	232.41	147.14
D-fructuronate	2	0	1	1	0	0	0	7	4	-2.4614	-2.436	0	343.361	0	23	23	6	1	4	-2.539	4	1	99.613	864.854	76.795	1	0.356	-0.888	-0.125	0.644	1.604	0.096	0	0	2	3	13	7	10	1	0	-3.909	0.137311	227.029	314.21	275.978	0.443743	182.9	109.75
D-glucono-δ-lactone-6-phosphate	2	0	0	0	0	1	1	9	3	-2.1648	-2.301	0	405.256	0	27	27	6	0	4	-3.297	6	2	31.347	1239.41	108.815	0	0.462	-1.382	-0.173	0.538	1.608	0.089	0	0	3	3	16	10	11	1	0	-3.787	0.0337817	259.693	370.657	326.743	0.719494	226.37	140.28
D-glucosamine 1-phosphate	3	0	0	0	0	1	1	8	3	-2.7388	-2.875	0	390.214	0	30	30	6	0	5	-2.647	7	1	116.446	1203.39	87.956	1	0.354	-1.067	-0.132	0.646	1.945	0.089	0	0	2	4	16	10	14	1	1	-5.701	0.031276	285.386	380.414	331.542	1.19201	236.31	147.48
D-glucose	1	0	0	0	0	1	1	6	5	-2.5134	-2.514	0	337.194	0	24	24	6	0	5	-2.213	5	0	158.917	779.171	70.469	1	0.27	-0.609	-0.103	0.73	1.646	0.101	0	0	1	4	12	6	12	1	0	-2.514	0.208758	200.19	315.862	274.588	0.663367	174.54	110.1
D-glucuronate	2	0	0	0	0	1	1	7	4	-2.4112	-2.386	0	348.333	0	23	23	6	1	5	-2.692	4	1	92.695	902.676	86.501	1	0.372	-0.929	-0.133	0.628	1.569	0.106	0	0	2	3	13	7	10	1	0	-3.86	0.136229	227.029	316.456	278.075	-0.151735	181.87	110.78
D-glutamate	5	0	0	0	0	0	0	4	0	-1.0306	-3.459	0	318.3	0	19	18	5	2	1	-2.694	1	2	38.432	547.6	74.002	0	0.443	-0.723	-0.15	0.557	0.911	0.07	0	0	2	1	10	5	9	0	0	-4.92	0.265143	193.864	303.743	266.305	-0.463339	157.36	91.92
D-glyceraldehyde-3-phosphate	14	0	0	0	0	0	0	6	1	-0.6392	-1.33	0	319.428	0	17	16	3	0	1	-2.131	4	2	20.529	644.202	87.756	0	0.469	-0.918	-0.173	0.531	1.041	0.094	0	0	2	1	10	7	7	0	0	-2.834	0.165127	182.66	300.509	266.461	0.915279	157.13	92.6
dGMP	3	1	1	2	0	1	1	10	1	-1.7734	-1.685	1	528.256	5	37	39	10	0	3	-3.679	8	3	131.263	2148.36	140.591	1	0.389	-1.409	-0.139	0.611	2.208	0.097	0	1	5	3	23	13	14	3	1	-3.198	0.00651354	293.951	493.522	436.38	0.0319178	305.21	190.36
dGTP	6	1	1	2	0	1	1	16	1	-2.333	-2.259	1	659.304	5	47	49	10	0	3	-5.001	12	5	95.386	3706.74	172.068	1	0.433	-2.246	-0.145	0.567	2.937	0.096	0	1	7	3	31	21	16	3	3	-7.355	0.000122185	430.283	612.378	544.254	1.56089	417.89	259.65
diacetylchitobiose-6-phosphate	2	0	0	0	0	2	2	14	5	-6.0881	-7.046	2	645.175	0	60	61	16	0	10	-4.8	7	3	115.399	3412.8	170.244	3	0.411	-2.648	-0.193	0.589	2.618	0.07	0	0	6	6	33	17	27	2	3	-6.354	0.00121482	399.772	654.378	569.001	0.172988	469.98	296
dihydrolipoamide	2	0	0	0	0	0	0	1	0	1.7308	1.471	1	439.206	0	29	28	8	0	1	0.778	3	1	268.213	576.352	55.93	0	0.216	-0.264	-0.062	0.784	0.956	0.057	0	0	1	1	12	4	17	1	0	1.474	0.0671303	231.937	407.857	369.127	-0.683807	230.06	147.83
dihydromonapterin-triphosphate	1	0	0	0	0	2	2	15	2	-6.2216	-8.809	1	652.805	0	42	43	9	0	2	-6.657	6	7	-42.442	3938	225.976	0	0.529	-3.817	-0.234	0.471	1.517	0.072	0	1	6	5	30	21	12	2	1	-8.884	0.00101728	455.58	605.057	536.21	1.51391	425.57	243.52
dihydroneopterin phosphate	3	0	0	0	0	2	2	10	2	-3.1453	-3.11	1	530.172	0	36	37	9	0	2	-3.997	10	5	177.798	2289.78	146.945	0	0.354	-1.331	-0.126	0.646	2.427	0.115	0	1	4	5	22	13	14	2	2	-4.629	0.00689063	319.248	486.201	428.336	0.091515	302.57	186.24
dihydroorotate	3	0	0	0	0	1	1	4	0	-1.3205	-1.296	3	313.918	0	17	17	5	1	1	-0.751	2	3	18.009	614.705	85.422	0	0.473	-0.882	-0.173	0.527	0.984	0.086	0	0	3	2	11	6	6	1	0	-2.729	0.26899	162.845	299.637	266.468	-0.443465	146.65	88.15
dihydrouracil	1	0	0	0	0	1	1	2	0	-0.912	-0.913	3	269.58	0	14	14	4	0	0	-1.232	2	2	92.326	354.834	59.46	0	0.34	-0.418	-0.128	0.66	0.812	0.078	0	0	2	2	8	4	6	1	0	-0.867	0.542543	100.504	269.036	237.2	0.0945875	110.38	66.54
dihydroxy-acetone	4	0	0	0	0	0	0	3	2	-1.588	-1.448	0	246.891	0	12	11	3	0	0	-1.259	2	1	109.692	296.654	52.243	0	0.29	-0.33	-0.11	0.71	0.808	0.09	0	0	1	2	6	3	6	0	0	-1.448	0.644505	114.494	243.237	213.509	0.668234	102.19	57.62
dihydroxyacetone phosphate	13	0	0	0	0	0	0	6	1	-1.5238	-1.52	0	322.52	0	17	16	3	0	0	-1.97	4	2	25.622	664.685	88.283	0	0.462	-0.907	-0.17	0.538	1.056	0.09	0	0	2	1	10	7	7	0	0	-3.039	0.188608	182.66	302.665	267.446	1.15194	159.03	93.29
dimethylallyl diphosphate	4	0	0	0	0	0	0	7	0	0.8919	0.749	0	416.176	0	26	25	5	0	0	-0.454	5	3	160.954	972.344	78.13	0	0.314	-0.705	-0.108	0.686	1.539	0.072	0	0	2	0	14	9	12	1	0	-2.662	0.0400046	188.485	382.142	335.424	0.626722	225.74	136.85
dimethylbenzimidazole	2	1	0	1	1	0	1	2	0	2.3179	2.317	0	334.449	10	21	22	9	0	0	2.513	2	0	255.695	334.144	38.448	0	0.17	-0.147	-0.035	0.83	0.716	0.064	1	1	1	1	11	2	10	2	0	2.47	0.441213	52.1978	319.489	280.513	-2.51927	155.09	102.21
diphosphate	79	0	0	0	0	0	0	7	0	-0.8246	-0.756	0	269.714	0	13	12	0	0	0	-3.032	6	2	-71.475	550.486	89.108	0	0.631	-1.277	-0.226	0.369	0.746	0.102	0	0	1	0	9	9	4	0	0	-4.381	0.0945565	217.955	270.469	241.455	1.68919	143.91	80.94
dITP	2	1	1	2	0	1	1	16	1	-2.1704	-2.127	1	640.876	5	45	47	10	0	3	-4.964	11	5	85.586	3358.76	162.967	1	0.438	-2.143	-0.147	0.562	2.754	0.091	0	1	7	2	30	20	15	3	2	-7.326	0.000234176	377.751	599.87	534.984	1.42797	400.68	255.19
D-mannonate	2	0	0	0	0	0	0	7	5	-2.838	-2.813	0	360.708	0	25	24	6	1	4	-3.106	5	1	118.273	1002.06	87.039	0	0.348	-0.896	-0.125	0.652	1.679	0.098	0	0	1	5	13	7	12	0	1	-4.274	0.118708	256.5	338.485	296.119	-0.131664	199.83	119.36
D-mannose	3	0	0	0	0	1	1	6	5	-2.5134	-2.514	0	337.194	0	24	24	6	0	5	-2.213	5	0	158.917	779.171	70.469	1	0.27	-0.609	-0.103	0.73	1.646	0.101	0	0	1	4	12	6	12	1	0	-2.514	0.208758	200.19	315.862	274.588	0.663367	174.54	110.1
D-mannose-6-phosphate	4	0	0	0	0	1	1	9	4	-2.4492	-2.585	0	411.855	0	29	29	6	0	5	-3.281	7	1	103.046	1285.33	103.811	1	0.376	-1.16	-0.145	0.624	1.922	0.104	0	0	2	3	16	10	13	1	1	-4.071	0.0327206	268.356	375.29	328.525	1.17222	231.38	147.14
D-myo-inositol (1)-monophosphate	2	0	0	0	0	1	1	9	5	-3	-3.136	0	381.858	0	29	29	6	0	4	-1.684	8	1	59.651	1233.14	102.416	0	0.424	-1.333	-0.162	0.576	1.812	0.1	0	0	1	5	16	10	13	1	1	-4.178	0.0293855	297.827	363.827	318.888	0.848594	230.36	144.05
D-ribose	9	0	1	1	0	0	0	5	4	-2.0027	-2.003	0	310.42	0	20	20	5	0	4	-2.064	4	0	161.487	594.285	62.093	1	0.246	-0.46	-0.093	0.754	1.409	0.103	0	0	1	3	10	5	10	1	0	-2.003	0.337013	164.688	285.855	248.807	0.745332	145.62	93.29
D-ribose-5-phosphate	10	0	1	1	0	0	0	8	3	-1.9385	-2.075	0	385.121	0	25	25	5	0	4	-3.131	6	1	91.112	1050.92	97.22	1	0.383	-1.033	-0.146	0.617	1.662	0.104	0	0	2	2	14	9	11	1	0	-3.56	0.0611866	232.854	345.283	302.744	1.229	202.46	123.82
D-ribulose-1-phosphate	3	0	0	0	0	0	0	8	3	-2.4385	-2.435	0	398.874	0	25	24	5	0	2	-3.374	6	2	85.779	1135.51	102.411	0	0.397	-1.085	-0.148	0.603	1.649	0.099	0	0	2	3	14	9	11	0	0	-4.001	0.0578588	253.663	362.679	319.007	0.982078	216.8	128.28
D-ribulose-5-phosphate	6	0	0	0	0	0	0	8	3	-2.4385	-2.435	0	398.737	0	25	24	5	0	2	-3.058	6	2	87.353	1151.45	104.79	0	0.396	-1.084	-0.148	0.604	1.651	0.101	0	0	2	3	14	9	11	0	0	-4.001	0.0578588	253.663	362.679	319.007	0.990528	216.8	127.93
D-sedoheptulose-7-phosphate	5	0	0	0	0	0	0	10	5	-3.4599	-3.456	0	470.627	0	33	32	7	0	4	-4.053	8	2	141.336	1781.53	120.947	0	0.361	-1.266	-0.135	0.639	2.242	0.103	0	0	2	5	18	11	15	0	1	-5.023	0.0162746	324.666	422.693	370.568	0.831617	274.65	161.89
D-tagaturonate	3	0	1	1	0	0	0	7	4	-2.4614	-2.436	0	343.361	0	23	23	6	1	4	-2.539	4	1	99.613	864.854	76.795	1	0.356	-0.888	-0.125	0.644	1.604	0.096	0	0	2	3	13	7	10	1	0	-3.909	0.137311	227.029	314.21	275.978	0.443743	182.9	109.75
dTDP	6	0	1	1	0	1	1	11	1	-1.6465	-1.596	3	573.974	0	41	42	10	0	3	-3.113	7	5	175.468	2400.02	128.499	1	0.357	-1.398	-0.127	0.643	2.521	0.083	0	0	5	2	25	15	16	2	1	-4.92	0.0022315	293.908	515.544	455.512	0.959996	342.8	222.6
dTDP-4-acetamido-4,6-dideoxy-D-galactose	4	0	1	1	0	2	2	14	3	-2.9523	-3.114	3	757.012	0	62	64	16	0	8	-2.767	9	5	399.002	4154.19	129.183	2	0.244	-1.301	-0.086	0.756	4.038	0.08	0	0	7	5	35	19	27	3	3	-5.99	0.000143457	394.002	669.998	585.805	0.664125	479.59	315.55
dTDP-4-dehydro-6-deoxy-D-glucose	5	0	1	1	0	2	2	15	3	-2.6292	-2.651	3	747.512	0	59	61	16	0	7	-3.078	8	6	329.29	4132.12	137.507	2	0.287	-1.534	-0.102	0.713	3.813	0.076	0	0	8	4	35	19	24	3	3	-4.143	0.00016263	368.31	660.24	581.006	0.287816	470.95	304.92
dTDP-4-dehydro-6-deoxy-L-mannose	2	0	1	1	0	2	2	15	3	-2.6292	-2.651	3	747.512	0	59	61	16	0	7	-3.078	8	6	329.29	4132.12	137.507	2	0.287	-1.534	-0.102	0.713	3.813	0.076	0	0	8	4	35	19	24	3	3	-4.143	0.00016263	368.31	660.24	581.006	0.287816	470.95	304.92
dTDP-D-fucosamine	4	0	1	1	0	2	2	14	3	-5.3127	-7.067	3	759.83	0	61	63	16	0	8	-2.755	5	5	339.036	4136.13	147.68	2	0.287	-1.696	-0.111	0.713	3.504	0.075	0	0	7	4	35	19	26	3	2	-5.99	0.000471277	341.471	642.9	563.678	0.97527	486.34	311.1
dTDP-D-glucose	3	0	1	1	0	2	2	16	5	-3.5509	-3.713	3	758.025	0	62	64	16	0	8	-3.349	10	5	322.98	4508.04	147.154	2	0.294	-1.691	-0.105	0.706	4.062	0.083	0	0	7	6	36	20	26	3	3	-5.205	9.88944e-05	412.474	679.793	596.519	1.26652	486.6	315.55
dTDP-α-L-rhamnose	2	0	1	1	0	2	2	15	4	-2.6627	-2.825	3	752.892	0	61	63	16	0	8	-2.798	9	5	376.984	4180.36	133.48	2	0.257	-1.385	-0.091	0.743	4.014	0.081	0	0	7	5	35	19	26	3	3	-4.317	0.000150307	376.972	664.873	582.788	0.70179	474.64	313.5
D-threo-isocitrate	4	0	0	0	0	0	0	7	1	-3.4801	-5.793	0	333.654	0	18	17	6	0	2	-9.27	1	3	-148.043	881.17	131.381	0	0.714	-2.436	-0.359	0.286	0.117	0.021	0	0	0	1	13	7	5	0	0	-4.273	0.374133	239.175	329.219	292.556	-1.16877	200.63	101.87
dTMP	7	0	1	1	0	1	1	8	1	-1.3667	-1.31	3	509.399	0	36	37	10	0	3	-2.452	5	4	195.856	1719.09	112.256	1	0.321	-1.008	-0.122	0.679	2.128	0.083	0	0	4	2	21	11	15	2	0	-2.795	0.0161177	225.742	456.116	401.575	0.290634	286.46	183.5
dTTP	5	0	1	1	0	1	1	14	1	-1.9263	-1.883	3	639.069	0	46	47	10	0	3	-3.773	9	6	148.252	3186.62	146.471	1	0.391	-1.836	-0.133	0.609	2.865	0.083	0	0	6	2	29	19	17	2	2	-6.392	0.000305241	362.074	574.972	509.449	1.69649	399.14	253.47
dUDP	2	0	1	1	0	1	1	11	1	-2.1996	-2.043	3	543.79	0	38	39	9	0	3	-3.612	7	5	111.691	2247.57	131.532	1	0.404	-1.563	-0.144	0.596	2.308	0.083	0	0	5	2	24	15	14	2	1	-5.665	0.00291876	293.908	498.3	442.478	1.10848	323.41	202.02
dUMP	5	0	1	1	0	1	1	8	1	-1.9198	-1.756	3	479.972	0	33	34	9	0	3	-2.951	5	4	133.975	1611.66	116.752	1	0.372	-1.147	-0.14	0.628	1.939	0.083	0	0	4	2	20	11	13	2	0	-3.268	0.0209917	225.742	438.872	388.541	0.436572	267.07	168.06
dUTP	5	0	1	1	0	1	1	14	1	-2.4794	-2.33	3	608.661	0	43	44	9	0	3	-4.272	9	6	81.764	2982.46	147.845	1	0.436	-2.03	-0.149	0.564	2.623	0.081	0	0	6	2	28	19	15	2	2	-7.426	0.000399487	362.074	557.728	496.415	1.84674	379.75	238.72
D-xylulose-5-phosphate	6	0	0	0	0	0	0	8	3	-2.4385	-2.435	0	398.737	0	25	24	5	0	2	-3.058	6	2	87.353	1151.45	104.79	0	0.396	-1.084	-0.148	0.604	1.651	0.101	0	0	2	3	14	9	11	0	0	-4.001	0.0578588	253.663	362.679	319.007	0.990528	216.8	127.93
D-α,β-D-heptose-7-phosphate	2	0	0	0	0	1	1	10	5	-2.9599	-3.096	0	449.97	0	33	33	7	0	6	-3.434	8	1	86.428	1586.96	117.052	1	0.406	-1.407	-0.152	0.594	2.062	0.104	0	0	2	4	18	11	15	1	1	-5.151	0.0172545	303.857	405.297	354.305	1.12013	260.3	164.63
D-β-D-heptose-1,7-bisphosphate	3	0	0	0	0	1	1	13	4	-2.8957	-3.168	0	487.157	0	38	38	7	0	6	-3.897	10	2	21.637	2132.8	137.92	1	0.478	-2.049	-0.182	0.522	2.236	0.096	0	0	3	4	22	15	16	1	2	-5.825	0.00224605	372.023	464.725	408.242	1.72528	317.13	197.56
D-β-D-heptose-1-phosphate	3	0	0	0	0	1	1	10	5	-2.9599	-3.096	0	415.278	0	33	33	7	0	6	-3.502	8	1	75.332	1482.02	104.849	1	0.412	-1.425	-0.156	0.588	2.033	0.089	0	0	2	5	18	11	15	1	1	-4.138	0.0172545	303.857	405.297	354.305	1.15036	260.29	161.2
enterobactin	6	0	0	0	3	0	3	15	6	0.4932	0.645	3	800.581	18	75	78	30	0	3	1.255	9	6	281.511	5037.32	137.579	0	0.321	-2.056	-0.099	0.679	4.347	0.076	0	0	9	9	48	18	27	3	3	-1.631	1.42753e-05	454.05	882.35	786.621	-3.57327	610.96	385.18
erythronate-4-phosphate	2	0	0	0	0	0	0	8	2	-1.7524	-1.863	0	367.776	0	22	21	4	1	2	-3.163	5	2	9.633	1013.25	106.056	0	0.488	-1.282	-0.175	0.512	1.347	0.1	0	0	2	2	13	9	9	0	0	-4.81	0.0602455	253.663	337.899	298.495	0.593067	198.82	114.56
ethanol	1	0	0	0	0	0	0	1	1	-0.00919998	-0.01	0	198.228	0	9	8	2	0	0	-0.235	1	0	163.85	88.828	20.188	0	0.097	-0.042	-0.038	0.903	0.395	0.061	0	0	0	1	3	1	6	0	0	-0.01	0.825155	52.1529	202.943	175.778	0.474755	64.78	37.72
FAD	5	1	1	2	2	2	4	20	5	-1.4014	-2.097	3	1065.69	16	86	91	27	0	7	-3.385	12	6	440.775	8558.24	212.616	1	0.308	-2.298	-0.098	0.692	5.17	0.087	1	3	11	7	53	26	33	6	3	-5.061	9.16242e-07	534.258	950.897	841.55	-1.88636	697.43	450.7
FADH2	3	1	1	2	2	2	4	20	5	-2.0576	-2.273	3	1053.32	16	88	93	27	0	7	-2.356	14	5	462.433	8638.69	206.013	1	0.295	-2.26	-0.095	0.705	5.407	0.088	1	3	9	9	53	26	35	6	3	-5.232	1.02105e-06	546.052	949.082	837.111	-0.832189	693.97	450.35
fatty acid	4	n.a.e	n.a.e	n.a.e	n.a.e	n.a.e	n.a.e	1	n.a.e	n.a.e	-2.356	n.a.e	189.275	n.a.e	5	4	1	n.a.e	0	n.a.e	0	0	-105.031	883.174	380.9	n.a.e	0.763	-4.282	-1.845	0.237	0.145	0.064	n.a.e	n.a.e	1	0	4	n.a.e	n.a.e	1	n.a.e	-1.167	n.a.e	78.9921	185.289	167.473	0.467103	75.59	43.21
fatty acyl CoA	3	1	1	2	1	0	1	20	2	-2.7234	-3.074	2	1085.86	10	86	88	22	0	5	-4.307	12	6	395.97	8621.29	213.539	1	0.327	-2.46	-0.11	0.673	5.052	0.076	1	1	11	5	50	28	36	4	3	-7.479	4.58558e-07	588.398	967.7	857.093	0.0638161	719.14	457.21
FMN	7	0	0	0	1	2	3	11	3	0.2895	-0.327	3	682.699	6	52	54	17	0	3	-1.777	8	5	218.98	3271.77	154.435	0	0.358	-1.521	-0.12	0.642	2.732	0.081	0	2	5	4	31	14	21	3	2	-1.873	0.000825914	309.095	620.745	548.485	-2.19382	418.19	270.62
FMNH2	3	0	0	0	1	2	3	11	3	-0.366701	-0.503	3	682.316	6	54	56	17	0	3	-0.748	10	4	260.31	3435.92	153.412	0	0.331	-1.475	-0.114	0.669	2.977	0.084	0	2	3	6	31	14	23	3	2	-2.096	0.000920301	320.889	618.93	544.046	-1.13179	414.73	274.39
formaldehyde	5	0	0	0	0	0	0	1	0	0.7722	-0.885	0	147.799	0	4	3	1	0	0	0.35	0	1	48.169	58.384	34.115	0	0.353	-0.126	-0.126	0.647	0.231	0.082	0	0	1	0	2	1	2	0	0	-0.885	0.840529	43.4905	170.406	151.493	0.400234	42.32	19.89
formate	12	0	0	0	0	0	0	2	0	-0.3087	-0.284	0	166.722	0	5	4	1	1	0	-0.54	0	1	9.833	115.646	47.721	0	0.472	-0.307	-0.157	0.528	0.343	0.111	0	0	1	1	3	2	2	0	0	-0.284	0.782223	78.9921	186.294	166.232	0.564506	54.05	25.38
formyl-CoA	2	1	1	2	1	0	1	20	2	-2.7234	-3.074	2	1085.86	10	86	88	22	0	5	-4.307	12	6	395.97	8621.29	213.539	1	0.327	-2.46	-0.11	0.673	5.052	0.076	1	1	11	5	50	28	36	4	3	-7.479	4.58558e-07	588.398	967.7	857.093	0.0638161	719.14	457.21
fructose-1,6-bisphosphate	5	0	1	1	0	0	0	12	3	-2.4352	-2.707	0	489.901	0	34	34	6	0	4	-4.186	9	2	65.716	1913.96	133.948	1	0.433	-1.69	-0.167	0.567	2.213	0.106	0	0	3	2	20	14	14	1	2	-5.734	0.004358	336.522	432.472	380.365	2.41689	289.25	180.41
fructose-1-phosphate	3	0	1	1	0	0	0	9	4	-2.4994	-2.636	0	411.813	0	29	29	6	0	4	-3.119	7	1	136.34	1274.16	96.132	1	0.335	-1.032	-0.128	0.665	2.044	0.104	0	0	2	3	16	10	13	1	1	-4.121	0.0330119	268.356	373.044	326.428	1.78913	232.41	144.05
fructoselysine	2	0	0	0	0	0	0	7	4	-3.0101	-5.55	0	586.567	0	45	44	12	1	4	-5.531	6	2	327.297	2089.74	104.85	0	0.242	-0.797	-0.087	0.758	2.502	0.078	0	0	2	6	21	9	24	1	1	-6.454	0.0181763	315.456	515.069	444.649	-1.18421	325.61	210.94
fructoselysine-6-phosphate	3	0	0	0	0	0	0	10	3	-3.1267	-3.123	0	670.284	0	50	49	12	0	4	-4.268	8	3	341.553	2957.2	128.351	0	0.262	-1.08	-0.097	0.738	3.044	0.082	0	0	4	5	25	13	25	1	2	-6.146	0.00231084	391.596	574.126	497.553	-0.503634	386.25	238.38
fumarate	6	0	0	0	0	0	0	4	0	-0.2252	0.038	0	270.912	0	12	11	4	2	0	-0.166	0	3	-10.389	399.016	77.582	0	0.517	-0.668	-0.172	0.483	0.624	0.079	0	0	2	0	8	4	4	0	0	-2.71	0.427093	141.333	262.151	235.221	-0.793424	119.3	63.79
GDP	13	1	1	2	0	1	1	14	2	-2.6263	-2.738	1	605.523	5	43	45	10	0	4	-4.87	11	4	100.553	3161.52	164.456	1	0.424	-2.026	-0.145	0.576	2.752	0.103	0	1	6	4	28	18	15	3	2	-6.36	0.000555663	397.618	558.177	495.586	0.789302	374.48	231.52
GDP-4-dehydro-6-deoxy-D-mannose	2	1	1	2	0	2	2	18	4	-3.609	-3.793	1	781.544	5	61	64	16	0	8	-4.836	12	5	251.38	5154.43	178.272	2	0.349	-2.164	-0.119	0.651	4.042	0.095	0	1	9	6	38	22	23	4	3	-6.112	4.04334e-05	472.02	702.873	621.08	0.138052	502.63	317.61
GDP-L-fucose	2	1	1	2	0	2	2	18	5	-3.6425	-3.966	1	786.256	5	63	66	16	0	9	-4.555	13	4	299.113	5230.04	175.383	2	0.321	-2.009	-0.109	0.679	4.248	0.101	0	1	8	7	38	22	25	4	3	-6.285	3.73691e-05	480.683	707.506	622.862	0.552618	506.32	322.76
GDP-α-D-glucose	2	1	1	2	0	2	2	19	6	-4.5307	-4.854	1	791.801	5	64	67	16	0	9	-5.107	14	4	246.85	5530.35	185.978	2	0.352	-2.33	-0.121	0.648	4.281	0.101	0	1	8	8	39	23	25	4	3	-7.173	2.45861e-05	516.184	722.426	636.593	1.12809	518.28	329.27
GDP-α-D-mannose	6	1	1	2	0	2	2	19	6	-4.5307	-4.854	1	791.801	5	64	67	16	0	9	-5.107	14	4	246.85	5530.35	185.978	2	0.352	-2.33	-0.121	0.648	4.281	0.101	0	1	8	8	39	23	25	4	3	-7.173	2.45861e-05	516.184	722.426	636.593	1.12809	518.28	329.27
gerany diphosphate	4	0	0	0	0	0	0	7	0	2.7185	2.575	0	550.084	0	39	38	10	0	0	1.577	5	4	302.837	1495.2	83.51	0	0.243	-0.617	-0.081	0.757	1.922	0.061	0	0	2	0	19	9	20	3	0	-0.836	0.0130191	188.485	492.045	428.218	-1.06574	305.34	193.1
geranylfarnesyl diphosphate	4	0	0	0	0	0	0	7	0	8.1983	8.055	0	953.572	0	78	77	25	0	0	7.67	5	7	758.125	3584.03	100.511	0	0.138	-0.473	-0.046	0.862	2.948	0.05	0	0	2	0	34	9	44	9	2	4.644	0.0004182	188.485	821.753	706.602	-6.85416	544.14	363.23
glcNAc-1,6-anhMurNAc	3	0	1	1	0	2	2	12	3	-3.6814	-3.657	2	606.728	0	63	65	19	1	11	-1.669	5	3	230.66	2952.67	106.17	5	0.308	-1.513	-0.115	0.692	3.394	0.061	0	0	8	5	33	14	30	3	2	-5.128	0.00155553	299.503	649.625	563.217	-1.24128	448.07	301.83
glcNAc-1,6-anhMurNAc-L-Ala-γ-D-Glu-DAP-D-Ala	2	0	1	1	0	2	2	20	3	-6.6136	-9.017	6	1183.58	0	123	125	37	3	16	-7.112	10	9	354.052	10907.6	217.834	5	0.349	-3.244	-0.127	0.651	6.045	0.058	0	0	14	10	64	27	59	4	3	-11.96	2.01093e-07	644.422	1189.39	1031.07	-4.67759	893.49	586.18
gluconate	5	0	0	0	0	0	0	7	5	-2.838	-2.813	0	360.708	0	25	24	6	1	4	-3.106	5	1	118.273	1002.06	87.039	0	0.348	-0.896	-0.125	0.652	1.679	0.098	0	0	1	5	13	7	12	0	1	-4.274	0.118708	256.5	338.485	296.119	-0.131664	199.83	119.36
glucosamine-6-phosphate	5	0	0	0	0	1	1	8	3	-2.7388	-2.875	0	416.074	0	30	30	6	0	5	-3.251	7	1	131.597	1274.81	98.519	1	0.344	-1.04	-0.132	0.656	1.982	0.102	0	0	2	3	16	10	14	1	1	-5.058	0.031276	285.386	380.414	331.542	1.1677	236.32	147.48
glutamate	91	0	0	0	0	0	0	4	0	-1.0306	-3.459	0	318.3	0	19	18	5	2	1	-2.694	1	2	38.432	547.6	74.002	0	0.443	-0.723	-0.15	0.557	0.911	0.07	0	0	2	1	10	5	9	0	0	-4.92	0.265143	193.864	303.743	266.305	-0.463339	157.36	91.92
glutamine	39	0	0	0	0	0	0	3	0	-1.6328	-4.087	1	323.383	0	20	19	5	1	1	-3.375	2	2	91.114	575.371	71.765	0	0.368	-0.614	-0.131	0.632	1.056	0.078	0	0	2	2	10	5	10	0	0	-4.086	0.267178	210.894	308.867	269.322	-0.486081	162.89	92.95
glutathione	9	0	0	0	0	0	0	6	0	-2.3437	-4.772	2	534.936	0	37	36	10	2	2	-3.051	4	4	153.848	1783.97	107.944	0	0.365	-1.142	-0.12	0.635	1.984	0.069	0	0	4	3	20	10	17	0	0	-6.152	0.0102953	345.675	493.613	441.405	-0.827135	314.28	195.85
glutathione disulfide	1	0	0	0	0	0	0	12	0	-4.5282	-9.385	4	979.93	0	72	71	20	4	4	-5.829	6	8	270.075	6111.53	194.812	0	0.366	-2.224	-0.125	0.634	3.857	0.069	0	0	8	6	40	20	32	1	3	-12.145	1.49825e-05	595.897	849.881	755.871	-3.613	602.62	368.03
glutathionylspermidine	2	0	0	0	0	0	0	5	0	-3.0026	-5.715	3	820.544	0	63	62	17	1	2	-3.799	7	4	524.256	3445.27	115.721	0	0.203	-0.792	-0.068	0.797	3.114	0.063	0	0	4	6	29	12	34	0	2	-7.741	0.00143509	392.879	716.568	625.915	-2.55833	463.46	296.35
glycerate	6	0	0	0	0	0	0	4	2	-1.3059	-1.281	0	255.804	0	13	12	3	1	1	-1.942	2	1	55.441	382.858	63.769	0	0.397	-0.563	-0.14	0.603	0.853	0.096	0	0	1	2	7	4	6	0	0	-2.753	0.490666	149.995	248.464	218.777	0.275987	113.05	62.42
glycerol	3	0	0	0	0	0	0	3	3	-1.4081	-1.409	0	252.32	0	14	13	3	0	0	-1.538	3	0	151.566	307.721	46.565	0	0.211	-0.248	-0.083	0.789	0.924	0.095	0	0	0	3	6	3	8	0	0	-1.409	0.617087	123.156	247.87	215.29	0.90757	105.73	61.05
glycerol-2-phosphate	2	0	0	0	0	0	0	6	2	-1.3439	-1.48	0	308.044	0	19	18	3	0	0	-1.795	5	1	50.899	623.517	76.927	0	0.418	-0.836	-0.158	0.582	1.162	0.089	0	0	1	2	10	7	9	0	0	-3.343	0.171242	191.322	307.298	269.227	1.46914	162.55	99.46
glycerol-3-phosphate	11	0	0	0	0	0	0	6	2	-1.3439	-1.48	0	327.718	0	19	18	3	0	1	-2.59	5	1	82.886	678.712	81.373	0	0.378	-0.755	-0.141	0.622	1.243	0.099	0	0	1	2	10	7	9	0	0	-2.999	0.171242	191.322	307.298	269.227	1.41931	162.57	95.01
glycine	12	0	0	0	0	0	0	2	0	-1.1915	-3.645	0	219.243	0	10	9	2	1	0	-3.21	1	1	62.528	224.587	46.701	0	0.365	-0.355	-0.124	0.635	0.618	0.078	0	0	1	1	5	3	5	0	0	-3.645	0.64366	131.524	223.582	196.014	0.383961	89.11	47.33
glycolaldehyde	4	0	0	0	0	0	0	2	1	-0.2994	-0.855	0	201.803	0	8	7	2	0	0	-1.06	1	1	70.65	159.773	44.741	0	0.335	-0.25	-0.125	0.665	0.498	0.085	0	0	1	1	4	2	4	0	0	-0.855	0.751898	78.9921	211.074	186.743	0.558801	71.41	39.44
glyoxylate	8	0	0	0	0	0	0	3	0	0.1283	-0.407	0	204.928	0	7	6	2	1	0	-1.76	0	2	-32.498	213.291	61.382	0	0.572	-0.541	-0.183	0.428	0.405	0.089	0	0	2	0	5	3	2	0	0	-1.881	0.630602	105.831	211.668	190.231	-0.0999265	78.59	40.47
GTP	17	1	1	2	0	1	1	17	2	-2.9061	-3.025	1	672.23	5	48	50	10	0	4	-5.531	13	5	73.777	4045.04	183.378	1	0.449	-2.498	-0.151	0.551	3.062	0.101	0	1	7	4	32	22	16	3	3	-8.121	7.58975e-05	465.784	617.605	549.523	1.55813	430.82	264.79
guanine	6	1	0	1	0	1	1	5	0	-0.9719	-0.941	1	312.164	5	16	17	5	0	0	-1.158	5	2	121.533	669.337	89.944	0	0.345	-0.59	-0.112	0.655	1.122	0.118	0	1	3	3	11	6	5	2	0	-0.941	0.270458	155.846	304.902	270.939	-0.193518	145.17	79.23
guanosine	4	1	1	2	0	1	1	8	3	-2.4107	-2.38	1	466.162	5	33	35	10	0	4	-3.142	7	2	192.937	1666.63	113.935	1	0.317	-1.003	-0.111	0.683	2.164	0.105	0	1	4	5	20	10	13	3	0	-2.38	0.0307844	261.287	439.321	387.712	-0.485098	261.3	162.23
guanosine 3'-diphosphate 5'-triphosphate	4	1	1	2	0	1	1	23	1	-3.1217	-3.383	1	770.169	5	58	60	10	0	4	-6.241	17	7	-24.135	5916.08	220.589	1	0.515	-3.69	-0.171	0.485	3.48	0.096	0	1	9	3	40	30	18	3	3	-11.907	1.32863e-06	602.116	736.461	657.397	3.15907	543.98	338.54
guanosine-5'-phosphate	14	1	1	2	0	1	1	11	2	-2.3465	-2.451	1	540.387	5	38	40	10	0	4	-4.21	9	3	117.336	2388.39	148.625	1	0.402	-1.605	-0.143	0.598	2.388	0.105	0	1	5	4	24	14	14	3	2	-3.963	0.00405583	329.452	498.749	441.649	0.0761418	318.14	196.19
heme d	1	1	3	4	0	0	0	9	2	2.8649	5.84	0	834.79	5	78	82	34	2	2	3.04	4	12	413.441	2829.98	106.133	0	0.25	-1.043	-0.077	0.75	2.386	0.052	0	0	4	0	44	10	34	7	1	2.777	0.000304056	269.239	824.292	728.767	-8.13258	589.96	397.53
heme o	2	4	0	4	0	0	0	7	1	13.6642	10.687	0	1244.36	28	117	122	49	2	1	12.66	1	6	831.643	6520.14	206.488	0	0.18	-1.493	-0.114	0.82	3.528	0.045	0	4	4	1	59	10	58	13	2	7.465	3.47138e-06	204.566	1170.21	1019.55	-11.6839	811.08	568.69
homocysteine	9	0	0	0	0	0	0	2	0	-0.303	-3.016	0	302.417	0	17	16	4	1	1	-2.072	2	1	103.588	370.928	51.904	0	0.337	-0.393	-0.098	0.663	0.771	0.065	0	0	1	1	8	4	9	0	0	-2.902	0.261567	199.481	293.553	264.693	0.307891	149.63	93.29
hydrogen selenide	3	0	0	0	0	0	0	0	0	0.4529	0.452	0	150.177	0	3	2	0	0	0	-1.316	0	0	-151.58	606.321	201.16	0	1	-4	-1.327	0	0	0	0	0	0	0	1	1	2	0	0	0.452	0.808088	0	137.942	124.364	2.03878	12.56	2.74
hydroquinone	3	0	0	0	1	0	1	2	2	1.2952	1.346	0	275.89	6	14	14	6	0	0	0.808	2	0	137.195	272.911	44.42	0	0.287	-0.243	-0.058	0.713	0.605	0.08	0	0	0	2	8	2	6	1	0	1.343	0.539073	87.6544	266.922	236.654	-0.550963	110.58	67.22
hydroquinone-O-β-D-glucopyranoside	2	0	0	0	1	1	2	7	5	-0.6092	-0.584	0	453.246	6	35	36	12	0	5	-0.508	5	0	231.655	1224.51	77.868	2	0.246	-0.661	-0.08	0.754	2.025	0.09	0	0	2	5	19	7	16	2	0	-0.586	0.049177	206.221	431.17	377.661	-0.676863	254.84	169.44
hydroxymethylpyrimidine phosphate	4	0	0	0	1	0	1	3	1	0.4452	-0.665	0	276.16	6	14	14	5	0	0	-1.35	1	0	181.115	290.568	41.108	0	0.215	-0.197	-0.055	0.785	0.719	0.075	0	0	2	1	8	3	6	1	0	-0.665	0.55108	80.6042	274.726	243.132	-0.310031	118.17	71.34
hydroxypyruvate	2	0	0	0	0	0	0	4	1	-1.1657	-1.001	0	248.052	0	11	10	3	1	0	-1.652	1	2	-14.228	354.392	67.848	0	0.527	-0.703	-0.175	0.473	0.632	0.08	0	0	2	1	7	4	4	0	0	-2.474	0.505499	141.333	243.831	216.996	-0.128405	109.26	58.65
hypoxanthine	7	1	0	1	0	1	1	5	0	-0.5318	-0.532	1	285.418	5	14	15	5	0	0	-1.128	4	2	85.704	512.803	80.369	0	0.379	-0.549	-0.121	0.621	0.901	0.106	0	1	3	2	10	5	4	2	0	-0.636	0.403161	103.315	292.393	261.668	-0.363285	127.95	71.34
imidazole acetol-phosphate	3	1	0	1	0	0	0	7	0	-0.837	-0.833	0	397.06	5	23	23	6	0	0	-2	5	2	121.788	974.09	98.308	0	0.363	-0.795	-0.129	0.637	1.395	0.092	0	0	3	1	14	8	9	1	0	-1.519	0.0872837	182.704	368.864	326.216	0.331366	204.93	125.88
indole	2	1	0	1	1	0	1	0	0	2.1235	2.123	0	293.81	10	16	17	8	0	0	2.132	1	0	213.407	239.799	29.655	0	0.213	-0.137	-0.019	0.787	0.508	0.061	1	1	0	1	9	1	7	2	0	2.123	0.597567	37.9721	284.168	251.138	-1.98066	114.83	75.45
indole-3-glycerol-phosphate	4	1	0	1	1	0	1	6	2	0.5618	0.426	0	480.255	10	33	34	11	0	2	-1.03	6	1	187.51	1439.5	98.471	0	0.332	-0.858	-0.092	0.668	1.729	0.085	1	1	1	3	19	8	14	2	0	-1.094	0.0263655	212.643	438.025	386.28	-1.0174	260.7	169.09
inosine	5	1	1	2	0	1	1	8	3	-2.2481	-2.249	1	447.057	5	31	33	10	0	4	-3.106	6	2	181.988	1426.77	104.469	1	0.316	-0.911	-0.112	0.684	1.969	0.099	0	1	4	4	19	9	12	3	0	-2.35	0.0573873	208.755	426.813	378.441	-0.61755	244.08	155.37
inosine-5'-phosphate	9	1	1	2	0	1	1	11	2	-2.1839	-2.32	1	521.23	5	36	38	10	0	4	-4.173	8	3	106.387	2102.45	139.161	1	0.406	-1.506	-0.146	0.594	2.201	0.1	0	1	5	3	23	13	13	3	1	-3.932	0.00774534	276.921	486.241	432.379	-0.0404365	300.92	190.02
isochorismate	4	0	0	0	0	1	1	6	1	-0.1941	0.043	0	400.306	0	26	26	10	2	2	-0.385	1	5	114.868	888.799	79.513	1	0.358	-0.787	-0.118	0.642	1.411	0.079	0	0	3	1	16	6	10	1	0	-2.895	0.100992	182.865	379.986	338.712	-2.27338	217.74	138.22
isopentenyl diphosphate	11	0	0	0	0	0	0	7	0	0.8108	0.668	0	414.393	0	26	25	5	0	0	-0.654	5	3	152.433	992.919	78.529	0	0.328	-0.734	-0.109	0.672	1.503	0.068	0	0	2	0	14	9	12	1	0	-2.296	0.040577	188.485	381.174	334.416	0.735807	223.92	136.17
ITP	2	1	1	2	0	1	1	17	2	-2.7435	-2.894	1	653.132	5	46	48	10	0	4	-5.495	12	5	62.784	3673.82	173.937	1	0.455	-2.399	-0.153	0.545	2.874	0.097	0	1	7	3	31	21	15	3	3	-8.093	0.000145469	413.253	605.097	540.253	1.46254	413.6	258.27
kynurenine	2	0	0	0	1	0	1	4	0	-0.2986	-2.752	0	405.321	6	27	27	10	1	1	-1.194	2	2	200.891	913.169	69.136	0	0.289	-0.554	-0.073	0.711	1.362	0.072	0	0	2	2	15	5	12	1	0	-2.159	0.119531	210.894	382.706	336.977	-1.94981	215.79	129.99
L-1,2-propanediol	2	0	0	0	0	0	0	2	2	-0.5199	-0.52	0	238.725	0	13	12	3	0	1	-1.06	2	0	178.592	195.235	30.812	0	0.125	-0.103	-0.049	0.875	0.716	0.08	0	0	0	2	5	2	8	0	0	-0.52	0.710102	87.6544	232.95	201.559	0.455637	93.78	57.62
L-1-glycero-3-phosphocholine	1	0	0	0	0	0	0	6	2	-2.309	-2.657	0	488.169	0	37	36	8	0	1	-5.547	4	1	312.062	1468.16	79.122	0	0.19	-0.401	-0.072	0.81	2.512	0.085	0	0	2	2	16	8	21	0	0	-3.458	0.097761	151.198	434.515	373.522	-0.312929	276.68	168.75
L-1-phosphatidylglycerol-phosphate	4	0	0	0	0	0	0	12	1	-1.8181	-2.115	0	572.955	0	38	37	8	0	2	-3.739	6	4	41.596	2361.31	150.161	0	0.466	-1.805	-0.166	0.534	2.069	0.08	0	0	4	1	22	14	16	1	1	-4.234	0.00397694	289.726	515.654	455.271	1.62019	328.15	203.39
L-1-phosphatidylserine	3	n.a.e	n.a.e	n.a.e	n.a.e	n.a.e	n.a.e	8	n.a.e	n.a.e	-3.187	n.a.e	556.109	n.a.e	34	33	8	n.a.e	2	n.a.e	3	0	-94.817	5357.28	512.426	n.a.e	0.581	-7.753	-0.819	0.419	1.401	0.057	n.a.e	n.a.e	7	1	22	n.a.e	n.a.e	4	n.a.e	-3.921	n.a.e	271.46	476.627	425.225	0.173134	340.47	214.03
L-2,3-dihydrodipicolinate	3	0	0	0	0	1	1	5	0	-0.0600002	0.237	0	340.149	0	19	19	7	2	1	-0.036	1	4	40.913	564.838	73.834	0	0.44	-0.727	-0.142	0.56	0.925	0.074	0	0	3	0	12	5	7	1	0	-2.814	0.231859	150.523	325.017	290.092	-1.59378	164.88	100.84
L-3,4-dihydroxybutan-2-one-4-phosphate	3	0	0	0	0	0	0	7	2	-1.5955	-1.592	0	348.265	0	21	20	4	0	2	-3.331	5	2	54.148	825.753	88.18	0	0.425	-0.976	-0.157	0.575	1.323	0.088	0	0	2	1	12	8	9	0	0	-3.158	0.100199	218.161	322.979	284.764	0.269862	188.29	112.84
lactose	3	0	0	0	0	2	2	11	8	-4.2603	-4.261	0	491.188	0	45	46	12	0	10	-4.399	8	0	241.969	2017.51	98.908	3	0.254	-1.042	-0.097	0.746	3.057	0.104	0	0	3	7	23	11	22	2	2	-4.261	0.0112098	318.756	480.11	415.595	0.760679	318.83	207.17
L-Ala-D-Glu-meso-A2pm	2	0	0	0	0	0	0	8	0	-6.4733	-8.786	2	688.224	0	52	51	15	0	4	-12.451	4	5	205.411	2707.94	164.101	0	0.357	-1.575	-0.166	0.643	2.194	0.062	0	0	2	2	27	12	25	1	1	-8.287	0.015326	287.527	549.386	480.635	-2.14646	418.12	240.44
L-Ala-γ-D-Glu-Dap	3	0	0	0	0	0	0	7	0	-1.4378	-6.32	1	584.541	0	49	48	14	3	4	-6.274	3	4	216.231	2090.1	107.533	0	0.323	-1.105	-0.109	0.677	2.314	0.066	0	0	4	3	24	10	25	1	1	-7.294	0.00592168	350.663	556.022	481.932	-2.33348	365.12	229.12
L-Ala-γ-D-Glu-DAP-D-Ala	3	0	0	0	0	0	0	9	0	-7.2265	-9.539	3	701.541	0	62	61	18	0	5	-13.6	5	6	136.006	3320.74	178.335	0	0.407	-2.085	-0.19	0.593	2.44	0.053	0	0	3	3	32	14	30	1	1	-9.042	0.00433315	329.453	636.812	556.15	-2.64954	491.87	296
L-allo-threonine	2	0	0	0	0	0	0	3	1	-1.218	-3.672	0	280.488	0	17	16	4	1	2	-2.502	2	1	136.98	392.809	48.455	0	0.257	-0.358	-0.091	0.743	1.033	0.081	0	0	1	2	8	4	9	0	0	-3.67	0.420406	167.025	268.676	233.843	-0.279589	134.96	78.88
L-arginino-succinate	5	0	0	0	0	0	0	6	0	-1.486	-4.278	0	527.559	0	38	37	10	3	2	-2.732	4	4	140.106	1864.93	114.893	0	0.378	-1.229	-0.129	0.622	2.024	0.071	0	0	3	3	20	10	18	0	1	-7.253	0.0135044	335.28	485.514	424.694	-0.915965	302.65	178.01
L-aspartate-semialdehyde	3	0	0	0	0	0	0	3	0	-0.7493	-3.758	0	277.523	0	15	14	4	1	1	-2.939	1	2	44.599	391.96	63.541	0	0.424	-0.569	-0.149	0.576	0.774	0.069	0	0	2	1	8	4	7	0	0	-3.757	0.420253	158.363	271.579	239.54	-0.302223	128.6	73.4
L-aspartyl-4-phosphate	3	0	0	0	0	0	0	7	0	-1.6316	-4.221	0	362.499	0	21	20	4	1	1	-3.669	4	3	20.622	901.545	92.965	0	0.472	-1.147	-0.162	0.528	1.282	0.089	0	0	3	1	13	9	8	0	0	-5.749	0.0582045	262.03	338.391	299.73	0.112157	198.19	112.84
L-carnitine	4	0	0	0	0	0	0	3	1	-2.5189	-3.29	0	354.715	0	26	25	7	0	1	-7.727	1	1	161.287	559.856	71.16	0	0.281	-0.427	-0.138	0.719	1.093	0.055	0	0	0	1	11	4	15	0	0	-3.286	0.574683	103.84	334.211	287.655	-1.48012	200.97	116.96
L-carnitinyl-CoA	6	1	1	2	1	0	1	21	3	-6.967	-9.732	2	1277.45	10	104	106	28	0	6	-8.182	6	6	556.378	10313.1	254.519	1	0.291	-2.874	-0.128	0.709	4.877	0.063	1	1	11	6	58	30	46	4	3	-9.011	8.3274e-07	613.246	1115.62	978.517	-1.62629	873.78	541.25
L-cystathionine	5	0	0	0	0	0	0	4	0	-1.3586	-6.525	0	435	0	28	27	7	2	2	-4.545	2	2	147.577	965.891	83.775	0	0.339	-0.715	-0.111	0.661	1.393	0.072	0	0	2	2	14	7	14	1	0	-6.328	0.0548246	274.953	394.318	348.775	-1.36198	232.04	144.74
L-cysteine	12	0	0	0	0	0	0	2	0	-0.6242	-3.078	0	274.064	0	14	13	3	1	1	-2.347	2	1	94.314	319.814	48.117	0	0.331	-0.379	-0.097	0.669	0.764	0.075	0	0	1	1	7	4	7	0	0	-2.786	0.307678	199.481	268.773	244.181	0.577245	133.66	79.57
L-fuculose-1-phosphate	3	0	0	0	0	0	0	8	3	-2.061	-2.057	0	419.759	0	28	27	6	0	3	-3.065	6	2	131.178	1199.41	96.37	0	0.349	-0.965	-0.13	0.651	1.802	0.093	0	0	2	3	15	9	13	0	0	-3.624	0.0462091	253.663	377.766	331.056	0.391453	233.77	140.97
L-glutamate γ-semialdehyde	3	0	0	0	0	0	0	3	0	-0.4281	-3.437	0	310.966	0	18	17	5	1	1	-2.716	1	2	100.673	440.047	63.066	0	0.346	-0.466	-0.123	0.654	0.882	0.07	0	0	2	1	9	4	9	0	0	-3.437	0.366195	158.363	296.359	260.052	-0.543776	144.57	84.37
L-glutamate-5-phosphate	3	0	0	0	0	0	0	7	0	-1.3104	-3.9	0	396.538	0	24	23	5	1	1	-3.511	4	3	52.119	992.671	95.812	0	0.436	-1.06	-0.149	0.564	1.371	0.085	0	0	3	1	14	9	10	0	0	-5.468	0.0469463	262.03	363.171	320.242	0.0898189	214.16	129.65
L-histidinol-phosphate	4	1	0	1	0	0	0	6	0	-1.1601	-1.296	0	403.867	5	26	26	6	0	1	-2.214	6	1	166.85	951.133	90.218	0	0.31	-0.671	-0.108	0.69	1.491	0.097	0	0	2	2	14	8	12	1	0	-3.46	0.0777927	208.397	378.622	331.015	0.348477	213.41	128.62
L-homoserine	5	0	0	0	0	0	0	3	1	-1.2743	-3.987	0	287.158	0	17	16	4	1	1	-3.116	2	1	110.347	410.749	57.512	0	0.317	-0.432	-0.111	0.683	0.932	0.08	0	0	1	2	8	4	9	0	0	-3.986	0.422913	167.025	278.369	242.306	0.0968369	133.96	79.23
L-isoleucine	2	0	0	0	0	0	0	2	0	0.5919	-1.862	0	316.357	0	22	21	6	1	2	-1.757	1	1	190.768	372.502	39.873	0	0.205	-0.236	-0.071	0.795	0.917	0.053	0	0	1	1	9	3	13	1	0	-1.862	0.399609	131.524	303.316	261.135	-1.08285	155.56	96.38
L-lactaldehyde	5	0	0	0	0	0	0	2	1	0.1848	-0.371	0	229.053	0	11	10	3	0	1	-0.531	1	1	125.896	174.717	35.333	0	0.223	-0.172	-0.083	0.777	0.596	0.072	0	0	1	1	5	2	6	0	0	-0.371	0.701021	78.9921	226.161	198.793	0.0306662	88.33	52.47
L-leucine	2	0	0	0	0	0	0	2	0	0.5244	-1.93	0	320.411	0	22	21	6	1	1	-1.667	1	1	180.21	382.856	42.53	0	0.228	-0.264	-0.077	0.772	0.891	0.051	0	0	1	1	9	3	13	1	0	-1.929	0.402568	131.524	303.316	261.135	-1.03371	155.63	96.03
L-pantoate	4	0	0	0	0	0	0	4	2	-0.391701	-0.367	0	308.556	0	22	21	6	1	1	-1.394	2	1	129	478.853	52.608	0	0.294	-0.45	-0.105	0.706	1.079	0.062	0	0	1	2	10	4	12	1	0	-1.84	0.329854	149.995	301.173	261.291	-0.57564	170.78	101.18
L-rhamnulose-1-phosphate	3	0	0	0	0	0	0	8	3	-2.061	-2.057	0	419.759	0	28	27	6	0	3	-3.065	6	2	131.178	1199.41	96.37	0	0.349	-0.965	-0.13	0.651	1.802	0.093	0	0	2	3	15	9	13	0	0	-3.624	0.0462091	253.663	377.766	331.056	0.391453	233.77	140.97
L-ribulose-5-phosphate	3	0	0	0	0	0	0	8	3	-2.4385	-2.435	0	397.291	0	25	24	5	0	2	-3.058	6	2	95.349	1152.96	103.412	0	0.387	-1.058	-0.144	0.613	1.677	0.102	0	0	2	3	14	9	11	0	0	-4.001	0.0578588	253.663	362.679	319.007	0.990528	216.8	128.28
L-seryl-AMP	4	1	1	2	1	0	1	12	3	-3.9642	-4.969	0	649.881	10	47	49	13	0	5	-3.936	5	2	306.592	3022.63	132.214	1	0.288	-1.409	-0.097	0.712	2.77	0.086	1	1	7	5	29	16	18	3	1	-4.854	0.00171949	392.188	583.741	514.859	-0.0705634	400.53	244.21
L-threo-3-phenylserine	2	0	0	0	1	0	1	3	1	0.0167001	-2.437	0	363.986	6	24	24	9	1	2	-1.22	2	1	142.074	679.471	61.235	0	0.325	-0.544	-0.082	0.675	1.129	0.069	0	0	1	2	13	4	11	1	0	-2.436	0.215712	167.025	347.799	306.098	-1.82647	185.29	113.87
L-xylulose-5-phosphate	3	0	0	0	0	0	0	8	3	-2.4385	-2.435	0	398.737	0	25	24	5	0	2	-3.058	6	2	87.353	1151.45	104.79	0	0.396	-1.084	-0.148	0.604	1.651	0.101	0	0	2	3	14	9	11	0	0	-4.001	0.0578588	253.663	362.679	319.007	0.990528	216.8	127.93
lysine	4	0	0	0	0	0	0	2	0	-0.7865	-3.24	0	356.429	0	24	23	6	1	1	-3.424	2	1	216.284	531.509	52.207	0	0.212	-0.3	-0.071	0.788	1.114	0.068	0	0	1	2	10	4	14	1	0	-4.214	0.30242	184.055	333.053	286.346	-0.890163	170.79	103.58
L-γ-glutamylcysteine	4	0	0	0	0	0	0	5	0	-1.4035	-3.832	1	450.996	0	30	29	8	2	2	-2.698	3	3	136.368	1147.11	86.437	0	0.354	-0.871	-0.113	0.646	1.593	0.073	0	0	3	2	16	8	14	0	0	-5.212	0.0294918	303.748	421.274	377.939	-0.569885	258.07	155.03
malate	8	0	0	0	0	0	0	5	1	-1.0622	-1.012	0	286.935	0	15	14	4	2	1	-1.52	1	2	-37.6	528.88	82.086	0	0.56	-0.946	-0.192	0.44	0.743	0.07	0	0	2	1	9	5	6	0	0	-3.877	0.321711	176.834	273.838	242.776	-0.358494	136.46	79.91
malonyl-CoA	2	1	1	2	1	0	1	22	2	-2.8595	-3.185	2	1161.22	10	92	94	24	1	5	-4.171	12	7	421.632	10027.7	230.601	1	0.328	-2.683	-0.112	0.672	5.495	0.076	1	1	12	5	54	30	38	4	3	-7.589	1.14413e-07	650.739	1025.24	907.858	-0.0993666	772.87	493.91
maltose	5	0	0	0	0	2	2	11	8	-4.2603	-4.261	0	491.188	0	45	46	12	0	10	-4.399	8	0	241.969	2017.51	98.908	3	0.254	-1.042	-0.097	0.746	3.057	0.104	0	0	3	7	23	11	22	2	2	-4.261	0.0112098	318.756	480.11	415.595	0.760679	318.83	207.17
maltotetraose	3	0	0	0	0	4	4	21	14	-7.7541	-7.755	0	805.027	0	87	90	24	0	20	-8.771	14	0	426.702	6425.44	163.447	7	0.241	-1.88	-0.092	0.759	5.906	0.106	0	0	7	13	45	21	42	4	3	-7.755	2.09317e-05	555.888	808.607	697.609	1.26625	607.4	407.14
maltotriose	5	0	0	0	0	3	3	16	11	-6.0072	-6.008	0	644.344	0	66	68	18	0	15	-6.585	11	0	333.471	3850.15	128.601	5	0.243	-1.442	-0.092	0.757	4.5	0.106	0	0	5	10	34	16	32	3	3	-6.008	0.000486902	437.322	644.359	556.602	0.980529	463.11	309.38
MDO-6-(glycerophospho)-D-glucose	1	0	0	0	0	2	2	16	9	-4.9952	-5.343	0	727.169	0	61	62	15	0	11	-5.661	11	1	340.818	4171.5	148.703	3	0.268	-1.522	-0.103	0.732	4.164	0.1	0	0	5	8	32	17	29	2	2	-6.589	0.00039248	428.454	635.795	551.241	1.67178	450.68	289.83
MDO-O-glucose	1	0	0	0	0	2	2	11	8	-4.2603	-4.261	0	530.685	0	45	46	12	0	10	-3.79	8	0	276.17	2250.51	107.431	3	0.249	-1.019	-0.094	0.751	3.08	0.102	0	0	3	7	23	11	22	2	2	-4.261	0.0112098	318.756	480.11	415.595	0.646587	318.84	208.88
melibiose	2	0	0	0	0	2	2	11	8	-4.2603	-4.261	0	532.246	0	45	46	12	0	10	-3.79	8	0	274.772	2246.39	108.063	3	0.249	-1.022	-0.095	0.751	3.077	0.102	0	0	3	7	23	11	22	2	2	-4.261	0.0112098	318.756	480.11	415.595	0.646587	318.84	205.79
meso-diaminopimelate	5	0	0	0	0	0	0	4	0	-1.195	-6.102	0	395.65	0	27	26	7	2	2	-6.413	2	2	139.336	843.384	77.812	0	0.333	-0.674	-0.112	0.667	1.35	0.075	0	0	2	2	13	6	14	1	0	-6.045	0.11856	246.396	363.654	315.614	-1.01427	207.12	125.53
methionine	15	0	0	0	0	0	0	2	0	-0.1211	-2.834	0	341.934	0	20	19	5	1	1	-1.731	1	1	181.444	415.593	46.234	0	0.246	-0.286	-0.072	0.754	0.878	0.058	0	0	1	1	9	4	11	1	0	-2.833	0.272953	160.08	318.893	282.247	-1.14452	163.34	103.24
methyl red	2	0	0	0	2	0	2	3	0	3.2882	2.517	0	512.076	12	34	35	15	0	0	0.203	1	2	211.764	888.041	58.277	0	0.333	-0.688	-0.055	0.667	0.712	0.037	0	0	2	0	20	5	14	2	0	2.517	0.100475	92.4982	483.551	428.324	-4.03096	277.48	178.7
methylglyoxal	6	0	0	0	0	0	0	2	0	0.1142	-0.307	0	219.54	0	9	8	3	0	0	-2.156	0	2	56.746	161.683	43.586	0	0.38	-0.26	-0.13	0.62	0.426	0.055	0	0	2	0	5	2	4	0	0	-0.307	0.721112	70.3297	221.528	197.011	-0.236221	84.69	50.07
molybdenum cofactor	2	0	0	0	0	3	3	9	0	-2.0882	-3.78	1	542.379	0	34	36	10	0	3	-4.053	4	5	-34.611	2225.79	166.098	1	0.532	-3.174	-0.242	0.468	0.922	0.064	0	2	4	4	24	14	10	3	1	-3.247	0.011523	260.173	475.422	423.669	1.6348	309.9	221.92
molybdopterin	2	0	0	0	0	3	3	8	0	-1.6567	-1.762	1	552.319	0	38	40	10	0	3	-1.16	10	5	171.973	2053.45	122.602	1	0.347	-1.267	-0.113	0.653	2.382	0.104	0	2	4	4	24	14	14	3	2	-3.247	0.00105957	396.087	522.566	478.469	1.79238	342.08	227.06
molybdopterin cytosine dinucleotide	2	0	1	1	0	4	4	15	2	-3.6669	-4.047	3	901.119	0	70	74	19	0	7	-5.351	13	9	308.17	6010.65	179.006	2	0.329	-2.198	-0.103	0.671	4.492	0.096	0	2	9	7	44	25	26	5	3	-6.96	2.05119e-06	595.503	824.644	745.557	1.67381	598.32	394.44
molybdopterin guanine dinucleotide	2	0	2	2	1	3	4	19	2	-3.7158	-6.462	1	938.208	6	69	74	20	0	7	-10.256	9	6	55.854	6811.87	216.132	2	0.47	-4.935	-0.159	0.53	2.385	0.073	0	3	9	8	47	27	22	6	3	-6.432	1.10728e-05	502.598	803.319	715.808	3.06647	601.83	405.76
N-(5'-phosphoribosyl)-anthranilate	3	0	0	0	1	1	2	10	3	-1.6948	-2.415	0	499.109	6	38	39	12	0	5	-5.751	7	2	35.035	1814.23	105.39	1	0.466	-1.886	-0.128	0.534	1.627	0.077	0	0	1	4	23	11	15	2	1	-4.411	0.0102152	304.251	479.998	424.229	-0.756787	311.43	198.59
N,N'-dimethyl-p-phenylenediamine	1	0	0	0	1	0	1	2	0	1.4474	1.447	0	342.938	6	22	22	8	0	0	1.14	2	0	308.497	352.45	28	0	0.112	-0.099	-0.008	0.888	0.788	0.062	0	0	0	2	10	2	12	1	0	1.445	0.532791	46.826	331.013	288.125	-1.71929	151.33	100.49
N1-acetylspermidine	2	0	0	0	0	0	0	1	0	-0.8888	-1.148	1	476.585	0	34	33	9	0	0	-1.089	3	1	405.663	746.98	50.205	0	0.108	-0.156	-0.042	0.892	1.287	0.055	0	0	1	3	13	4	21	0	0	-3.34	0.292495	126.197	426.492	363.776	-2.02315	221.51	140.62
N1-methyladenine	3	n.a.e	n.a.e	n.a.e	n.a.e	n.a.e	n.a.e	20	n.a.e	n.a.e	-2.487	n.a.e	1020.84	n.a.e	82	86	21	n.a.e	12	n.a.e	14	0	258.959	12402.5	674.59	n.a.e	0.381	-6.698	-0.543	0.619	4.688	0.076	n.a.e	n.a.e	10	4	50	n.a.e	n.a.e	4	n.a.e	-9.426	n.a.e	510.478	878.295	777.775	2.97287	688.05	458.24
N2-succinylglutamate	3	0	0	0	0	0	0	7	0	-1.1893	-1.114	1	459.362	0	30	29	9	3	1	-1.392	1	4	56.114	1307.12	108.447	0	0.443	-1.173	-0.153	0.557	1.473	0.067	0	0	4	1	17	8	13	0	0	-5.472	0.0489452	245.6	421.111	371.265	-1.24306	247.99	147.48
N2-succinyl-L-arginine	3	0	0	0	0	0	0	5	0	-1.3723	-1.485	1	531.921	0	37	36	10	2	1	-4.443	4	4	235.447	1771.34	109.448	0	0.302	-0.899	-0.105	0.698	2.076	0.079	0	0	3	3	19	9	18	0	1	-4.343	0.023406	299.779	480.287	419.425	-0.755212	290.35	172.52
N2-succinyl-L-glutamate 5-semialdehyde	3	0	0	0	0	0	0	6	0	-0.5868	-1.092	1	449.775	0	29	28	9	2	1	-1.422	1	4	97.444	1158.08	100.536	0	0.401	-0.945	-0.141	0.599	1.413	0.064	0	0	4	1	16	7	13	0	0	-3.835	0.0761363	210.099	413.728	365.012	-1.31972	235.19	143.03
N2-succinyl-L-ornithine	3	0	0	0	0	0	0	5	0	-1.4014	-3.83	1	466.225	0	32	31	9	2	1	-3.603	2	3	193.035	1191.41	86.924	0	0.308	-0.729	-0.106	0.692	1.636	0.067	0	0	3	2	16	7	16	0	0	-5.287	0.0736602	235.791	425.642	370.795	-1.22429	245.45	150.23
N3-methylcytosine	3	0	0	0	0	1	1	2	0	0.1273	-0.322	2	288.334	0	16	16	5	0	0	-1.32	1	3	156.678	399.48	54.235	0	0.271	-0.317	-0.082	0.729	0.852	0.077	0	0	2	1	9	4	7	1	0	-1.326	0.459891	100.338	286.571	253.192	-0.306976	135.54	79.57
N5-methyl-L-glutamine	2	0	0	0	0	0	0	3	0	-1.4269	-3.881	1	362.94	0	23	22	6	1	1	-3.151	2	2	180.197	643.948	63.685	0	0.268	-0.444	-0.095	0.732	1.214	0.069	0	0	2	2	11	5	12	0	0	-3.88	0.27973	173.45	335.788	292.041	-0.684866	178.86	104.27
N-acetoxyarylamine	2	0	0	0	0	0	0	7	3	-2.8364	-2.697	2	323.428	0	23	23	7	0	3	-2.549	4	3	-46.009	812.494	94.814	0	0.57	-1.405	-0.216	0.43	1.061	0.072	0	0	3	4	14	7	9	0	0	-2.208	0.140672	218.761	326.271	292.658	-0.845282	189.28	105.3
N-acetyl-D-glucosamine	3	0	0	0	0	1	1	6	4	-2.7816	-2.782	1	394.434	0	30	30	8	0	5	-1.773	5	1	177.286	1023.71	79.574	1	0.28	-0.712	-0.108	0.72	1.834	0.09	0	0	2	4	15	7	15	1	0	-2.782	0.124957	206.615	373.281	324.322	0.0596096	218.87	139.94
N-acetyl-D-glucosamine-6-phosphate	6	0	0	0	0	1	1	9	3	-2.7174	-2.854	1	470.484	0	35	35	8	0	5	-2.84	7	2	115.736	1594.39	113.226	1	0.378	-1.273	-0.146	0.622	2.099	0.093	0	0	3	3	19	11	16	1	1	-4.339	0.0179799	274.781	432.709	378.26	0.579196	275.71	171.84
N-acetyl-D-hexosaminide	2	n.a.e	n.a.e	n.a.e	n.a.e	n.a.e	n.a.e	5	n.a.e	n.a.e	0.734	n.a.e	406.988	n.a.e	30	30	8	n.a.e	5	n.a.e	4	0	115.817	1730.04	278.229	n.a.e	0.36	-2.657	-0.597	0.64	1.52	0.074	n.a.e	n.a.e	3	4	16	n.a.e	n.a.e	0	n.a.e	-2.322	n.a.e	177.144	381.584	334.216	0.213966	242.44	156.75
N-acetyl-glucosamine-1-phosphate	4	0	0	0	0	1	1	9	3	-2.7174	-2.854	1	438.097	0	35	35	8	0	5	-2.236	7	2	78.303	1491.42	101.816	1	0.412	-1.384	-0.155	0.588	1.978	0.074	0	0	3	4	19	11	16	1	1	-3.896	0.0179799	274.781	432.709	378.26	0.618171	275.69	173.21
N-acetylglutamyl-phosphate	3	0	0	0	0	0	0	8	0	-1.289	-1.4	1	443.709	0	29	28	7	1	1	-2.615	4	4	53.883	1268.28	112.551	0	0.441	-1.226	-0.163	0.559	1.555	0.084	0	0	4	1	17	10	12	0	0	-4.347	0.0271754	251.425	415.466	366.96	-0.49939	253.55	156.06
N-acetyl-L-glutamate	3	0	0	0	0	0	0	5	0	-1.0092	-0.959	1	376.731	0	24	23	7	2	1	-1.486	1	3	45.961	797.823	88.07	0	0.443	-0.879	-0.158	0.557	1.105	0.061	0	0	3	1	13	6	11	0	0	-3.866	0.169858	183.259	356.038	313.023	-1.06756	196.75	118.33
N-acetyl-L-glutamate 5-semialdehyde	3	0	0	0	0	0	0	4	0	-0.4067	-0.937	1	364.678	0	23	22	7	1	1	-1.516	1	3	78.094	660.828	78.358	0	0.4	-0.678	-0.146	0.6	1.018	0.055	0	0	3	1	12	5	11	0	0	-2.41	0.246791	147.758	348.654	306.769	-1.14042	183.95	111.81
N-acetylmuramate 6-phosphate	3	0	0	0	0	1	1	11	2	-2.3686	-2.479	1	541.746	0	44	44	11	1	6	-2.065	6	3	91.109	2121.32	122.973	2	0.414	-1.66	-0.154	0.586	2.351	0.079	0	0	5	2	24	13	20	1	2	-5.439	0.00434724	307.651	514.641	449.725	-0.283655	346.55	223.97
N-acetylmuramoyl-L-alanyl-D-glutamyl-meso-2,6-diaminopimelyl-D-alanyl-D-alanine-diphosphoundecaprenol	2	0	0	0	0	1	1	23	2	11.2049	8.537	6	2808.88	0	260	260	87	0	12	n.a.e	13	22	1787.94	33307.9	316.987	2	0.175	-2.409	-0.072	0.825	9.695	0.043	0	0	11	8	119	32	141	23	4	6.24	4.32026e-13	680.66	2384.86	2046.82	-23.497	1810.95	1214.9
N-acetylneuraminate	2	0	0	0	0	1	1	9	5	-3.5819	-3.364	1	479.104	0	40	40	11	1	6	-3.4	6	2	149.37	1676.38	98.701	1	0.343	-1.209	-0.123	0.657	2.319	0.085	0	0	3	5	21	10	19	1	1	-4.837	0.0186635	304.457	456.424	397.786	-0.170826	300.99	190.02
N-acetyl-ornithine	4	0	0	0	0	0	0	3	0	-1.2213	-3.675	1	382.07	0	26	25	7	1	1	-3.697	2	2	182.648	690.141	64.817	0	0.275	-0.468	-0.1	0.725	1.236	0.06	0	0	2	2	12	5	14	0	0	-3.674	0.240208	173.45	360.568	312.553	-1.04648	194.21	119.02
NAD+	7	1	2	3	2	0	2	17	4	-2.8346	-3.05	1	915.789	16	72	76	21	0	8	-7.801	10	3	463.605	6984.17	187.175	2	0.266	-1.68	-0.083	0.734	5.361	0.105	1	1	9	6	44	23	28	5	3	-5.963	1.03819e-05	516.112	813.22	718.519	-0.333391	583.02	371.46
NADH	2	1	2	3	1	1	2	17	4	-3.8437	-4.059	1	915.107	10	73	77	21	0	8	-4.689	11	5	429.458	6313.59	182.953	2	0.275	-1.819	-0.095	0.725	4.789	0.097	1	1	9	6	44	23	29	5	3	-6.954	1.27391e-05	497.011	807.079	712.44	0.339688	583.04	373.52
N-carbamoyl-L-aspartate	3	0	0	0	0	0	0	5	0	-1.5404	-1.49	2	336.185	0	20	19	5	2	1	-1.763	2	3	6.236	823.612	94.808	0	0.491	-1.11	-0.175	0.509	1.148	0.085	0	0	3	2	12	7	8	0	0	-4.244	0.137812	235.791	326.522	288.748	-0.871394	180.2	106.32
N-D-ribosylpyrimidine	2	0	1	1	1	0	1	5	3	-0.861499	-1.417	0	394.024	6	28	29	9	0	4	-5.499	3	0	283.116	1099.79	65.283	1	0.149	-0.28	-0.044	0.851	2.446	0.118	0	0	2	3	15	6	13	2	0	-1.417	0.16867	157.638	379.835	332.918	-0.517798	205.08	135.14
N-hydroxy-arylamine	2	0	0	0	0	0	0	2	0	1.3632	1.304	0	317.284	0	20	19	5	0	0	1.012	2	0	286.938	247.802	27.435	0	0.077	-0.056	-0.023	0.923	0.675	0.058	0	0	0	1	7	2	13	1	0	1.505	0.595121	67.2402	299.468	256.269	-1.03403	124.34	81.29
nicotinamide	3	0	0	0	1	0	1	2	0	0.7918	-0.319	1	288.65	6	15	15	6	0	0	-0.206	2	1	161.618	369.108	55.05	0	0.276	-0.282	-0.074	0.724	0.739	0.079	0	0	2	1	9	3	6	1	0	-0.319	0.451662	110.248	284.115	252.086	-1.05283	129.87	73.74
nicotinamide mononucleotide	6	0	1	1	1	0	1	8	2	-1.8215	-2.754	1	523.443	6	37	38	11	0	4	-6.166	6	2	202.685	1887.84	123.855	1	0.311	-1.095	-0.127	0.689	2.424	0.104	0	0	3	3	22	11	15	2	0	-2.766	0.015583	290.949	483.068	425.454	-0.554703	306.61	191.73
nicotinate	4	0	0	0	1	0	1	3	0	1.394	0.309	0	281.828	6	14	14	6	1	0	0.799	1	1	94.275	333.436	55.062	0	0.361	-0.355	-0.095	0.639	0.63	0.067	0	0	2	0	9	3	5	1	0	-1.151	0.449083	93.2177	278.99	249.07	-1.03615	124.34	72.71
nicotinate adenine dinucleotide	6	1	2	3	2	0	2	18	4	-2.2324	-2.422	0	908.958	16	71	75	21	1	8	-6.896	9	3	396.6	6870.01	193.072	2	0.296	-1.884	-0.096	0.704	5.188	0.103	1	1	9	5	44	23	27	5	3	-6.81	1.02743e-05	499.082	808.095	715.502	-0.280737	577.5	369.41
nicotinate mononucleotide	7	0	1	1	0	1	1	9	2	-1.4742	-1.585	0	522.139	0	38	39	11	1	4	-1.821	6	4	137.983	1812.55	117.531	1	0.369	-1.268	-0.134	0.631	2.164	0.088	0	0	3	2	22	11	16	2	0	-6.105	0.0110918	254.818	471.802	416.358	0.193109	299.38	190.36
N-methyltryptophan	2	1	0	1	1	0	1	2	0	1.5739	-1.106	0	426.149	10	30	31	12	1	1	-1.51	2	1	245.387	779.29	58.413	0	0.248	-0.397	-0.054	0.752	1.204	0.066	1	1	1	2	16	4	14	2	0	-1.106	0.159064	115.4	406.01	356.298	-2.92579	218.66	145.43
NMNH	1	0	1	1	0	1	1	8	2	-3.5084	-4.466	1	522.296	0	37	38	11	0	4	-3.055	4	4	129.83	1599.99	135.065	1	0.375	-1.624	-0.192	0.625	1.456	0.068	0	0	3	3	22	11	15	2	0	-3.778	0.0317843	271.848	476.927	419.375	0.172307	309.46	193.45
N-succinyl-2-amino-6-ketopimelate	4	0	0	0	0	0	0	8	0	-0.9969	-0.781	1	530.614	0	35	34	11	3	1	-1.913	1	5	71.832	1731.22	125.268	0	0.438	-1.308	-0.149	0.562	1.678	0.068	0	0	5	1	20	9	15	1	0	-5.106	0.0211592	272.439	471.265	415.776	-1.95968	289	173.21
N-succinyl-L,L-2,6-diaminopimelate	4	0	0	0	0	0	0	7	0	-1.3537	-3.757	1	533.277	0	38	37	11	3	2	-3.793	2	4	134.877	1736.71	113.695	0	0.382	-1.158	-0.13	0.618	1.869	0.068	0	0	4	2	20	9	18	1	0	-6.687	0.0188243	298.132	481.023	420.574	-1.72919	297.74	179.73
nucleoside 3'-phosphate	3	n.a.e	n.a.e	n.a.e	n.a.e	n.a.e	n.a.e	7	n.a.e	n.a.e	-3.357	n.a.e	360.194	n.a.e	24	24	5	n.a.e	4	n.a.e	5	0	-18.896	1783.11	301.24	n.a.e	0.526	-3.872	-0.773	0.474	1.115	0.07	n.a.e	n.a.e	2	2	14	n.a.e	n.a.e	1	n.a.e	-2.996	n.a.e	197.353	336.895	297.732	1.33465	210.21	135.82
nucleoside diphosphate	2	n.a.e	n.a.e	n.a.e	n.a.e	n.a.e	n.a.e	10	n.a.e	n.a.e	0.367	n.a.e	453.623	n.a.e	29	29	5	n.a.e	4	n.a.e	7	0	16.703	2507.26	345.029	n.a.e	0.482	-3.919	-0.678	0.518	1.628	0.085	n.a.e	n.a.e	3	2	18	n.a.e	n.a.e	0	n.a.e	-5.113	n.a.e	265.518	396.323	351.669	1.94293	266.56	171.15
nucleoside monophosphate	1	n.a.e	n.a.e	n.a.e	n.a.e	n.a.e	n.a.e	7	n.a.e	n.a.e	-0.287	n.a.e	388.305	n.a.e	24	24	5	n.a.e	4	n.a.e	5	0	34.499	1818.91	329.638	n.a.e	0.456	-3.354	-0.756	0.544	1.281	0.085	n.a.e	n.a.e	2	2	14	n.a.e	n.a.e	0	n.a.e	-2.988	n.a.e	197.353	336.895	297.732	1.29731	210.22	135.82
nucleoside triphosphate	2	n.a.e	n.a.e	n.a.e	n.a.e	n.a.e	n.a.e	13	n.a.e	n.a.e	-2.054	n.a.e	518.483	n.a.e	34	34	5	n.a.e	4	n.a.e	9	0	-11.656	3329.16	362.002	n.a.e	0.511	-4.562	-0.621	0.489	1.916	0.084	n.a.e	n.a.e	4	2	22	n.a.e	n.a.e	1	n.a.e	-6.584	n.a.e	333.684	455.751	405.606	2.66253	322.9	204.77
o-acetyl-L-serine	4	0	0	0	0	0	0	4	0	-1.2164	-3.67	0	322.56	0	19	18	5	1	1	-2.421	1	2	71.339	540.137	65.618	0	0.394	-0.634	-0.136	0.606	0.977	0.059	0	0	3	1	10	5	9	0	0	-3.667	0.315615	164.394	305.513	267.479	-0.529823	160.06	95.69
octyl α-D-glucopyranoside	2	0	0	0	0	1	1	6	4	1.0486	1.048	0	569.976	0	48	48	14	0	5	1.977	4	0	464.447	1488.69	55.89	2	0.094	-0.246	-0.036	0.906	2.354	0.062	0	0	2	4	20	6	28	4	0	1.048	0.0424186	170.719	515.871	439.856	-2.42556	304.88	206.48
o-phospho-L-homoserine	3	0	0	0	0	0	0	6	0	-1.2101	-4.058	0	362.715	0	22	21	4	1	1	-3.511	4	2	43.672	826.413	91.508	0	0.442	-0.969	-0.157	0.558	1.223	0.086	0	0	2	1	12	8	10	0	0	-5.647	0.08589	235.191	337.797	296.243	0.604692	190.8	109.75
organic molecule	1	n.a.e	n.a.e	n.a.e	n.a.e	n.a.e	n.a.e	0	n.a.e	n.a.e	0.304	n.a.e	123.563	n.a.e	2	1	0	n.a.e	0	n.a.e	0	0	-131.068	655.338	382.03	n.a.e	1	-5	-2.915	0	0	0	n.a.e	n.a.e	0	0	1	n.a.e	n.a.e	0	n.a.e	0.734	n.a.e	0	137.942	124.364	1.31907	43	24.69
ornithine	3	0	0	0	0	0	0	2	0	-1.2427	-3.697	0	327.45	0	21	20	5	1	1	-3.953	2	1	198.662	466.523	49.846	0	0.21	-0.286	-0.071	0.79	1.075	0.074	0	0	1	2	9	4	12	0	0	-4.535	0.35794	184.055	308.273	265.835	-0.468121	154.83	92.26
orotate	4	0	0	0	0	1	1	4	0	-1.2839	-1.152	3	305.95	0	15	15	5	1	0	-0.754	2	4	-10.511	657.269	98.436	0	0.514	-0.92	-0.175	0.486	0.869	0.093	0	0	3	2	11	6	4	1	0	-2.624	0.272444	162.845	295.333	265.166	-0.904509	142.77	80.6
orotidine-5'-phosphate	3	0	1	1	0	1	1	11	2	-2.6585	-2.663	3	517.638	0	37	38	10	1	4	-2.774	6	5	82.569	2307.85	142.626	1	0.427	-1.74	-0.157	0.573	2.333	0.094	0	0	5	3	24	14	13	2	2	-5.649	0.00393739	323.584	476.857	424.062	-0.525947	317.79	200.65
o-succinylbenzoate	4	0	0	0	1	0	1	5	0	0.9942	1.045	0	414.231	6	26	26	11	2	0	0.463	0	3	63.316	887.794	83.133	0	0.434	-0.808	-0.121	0.566	1.055	0.054	0	0	3	0	16	5	10	1	0	-0.423	0.107443	168.172	392.604	349.674	-2.14563	218	134.79
o-succinylbenzoyl-CoA	4	1	1	2	2	0	2	23	2	-1.4205	-1.746	2	1330.28	16	107	110	32	1	5	-2.953	12	8	520.825	12155.4	244.44	1	0.313	-2.732	-0.103	0.687	5.994	0.073	1	1	13	5	63	31	44	5	3	-7.624	1.53681e-08	677.578	1174.01	1040.54	-2.06401	883.26	572.12
o-succinyl-L-homoserine	6	0	0	0	0	0	0	6	0	-1.0753	-3.763	0	439.31	0	28	27	8	2	1	-2.452	1	3	114.153	1077.42	91.647	0	0.379	-0.865	-0.13	0.621	1.415	0.063	0	0	4	1	15	7	13	0	0	-5.216	0.0846271	226.734	395.367	346.233	-0.901371	227.27	136.51
oxalate	2	0	0	0	0	0	0	4	0	-0.4796	-0.429	0	220.028	0	8	7	2	2	0	-1.745	0	2	-68.26	288.914	69.983	0	0.644	-0.784	-0.199	0.356	0.434	0.096	0	0	2	0	6	4	2	0	0	-3.359	0.516233	141.333	219.051	196.484	-0.552367	91.28	46.3
oxaloacetate	10	0	0	0	0	0	0	5	0	-0.7086	-0.518	0	278.598	0	13	12	4	2	0	-1.321	0	3	-68.987	482.596	81.281	0	0.616	-0.995	-0.203	0.384	0.622	0.069	0	0	3	0	9	5	4	0	0	-3.437	0.326174	168.172	269.205	240.995	-0.79166	132.66	74.77
oxalurate	3	0	0	0	0	0	0	4	0	-1.3018	-1.277	3	280.786	0	13	12	3	1	0	-2.174	2	3	-20.641	596.251	93.225	0	0.531	-0.958	-0.175	0.469	0.845	0.107	0	0	3	2	9	6	4	0	0	-2.75	0.276897	200.289	271.736	242.456	-1.03666	135.02	64.48
oxalyl-CoA	2	1	1	2	1	0	1	22	2	-2.8943	-3.22	2	1137.24	10	89	91	23	1	5	-4.307	12	7	332.497	9595.38	233.835	1	0.36	-2.909	-0.121	0.64	5.171	0.076	1	1	12	5	53	30	36	4	3	-9.098	1.36234e-07	650.739	1000.46	887.346	-0.253526	756.54	473.68
oxamate	2	0	0	0	0	0	0	3	0	-1.0818	-1.057	1	227.536	0	9	8	2	1	0	-1.745	1	2	5.996	323.788	69.726	0	0.488	-0.614	-0.158	0.512	0.643	0.112	0	0	2	1	6	4	3	0	0	-2.529	0.518834	158.363	224.176	199.501	-0.419587	96.81	46.64
p-aminobenzoate	4	0	0	0	1	0	1	3	0	0.6878	0.713	0	313.252	6	17	17	7	1	0	0.978	1	1	132.85	449.73	59.768	0	0.327	-0.383	-0.077	0.673	0.79	0.079	0	0	1	1	10	3	7	1	0	-0.622	0.378455	131.524	297.42	263.669	-1.28276	140.65	82.66
p-aminobenzoyl glutamate	2	0	0	0	1	0	1	6	0	-0.0915001	-0.041	1	492.97	6	33	33	12	2	1	-0.832	2	3	165.927	1442.35	99.854	0	0.356	-0.89	-0.101	0.644	1.606	0.072	0	0	3	2	19	7	14	1	0	-2.481	0.0399706	235.791	449.921	397.427	-2.37152	265.06	164.98
P-DPD	3	0	0	0	0	0	0	7	1	-2.8752	-3.553	0	369.208	0	20	19	5	0	1	-2.45	1	3	-68.927	922.513	122.087	0	0.59	-1.902	-0.283	0.41	0.503	0.035	0	0	3	1	13	8	7	0	0	-2.942	0.223983	209.499	343.126	303.494	0.0706012	206.71	115.93
phenylacetate	4	0	0	0	1	0	1	2	0	1.4692	1.494	0	316.186	6	18	18	8	1	0	1.414	0	1	116.174	366.16	47.8	0	0.341	-0.342	-0.078	0.659	0.66	0.053	0	0	1	0	10	2	8	1	0	0.027	0.468384	78.9921	307.44	272.032	-1.73467	138.66	90.2
phenylacetyl-CoA	4	1	1	2	2	0	2	20	2	-0.945499	-1.297	2	1234.52	16	99	102	29	0	5	-1.823	12	6	580.831	10112.9	207.723	1	0.274	-2.156	-0.088	0.726	5.71	0.073	1	1	11	5	57	28	42	5	3	-5.701	1.12482e-07	588.398	1088.85	962.894	-2.04177	803.92	523.41
phenylalanine	2	0	0	0	1	0	1	2	0	0.8486	-1.605	0	357.733	6	23	23	9	1	1	-1.556	1	1	160.706	536.307	51.479	0	0.3	-0.4	-0.068	0.7	0.933	0.06	0	0	1	1	12	3	11	1	0	-1.605	0.296947	131.524	342.572	300.829	-2.05073	172.45	108.38
phenylpyruvate	3	0	0	0	1	0	1	3	0	1.2054	1.37	0	350.94	6	20	20	9	1	0	0.524	0	2	90.013	539.815	60.333	0	0.391	-0.51	-0.092	0.609	0.794	0.054	0	0	2	0	12	3	8	1	0	-0.101	0.322443	105.831	332.814	296.031	-2.24984	163.71	103.92
phoenolpyruvate	2	0	0	0	1	0	1	3	0	1.3339	1.473	0	361.425	6	20	20	9	0	0	1.322	0	2	149.267	492.484	49.864	0	0.327	-0.374	-0.071	0.673	0.77	0.045	0	0	3	0	12	3	8	1	0	1.473	0.364813	76.3604	334.585	297.205	-2.18116	164.35	110.44
phosphate	111	0	0	0	0	0	0	4	0	-0.5448	-0.469	0	211.614	0	8	7	0	0	0	-2.174	4	1	-10.588	259.869	65.683	0	0.525	-0.65	-0.182	0.475	0.588	0.13	0	0	0	0	5	5	3	0	0	-2.479	0.433406	149.79	211.041	187.518	1.18207	87.57	48.7
phosphatidylcholine	4	n.a.e	n.a.e	n.a.e	n.a.e	n.a.e	n.a.e	6	n.a.e	n.a.e	-2.076	n.a.e	581.006	n.a.e	40	39	10	n.a.e	1	n.a.e	0	0	23.231	4680.43	492.247	n.a.e	0.481	-6.218	-0.771	0.519	1.523	0.043	n.a.e	n.a.e	6	0	22	n.a.e	n.a.e	1	n.a.e	-1.683	n.a.e	145.934	501.868	441.307	-1.09006	370.14	230.49
phosphoenolpyruvate	10	0	0	0	0	0	0	6	0	-0.3752	-0.486	0	300.811	0	15	14	3	1	0	-1.006	3	3	-13.078	578.086	85.701	0	0.521	-0.956	-0.178	0.479	0.88	0.094	0	0	2	0	10	7	5	0	0	-3.566	0.161842	182.66	287.701	256.674	-0.103355	152.53	91.23
phosphoribosyl-AMP	2	1	2	3	0	1	1	15	4	-2.9794	-3.776	0	755.226	5	59	62	15	0	8	-6.71	13	4	183.072	4717.83	187.141	2	0.384	-2.296	-0.141	0.616	3.684	0.096	0	1	6	4	36	21	23	4	3	-6.906	6.58424e-05	459.721	674.85	596.95	1.80695	482.01	307.32
phosphoribosyl-ATP	4	1	2	3	0	1	1	21	4	-3.539	-4.349	0	887.032	5	69	72	15	0	8	-8.031	17	6	139.1	6929.06	221.872	2	0.424	-3.202	-0.148	0.576	4.345	0.094	0	1	8	4	44	29	25	4	3	-11.024	1.22729e-06	596.053	793.707	704.825	3.35948	594.69	377.29
phosphoribosyl-formamido-carboxamide	3	0	0	0	0	1	1	9	2	-2.8295	-2.966	3	435.843	0	32	32	7	0	4	-3.42	7	3	52.65	1578.18	113.472	1	0.44	-1.574	-0.166	0.56	2.001	0.091	0	0	4	4	19	12	13	1	2	-4.362	0.0120438	318.65	423.341	372.715	0.167371	270.14	162.58
phosphoribulosylformimino-AICAR-P	4	1	1	2	0	0	0	16	4	-4.6861	-5.012	1	753.016	5	62	63	15	0	6	-6.392	14	5	83.367	4877.97	200.547	1	0.445	-2.873	-0.167	0.555	3.585	0.098	0	0	7	6	37	22	25	2	3	-8.983	3.63486e-05	530.962	729.688	644.135	0.139669	522.15	316.24
pimeloyl-CoA	2	1	1	2	1	0	1	22	2	-1.4561	-1.782	2	1288.28	10	104	106	28	1	5	-2.84	12	7	536.348	11226	234.825	1	0.302	-2.505	-0.103	0.698	5.804	0.071	1	1	12	5	58	30	46	5	3	-7.652	4.51868e-08	650.739	1124.36	989.904	-1.26397	836.73	543.65
ppGpp	4	1	1	2	0	1	1	19	1	-2.3695	-3.096	1	725.872	5	53	55	10	0	4	-5.763	14	6	4.434	5142.49	212.931	1	0.497	-3.183	-0.169	0.503	3.219	0.096	0	1	8	3	36	26	17	3	3	-9.147	8.92771e-06	533.95	677.033	603.46	2.33852	486.64	301.15
PPPi	5	0	0	0	0	0	0	10	0	-1.1044	-1.043	0	337.041	0	18	17	0	0	0	-3.89	8	3	-86.371	968.145	107.829	0	0.625	-1.753	-0.209	0.375	1.051	0.103	0	0	2	0	13	13	5	0	0	-6.254	0.0140569	286.121	329.897	295.392	2.31588	200.25	117.99
precorrin-1	4	3	1	4	0	0	0	17	0	2.8753	3.325	0	1001.67	15	107	111	41	8	2	-0.303	4	10	13.04	7212.78	213.998	0	0.493	-3.55	-0.159	0.507	3.644	0.054	0	0	9	3	61	20	46	9	3	-8.386	2.70746e-07	588.53	1126.79	990.872	-5.1379	817.36	542.62
precorrin-2	3	2	2	4	0	0	0	17	0	1.7445	2.407	0	962.972	10	110	114	42	8	4	-0.002	4	12	19.599	7069.03	208.316	0	0.49	-3.578	-0.152	0.51	3.725	0.063	0	0	9	3	62	20	48	10	3	-10.471	3.02383e-07	582.297	1130.52	993.463	-5.8194	830.62	563.2
prephenate	3	0	0	0	0	1	1	6	1	-0.6535	-0.463	0	403.37	0	26	26	10	2	0	-1.937	1	5	92.219	899.515	89.916	0	0.388	-0.849	-0.129	0.612	1.341	0.09	0	0	3	1	16	6	10	1	0	-3.139	0.09508	203.674	374.453	334.984	-2.01603	217.8	136.85
proline	3	0	1	1	0	0	0	2	0	-0.1633	-2.843	0	288.203	0	17	17	5	1	1	-2.413	1	1	156.235	296.285	40.791	0	0.233	-0.236	-0.079	0.767	0.775	0.061	0	0	1	1	8	3	9	0	0	-2.843	0.547884	94.0794	276.263	240.538	-0.334045	115.84	77.17
propionate	5	0	0	0	0	0	0	2	0	0.437	0.462	0	229.903	0	11	10	3	1	0	0.335	0	1	90.301	172.566	38.382	0	0.314	-0.223	-0.108	0.686	0.487	0.05	0	0	1	0	5	2	6	0	0	-0.977	0.691284	78.9921	228.317	199.777	-0.0850228	88.19	51.79
propionyl-CoA	11	1	1	2	1	0	1	20	2	-1.9777	-2.329	2	1148.09	10	92	94	24	0	5	-3.01	12	6	551.017	9177.17	202.472	1	0.273	-2.065	-0.094	0.727	5.51	0.073	1	1	11	5	52	28	40	4	3	-6.733	2.85873e-07	588.398	1009.72	890.639	-0.467669	753.45	490.14
propionyl-P	3	0	0	0	0	0	0	5	0	-1.1984	-2.156	0	299.407	0	14	13	3	0	0	-0.769	0	2	-134.351	592.034	50.911	0	0.721	-1.809	-0.162	0.279	0.142	0.006	0	0	2	0	9	6	5	0	0	-1.546	0.466156	147.158	287.745	253.714	0.364748	150.64	84.03
protoheme IX	4	4	0	4	0	0	0	6	0	8.8956	5.918	0	827.617	28	75	80	34	2	0	8.32	0	4	397.303	3615.55	185.411	0	0.269	-1.917	-0.168	0.731	2.291	0.048	0	4	4	0	43	9	32	8	2	2.697	0.000175992	169.065	827.844	732.606	-6.91359	553.53	383.81
protoporphyrin IX	2	4	0	4	0	0	0	6	0	8.6884	8.295	0	837.879	28	76	80	34	2	0	8.363	2	4	496.743	2967.82	102.655	0	0.213	-0.73	-0.061	0.787	2.704	0.058	0	0	4	2	42	8	34	8	2	4.681	0.00022955	212.426	826.392	727.42	-9.41335	562.93	372.84
protoporphyrinogen IX	3	4	0	4	0	0	0	4	0	8.1578	8.208	0	735.989	20	82	86	34	2	0	6.038	4	4	396.483	2802.88	85.075	0	0.234	-0.88	-0.067	0.766	2.887	0.047	0	0	2	4	42	8	40	8	3	5.284	0.00021039	226.616	862.309	751.949	-9.70782	576.16	392.04
pseudouridine 5'-phosphate	3	0	1	1	0	1	1	9	2	-2.868	-3.004	3	491.111	0	34	35	9	0	4	-3.975	7	4	140.476	1897.93	129.706	1	0.369	-1.306	-0.136	0.631	2.232	0.106	0	0	4	4	21	12	13	2	2	-4.515	0.0119012	281.206	446.938	395.425	0.214912	278.41	177.33
psicoselysine	1	0	0	0	0	0	0	7	4	-3.1909	-3.051	0	592.692	0	45	44	12	0	4	-3.216	6	2	410.519	2101.73	92.498	0	0.178	-0.587	-0.066	0.822	2.71	0.079	0	0	3	6	21	9	24	1	1	-4.442	0.0177445	323.43	514.698	443.616	-1.13136	329.41	209.91
purine base	2	1	0	1	1	0	1	4	0	0.3175	-0.238	0	269.575	10	13	14	5	0	0	-0.219	2	0	121.988	354.768	58.172	0	0.317	-0.338	-0.086	0.683	0.728	0.089	1	1	3	1	9	4	4	2	0	0.765	0.486499	80.6491	273.158	243.786	-0.488886	119.76	67.22
purine ribonucleoside	2	1	1	2	1	0	1	7	3	-1.2575	-1.673	0	430.313	10	30	32	10	0	4	-2.228	3	0	229.127	1187.36	81.079	1	0.259	-0.647	-0.084	0.741	1.855	0.087	1	1	4	3	18	8	12	3	0	-0.838	0.076822	186.089	407.577	360.559	-0.616372	235.9	149.89
putrescine	8	0	0	0	0	0	0	0	0	-0.8342	-0.835	0	288.474	0	18	17	4	0	0	-0.964	2	0	278.45	231.804	24.801	0	0.048	-0.036	-0.016	0.952	0.717	0.065	0	0	0	2	6	2	12	0	0	-2.765	0.642452	121.714	277.672	236.567	-0.415776	118.5	69.97
pyridoxal	3	0	0	0	1	0	1	4	2	0.9597	-0.126	0	337.958	6	21	21	8	0	0	1.179	3	1	212.915	525.788	57.646	0	0.216	-0.303	-0.075	0.784	1.101	0.079	0	0	2	2	12	4	9	1	0	-0.126	0.260702	128.719	335.153	297.505	-0.858121	175.01	109.41
pyridoxal 5'-phosphate	6	0	0	0	1	0	1	7	1	1.0239	-0.197	0	412.878	6	26	26	8	0	0	0.545	5	2	156.475	1008.58	91.469	0	0.327	-0.729	-0.119	0.673	1.501	0.083	0	0	3	1	16	8	10	1	0	-1.763	0.0432569	196.885	394.581	351.442	-0.176514	231.85	145.08
pyridoxamine	3	0	0	0	1	0	1	3	2	-0.2489	-0.779	0	344.446	6	24	24	8	0	0	-0.355	4	0	221.159	523.913	49.913	0	0.204	-0.286	-0.06	0.796	1.117	0.074	0	0	1	3	12	4	12	1	0	-0.859	0.267736	154.412	347.067	303.288	-0.786883	185.53	114.56
pyridoxamine 5'-phosphate	4	0	0	0	1	0	1	6	1	-0.1847	-0.851	0	416.505	6	29	29	8	0	0	-0.989	6	1	167.401	992.848	82.26	0	0.312	-0.695	-0.106	0.688	1.531	0.078	0	0	2	2	16	8	13	1	0	-2.656	0.0447794	222.577	406.495	357.225	-0.0773394	242.37	150.23
pyridoxine-5'-phosphate	4	0	0	0	1	0	1	7	2	0.1049	-0.561	0	416.082	6	28	28	8	0	0	-0.979	6	1	156.051	1017.39	85.254	0	0.324	-0.743	-0.111	0.676	1.547	0.08	0	0	2	2	16	8	12	1	0	-2.035	0.0468176	205.548	401.37	354.208	0.239709	237.47	149.89
pyrimidine	1	0	0	0	1	0	1	2	0	1.1615	0.051	0	228.357	6	10	10	4	0	0	-0.312	0	0	137.245	145.901	33.322	0	0.25	-0.133	-0.055	0.75	0.398	0.066	0	0	2	0	6	2	4	1	0	0.051	0.694936	45.1026	240.31	213.488	-0.353236	88.01	49.04
pyruvate	46	0	0	0	0	0	0	3	0	-0.4937	-0.329	0	234.615	0	10	9	3	1	0	-1.244	0	2	19.919	235.951	51.872	0	0.459	-0.442	-0.149	0.541	0.521	0.063	0	0	2	0	6	3	4	0	0	-1.803	0.617781	105.831	228.912	203.264	-0.493568	97.38	56.93
quinolinate	4	0	0	0	1	0	1	5	0	0.8718	0.367	0	317.026	6	17	17	7	2	0	-0.042	1	2	17.712	577.932	73.16	0	0.476	-0.757	-0.135	0.524	0.835	0.066	0	0	3	0	12	5	5	1	0	-2.524	0.205224	155.558	313.999	282.201	-1.32632	162.11	92.6
quinone	3	0	0	0	0	1	1	2	0	-0.0188	0.688	0	264.323	0	12	12	6	0	0	0.208	0	4	128.796	222.682	49.644	0	0.296	-0.209	-0.104	0.704	0.497	0.053	0	0	2	0	8	2	4	1	0	0.688	0.632317	70.3297	261.303	235.74	-1.07081	106.14	64.82
R-4'-phosphopantothenoyl-L-cysteine	4	0	0	0	0	0	0	9	1	-1.3924	-1.503	2	643.458	0	48	47	12	1	2	-2.032	7	4	285.198	2582.66	117.347	0	0.286	-1.108	-0.098	0.714	2.759	0.077	0	0	4	3	25	13	23	1	2	-4.612	0.0014675	369.971	575.251	510.84	-0.364601	400.5	247.98
riboflavin	3	0	0	0	1	2	3	8	4	0.2253	-0.255	3	600.843	6	47	49	17	0	3	-0.726	6	4	256.633	2325.2	117.962	0	0.311	-1.065	-0.102	0.689	2.361	0.072	0	2	4	5	27	10	20	3	0	-0.271	0.00640571	240.929	561.317	494.547	-2.81278	361.35	236.32
ribonucleoside	2	n.a.e	n.a.e	n.a.e	n.a.e	n.a.e	n.a.e	4	n.a.e	n.a.e	-4.269	n.a.e	313.636	n.a.e	19	19	5	n.a.e	4	n.a.e	3	0	104.585	1030.22	294.54	n.a.e	0.337	-2.2	-0.839	0.663	1.014	0.08	n.a.e	n.a.e	1	3	10	n.a.e	n.a.e	5	n.a.e	-1.431	n.a.e	129.187	277.467	243.795	0.834195	153.39	102.21
ribonucleoside monophosphate	2	0	1	1	0	0	0	7	2	-1.5988	-1.735	0	368.948	0	24	24	5	0	3	-2.335	5	1	105.119	870.567	84.581	1	0.357	-0.844	-0.14	0.643	1.517	0.09	0	0	2	2	13	8	11	1	0	-3.221	0.0986884	197.353	340.056	297.475	1.3055	190.17	122.45
ribose-1,5-bisphosphate	2	0	1	1	0	0	0	11	2	-1.8743	-2.146	0	440.991	0	30	30	5	0	4	-3.595	8	2	21.358	1551.56	122.942	1	0.476	-1.671	-0.179	0.524	1.841	0.1	0	0	3	2	18	13	12	1	2	-4.467	0.00828702	301.02	404.711	356.681	1.79825	259.28	159.15
S-acetyldihydrolipoamide	4	0	0	0	0	0	0	2	0	1.6968	1.437	1	486.945	0	34	33	10	0	1	1.078	2	2	210.741	755.688	70.836	0	0.296	-0.433	-0.088	0.704	1.032	0.049	0	0	2	1	15	5	19	2	0	1.466	0.0392349	219.375	458.57	410.68	-2.20222	267.35	177.33
S-adenosyl-4-methylthio-2-oxobutanoate	2	1	1	2	1	0	1	9	2	-2.4126	-1.019	0	633.166	10	47	49	15	1	4	-1.65	3	2	287.715	2856.56	128.71	1	0.292	-0.999	-0.094	0.708	3.127	0.092	1	1	6	3	27	12	20	3	1	-2.493	0.00556757	292.299	568.064	501.716	-2.14856	363.02	236.66
S-adenosyl-L-homocysteine	11	1	1	2	1	0	1	8	2	-1.7832	-4.356	0	625.804	10	46	48	14	1	5	-3.49	4	1	365.748	2488.69	115.772	1	0.236	-0.848	-0.076	0.764	2.744	0.091	1	1	5	4	26	12	20	4	1	-4.356	0.00304656	346.548	563.066	499.689	-2.03032	367.68	231.18
S-adenosyl-L-methioninamine	4	1	1	2	1	0	1	6	2	-2.3609	-1.392	0	605.732	10	47	49	14	0	4	-0.891	4	0	449.865	2403.94	96.578	1	0.16	-0.447	-0.051	0.84	3.183	0.095	1	1	4	4	24	10	23	3	0	-2.397	0.0157633	255.651	547.22	477.247	-1.96357	335.44	227.06
S-adenosyl-L-methionine	16	1	1	2	1	0	1	8	2	-3.4472	-3.329	0	640.167	10	49	51	15	0	5	-5.076	4	1	321.962	2623.44	134.25	1	0.269	-1.013	-0.107	0.731	2.75	0.085	1	1	4	4	27	12	22	3	1	-4.334	0.00832816	317.992	577.821	506.515	-1.96628	375.44	246.27
salicin-6-phosphate	2	0	0	0	1	1	2	10	4	-0.8821	-1.018	0	544.715	6	43	44	13	0	5	-2.127	7	1	231.4	2005.86	107.094	2	0.289	-1.056	-0.105	0.711	2.593	0.09	0	0	3	4	24	11	19	2	1	-2.504	0.00592504	274.386	515.378	452.109	-0.174641	329.63	218.14
selenophosphate	2	0	0	0	0	0	0	3	0	-1.6115	-2.555	0	221.763	0	5	4	0	0	0	-2.174	0	2	-217.176	1520.23	440.617	0	1	-7	-2.029	0	0	0	0	0	0	0	5	5	0	0	0	-0.378	0.637248	114.494	213.888	194.166	1.25694	69.39	39.1
semiquinone	1	0	0	0	0	1	1	2	0	-0.0188	0.688	0	264.323	0	12	12	6	0	0	0.208	0	4	128.796	222.682	49.644	0	0.296	-0.209	-0.104	0.704	0.497	0.053	0	0	2	0	8	2	4	1	0	0.688	0.632317	70.3297	261.303	235.74	-1.07081	106.14	64.82
serine	16	0	0	0	0	0	0	3	1	-1.5955	-4.049	0	259.859	0	14	13	3	1	1	-2.811	2	1	95.151	362.114	54.717	0	0.321	-0.437	-0.113	0.679	0.922	0.093	0	0	1	2	7	4	7	0	0	-4.048	0.479015	167.025	253.589	221.794	0.260851	118	65.16
S-formylglutathione	3	0	0	0	0	0	0	7	0	-2.4565	-4.885	2	582.831	0	39	38	11	2	2	-3.485	3	5	99.237	2066.46	130.483	0	0.419	-1.41	-0.144	0.581	1.953	0.068	0	0	5	3	22	11	17	0	0	-6.357	0.00703593	333.113	527.083	469.924	-1.87784	333.13	206.14
shikimate	2	0	0	0	0	1	1	5	3	-1.1785	-1.154	0	340.246	0	22	22	7	1	3	-1.162	3	2	123.634	658.014	74.767	0	0.326	-0.603	-0.116	0.674	1.246	0.094	0	0	1	3	12	5	10	1	0	-2.624	0.219962	185.497	315.014	277.111	-0.345606	169.29	103.92
shikimate-3-phosphate	3	0	0	0	0	1	1	8	2	-1.1143	-1.225	0	388.647	0	27	27	7	1	3	-2.107	5	3	25.369	1070.33	101.072	0	0.468	-1.25	-0.171	0.532	1.419	0.081	0	0	2	2	16	9	11	1	0	-3.741	0.0348933	253.663	374.442	331.048	0.173478	226.12	144.05
S-hydroxymethylglutathione	3	0	0	0	0	0	0	13	1	-6.0715	-9.919	4	1001.03	0	77	76	21	4	4	-6.475	7	8	264.473	7110.55	210.468	0	0.372	-2.33	-0.131	0.628	4.565	0.073	0	0	8	7	42	21	35	0	3	-12.679	1.50885e-05	602.842	879.556	776.428	-2.84543	618.67	388.61
S-lactoyl-glutathione	3	0	0	0	0	0	0	8	1	-2.5655	-4.994	2	648.914	0	46	45	13	2	3	-3.37	4	5	204.582	2538.29	129.487	0	0.348	-1.311	-0.124	0.652	2.453	0.068	0	0	5	4	25	12	21	0	2	-6.466	0.00288025	368.615	574.334	508.738	-2.21995	380.35	238.04
S-methyl-5'-thioadenosine	5	1	1	2	1	0	1	6	2	-0.8669	-0.728	0	503.573	10	35	37	11	0	4	-0.917	3	0	329.366	1468.92	83.662	1	0.205	-0.539	-0.063	0.795	2.092	0.087	1	1	4	3	20	9	15	4	0	-0.728	0.024214	231.676	462.861	412.649	-1.54436	283	178.7
S-methyl-5-thio-D-ribose	1	0	1	1	0	0	0	4	3	-0.8495	-0.85	0	360.155	0	23	23	6	0	4	-0.824	3	0	223.421	601.453	52.729	1	0.192	-0.318	-0.066	0.808	1.339	0.079	0	0	1	2	11	5	12	2	0	-0.85	0.206608	157.743	326.378	288.748	-0.30951	175	119.36
spermidine	6	0	0	0	0	0	0	0	0	-0.9102	-1.169	0	410.931	0	29	28	7	0	0	-1.278	3	0	413.829	491.38	31.782	0	0.036	-0.04	-0.012	0.964	1.063	0.06	0	0	0	3	10	3	19	0	0	-4.11	0.421633	136.802	374.197	317.058	-1.49163	182.08	113.18
S-ribosyl-L-homocysteine	3	0	1	1	0	0	0	6	3	-1.7658	-4.478	0	485.761	0	34	34	9	1	5	-3.396	4	1	211.456	1261.23	88.136	1	0.281	-0.734	-0.098	0.719	1.883	0.085	0	0	2	3	17	8	17	2	0	-4.478	0.0310722	272.616	426.584	375.787	-0.897754	259.67	173.55
succinate	17	0	0	0	0	0	0	4	0	-0.41	-0.36	0	276.192	0	14	13	4	2	0	-0.526	0	2	-7.643	394.873	71.458	0	0.513	-0.68	-0.177	0.487	0.646	0.063	0	0	2	0	8	4	6	0	0	-3.031	0.429434	141.333	268.611	237.508	-0.19574	123.58	73.74
succinate semialdehyde	4	0	0	0	0	0	0	3	0	0.1925	-0.338	0	266.034	0	13	12	4	1	0	-0.548	0	2	35.507	299.768	62.247	0	0.439	-0.455	-0.156	0.561	0.583	0.059	0	0	2	0	7	3	6	0	0	-1.785	0.546532	105.831	261.228	231.254	-0.246097	110.78	64.82
succinyl-CoA	9	1	1	2	1	0	1	22	2	-2.8247	-3.15	2	1191.87	10	95	97	25	1	5	-3.941	12	7	428.349	10174.9	230.052	1	0.328	-2.683	-0.112	0.672	5.506	0.073	1	1	12	5	55	30	40	4	3	-9.022	9.60874e-08	650.739	1050.02	928.369	-0.241392	788.84	497.34
sulfate	3	0	0	0	0	0	0	4	0	-0.6578	-0.607	0	214.771	0	7	6	0	0	0	-2.174	0	2	-58.434	148.831	40.934	0	0.637	-0.445	-0.103	0.363	0.254	0.09	0	0	0	0	5	5	2	0	0	-3.554	0.460061	153.955	218.432	195.386	0.00548143	82.98	46.64
sulfite	5	0	0	0	0	0	0	3	0	-0.7538	-0.206	0	199.254	0	6	5	0	0	0	-2.174	0	1	-12.397	156.098	49.702	0	0.53	-0.405	-0.128	0.47	0.359	0.115	0	0	0	0	4	4	2	0	0	-2.381	0.542216	147.135	197.345	177.253	0.277044	76.74	41.5
sulphur dioxide	1	0	0	0	0	0	0	2	0	0.544	-0.047	0	165.374	0	3	2	0	0	0	-1.745	0	2	-174.874	349.73	114.655	0	1	-2	-0.656	0	0	0	0	0	0	0	3	3	0	0	0	-0.047	0.72461	70.3297	174.77	159.337	0.626574	45.44	33.95
S-ureidoglycolate	4	0	0	0	0	0	0	4	1	-1.501	-1.476	2	284.432	0	15	14	3	1	1	-1.959	3	2	16.729	609.785	85.906	0	0.474	-0.911	-0.169	0.526	1.012	0.102	0	0	2	3	9	6	6	0	0	-2.949	0.267278	208.952	276.368	244.237	-0.500268	140.18	75.11
tagatose-1,6-bisphosphate	3	0	0	0	0	0	0	12	3	-2.885	-3.017	0	514.093	0	34	33	6	0	3	-4.595	9	3	35.797	2129.8	147.83	0	0.467	-1.843	-0.172	0.533	2.104	0.102	0	0	3	3	20	14	14	0	2	-6.288	0.00407014	357.33	452.114	398.724	1.47923	302.56	183.16
tartronate semialdehyde	4	0	0	0	0	0	0	4	1	-0.4945	-1.025	0	245.454	0	11	10	3	1	1	-1.339	1	2	-21.235	354.005	70.016	0	0.541	-0.744	-0.189	0.459	0.631	0.083	0	0	2	1	7	4	4	0	0	-2.499	0.474888	141.333	241.675	216.011	-0.299725	107.61	58.99
taurine	3	0	0	0	0	0	0	3	0	-1.2682	-1.243	0	278.143	0	14	13	2	0	0	-4.794	1	2	74.42	253.73	38.688	0	0.371	-0.326	-0.067	0.629	0.551	0.067	0	0	0	1	7	5	7	0	0	-4.493	0.381168	170.985	273.117	239.426	0.233532	121.81	74.08
tetrahydrodipicolinate	3	0	0	0	0	1	1	5	0	0.0699001	0.26	0	348.324	0	21	21	7	2	1	0.196	1	3	59.455	586.404	72.408	0	0.418	-0.678	-0.136	0.582	0.945	0.064	0	0	3	0	12	5	9	1	0	-2.784	0.22344	150.523	331.478	292.378	-1.29636	168.9	105.64
tetrahydrofolate	11	0	0	0	1	2	3	9	0	-1.4114	-1.33	2	729.708	6	55	57	19	2	2	-0.516	7	6	313.698	3448.22	149.433	0	0.304	-1.311	-0.099	0.696	3.006	0.088	0	1	5	6	32	13	23	3	2	-5.462	0.00138925	332.17	665.603	585.656	-3.1287	417.96	267.19
tetrahydropteroyltri-L-glutamate	2	0	0	0	1	2	3	15	0	-2.97	-2.837	4	1095.72	6	87	89	29	4	4	-3.101	9	10	441.94	8164.83	219.045	0	0.312	-2.169	-0.103	0.688	4.788	0.083	0	1	9	8	50	21	37	3	3	-9.939	6.50447e-06	540.704	970.604	853.171	-4.89119	666.79	429.77
thiamine diphosphate	3	1	0	1	1	0	1	9	0	0.5729	0.69	0	630.753	11	45	46	12	0	0	-7.359	6	2	267.789	2289.35	112.488	0	0.307	-1.014	-0.092	0.693	2.294	0.071	0	0	4	1	26	14	19	3	1	-2.441	0.00100415	326.508	598.671	534.939	-1.72201	389.69	246.95
thiamine-phosphate	4	1	0	1	1	0	1	6	0	0.8527	0.976	0	566.532	11	40	41	12	0	0	-6.501	4	1	290.418	1578.96	94.389	0	0.268	-0.676	-0.081	0.732	1.847	0.07	0	0	3	1	22	10	18	3	0	-0.499	0.00730873	258.342	539.243	481.002	-2.63946	333.35	217.8
thiocyanate	2	0	0	0	0	0	0	1	0	0.6459	0.545	0	182.322	0	4	3	1	0	0	-0.387	1	0	51.054	66.206	38.018	0	0.369	-0.126	-0.126	0.631	0.215	0.07	0	0	0	0	3	2	1	0	0	0.545	0.613367	125.045	196.949	186.293	0.790839	73.34	37.38
thiosulfate	2	0	0	0	0	0	0	4	0	0.3343	0.074	0	226.232	0	6	5	0	0	0	-1.245	0	2	-142.145	234.388	71.03	0	0.823	-1.023	-0.28	0.177	0.043	0.043	0	0	0	0	5	5	1	0	0	-2.25	0.466843	118.453	210.045	190.374	0.552737	82.65	58.3
threonine	6	0	0	0	0	0	0	3	1	-1.218	-3.672	0	280.488	0	17	16	4	1	2	-2.502	2	1	136.98	392.809	48.455	0	0.257	-0.358	-0.091	0.743	1.033	0.081	0	0	1	2	8	4	9	0	0	-3.67	0.420406	167.025	268.676	233.843	-0.279589	134.96	78.88
thymidine	4	0	1	1	0	1	1	5	2	-1.4309	-1.238	3	433.907	0	31	32	10	0	3	-1.385	3	3	247.708	1090.2	77.328	1	0.238	-0.549	-0.088	0.762	1.76	0.076	0	0	3	3	17	7	14	2	0	-1.238	0.113293	157.576	396.688	347.638	-0.207975	229.62	151.94
thymine	2	0	0	0	0	1	1	2	0	-0.5652	-0.566	3	287.429	0	15	15	5	0	0	-0.557	2	3	122	409.019	66.123	0	0.317	-0.389	-0.111	0.683	0.837	0.087	0	0	2	2	9	4	6	1	0	-0.565	0.490813	100.504	279.819	247.948	-0.431557	124.34	77.17
trans-2-enoyl-CoA	3	n.a.e	n.a.e	n.a.e	n.a.e	n.a.e	n.a.e	20	n.a.e	n.a.e	-1.502	n.a.e	1156.77	n.a.e	90	92	24	n.a.e	5	n.a.e	12	0	395.329	11167.5	503.323	n.a.e	0.337	-4.224	-0.344	0.663	5.008	0.073	n.a.e	n.a.e	11	5	53	n.a.e	n.a.e	1	n.a.e	-7.351	n.a.e	588.398	1009.79	897.072	-0.535681	768.67	497
trans-aconitate	2	0	0	0	0	0	0	6	0	-0.5191	-0.337	0	329.004	0	18	17	6	3	0	-0.848	0	4	-39.001	706.264	94.608	0	0.554	-1.085	-0.186	0.446	0.873	0.076	0	0	3	0	12	6	6	1	0	-3.285	0.160679	203.674	319.688	285.986	-1.29044	173.96	99.81
trehalose	2	0	0	0	0	2	2	11	8	-4.2603	-4.261	0	485.777	0	45	46	12	0	10	-3.264	8	0	249.231	1973.12	92.143	3	0.241	-0.988	-0.092	0.759	3.109	0.1	0	0	3	8	23	11	22	2	2	-4.261	0.0112098	318.756	480.11	415.595	0.758615	318.83	207.85
trehalose 6-phosphate	6	0	0	0	0	2	2	14	7	-4.1961	-4.332	0	543.297	0	50	51	12	0	10	-4.331	10	1	180.12	2675.69	121.532	3	0.334	-1.646	-0.126	0.666	3.278	0.098	0	0	4	7	27	15	23	2	2	-5.818	0.00145144	386.922	539.538	469.532	1.35208	375.67	244.21
tryptophan	6	1	0	1	1	0	1	2	0	1.1421	-1.312	0	403.822	10	27	28	11	1	1	-1.566	2	1	186.794	757.24	64.348	0	0.303	-0.484	-0.068	0.697	1.115	0.068	1	1	1	2	15	4	12	2	0	-1.311	0.15615	152.844	379.089	333.579	-2.64014	203.28	128.96
tyrosine	2	0	0	0	1	0	1	3	1	0.5812	-1.847	0	372.61	6	24	24	9	1	1	-2.223	2	1	147.862	651.484	64.54	0	0.322	-0.506	-0.083	0.678	1.067	0.073	0	0	1	2	13	4	11	1	0	-1.795	0.198789	167.025	352.207	309.962	-1.65506	185.75	117.99
ubiquinol-8	5	0	0	0	1	0	1	4	2	5.4318	5.482	0	625.545	6	51	51	19	0	0	4.659	2	2	629.281	1448.41	49.016	2	0.046	-0.096	-0.013	0.954	1.995	0.058	0	0	2	2	23	4	28	4	1	5.482	0.0300175	99.7158	573.309	495.193	-4.61786	357.55	242.84
ubiquinone-8	3	0	0	0	0	1	1	4	0	14.4602	15.113	0	1415.99	0	127	127	49	0	0	16.369	0	12	1332.22	5628.88	91.453	2	0.057	-0.215	-0.02	0.943	3.525	0.041	0	0	4	0	53	4	74	16	2	15.113	5.12334e-05	82.3911	1218.1	1039.53	-16.7196	830.69	572.12
UDP-2,3-bis(3-hydroxymyristoyl)glucosamine	2	0	1	1	0	2	2	20	6	4.60021	4.352	4	1608.23	0	145	147	43	0	11	7.321	12	7	1119.78	13525.8	177.35	2	0.147	-1.252	-0.052	0.853	7.284	0.06	0	0	10	8	68	25	77	11	3	2.034	2.26261e-08	522.772	1382.29	1186.99	-7.41123	975.45	672.96
UDP-3-O-(3-hydroxymyristoyl)glucosamine	1	0	1	1	0	2	2	18	5	-0.00440133	-0.253	3	1163.9	0	103	105	29	0	10	1.638	11	6	749.961	8421.44	155.213	2	0.178	-1.288	-0.062	0.822	5.941	0.071	0	0	9	7	52	23	51	7	3	-2.874	1.23927e-06	497.875	1027.41	888.865	-3.33988	731.6	499.06
UDP-3-O-(3-hydroxymyristoyl)-N-acetylglucosamine	2	0	1	1	0	2	2	19	5	0.016998	-0.231	4	1209.38	0	108	110	31	0	10	2.049	11	7	696.619	9053	167.061	2	0.208	-1.579	-0.075	0.792	6	0.065	0	0	10	7	55	24	53	7	3	-2.549	7.02787e-07	487.27	1079.71	935.583	-3.77525	770.98	519.3
UDP-4-amino-4-deoxy-L-arabinose	4	0	1	1	0	2	2	15	4	-4.456	-4.704	3	715.958	0	57	59	14	0	8	-4.12	10	5	329.886	4273.17	147.235	2	0.283	-1.592	-0.1	0.717	4.041	0.094	0	0	7	6	34	20	23	3	3	-6.976	0.00014784	429.504	642.894	565.99	1.1398	456.17	292.23
UDP-D-galacto-1,4-furanose	3	0	2	2	0	1	1	17	6	-4.6771	-4.925	3	750.173	0	60	62	15	0	9	-4.859	11	5	296.036	4828.84	162.364	2	0.314	-1.907	-0.111	0.686	4.174	0.093	0	0	7	7	36	21	24	3	3	-7.243	8.04026e-05	447.975	667.776	588.754	1.22971	480.14	316.58
UDP-D-galactose	4	0	1	1	0	2	2	17	6	-4.6771	-4.925	3	740.446	0	60	62	15	0	9	-4.183	11	5	294.968	4807.76	160.38	2	0.313	-1.906	-0.111	0.687	4.174	0.092	0	0	7	7	36	21	24	3	3	-7.243	8.04026e-05	447.975	667.776	588.754	1.25133	480.14	307.32
UDP-D-glucose	7	0	1	1	0	2	2	17	6	-4.6771	-4.925	3	739.305	0	60	62	15	0	9	-4.183	11	5	254.566	4523.67	155.601	2	0.329	-2	-0.116	0.671	4.08	0.094	0	0	7	7	36	21	24	3	3	-7.243	8.04026e-05	447.975	667.776	588.754	1.25133	480.14	310.07
UDP-GlcNAc-enolpyruvate	3	0	1	1	0	2	2	19	4	-4.6182	-4.655	4	864.443	0	73	75	20	1	9	-3.124	10	8	285.991	6184.28	178.964	3	0.338	-2.365	-0.12	0.662	4.625	0.083	0	0	10	6	44	24	29	3	3	-8.447	1.06747e-05	487.27	801.855	707.645	-0.548317	589.92	385.18
UDP-glucuronate	3	0	1	1	0	2	2	18	5	-4.5749	-4.798	3	752.21	0	59	61	15	1	9	-4.662	10	6	227.429	5086.48	176.365	2	0.359	-2.268	-0.125	0.641	4.055	0.094	0	0	8	6	37	22	22	3	3	-8.59	4.80641e-05	474.815	668.37	592.241	0.31077	487.46	310.07
UDP-L-Ara4FN	2	0	1	1	0	2	2	16	4	-4.5134	-4.762	4	749.8	0	59	61	15	0	8	-4.216	10	6	270.646	4739.17	168.175	2	0.329	-1.968	-0.119	0.671	4.004	0.093	0	0	8	6	36	21	23	3	3	-7.08	0.000100639	418.899	677.945	599.675	0.890491	477.28	305.95
UDP-L-Ara4O	3	0	1	1	0	2	2	16	4	-4.2396	-4.348	3	705.041	0	54	56	14	0	7	-4.431	9	6	253.818	4165.68	154.005	2	0.328	-1.853	-0.118	0.672	3.803	0.091	0	0	8	5	34	20	20	3	3	-6.666	0.000170894	403.811	633.136	561.192	0.838625	447.61	284.34
UDP-N-acetyl-D-glucosamine	7	0	1	1	0	2	2	17	5	-4.9453	-5.194	4	792.646	0	66	68	17	0	9	-3.743	11	6	325.972	5284.58	165.371	2	0.303	-1.934	-0.11	0.697	4.438	0.089	0	0	8	7	39	22	27	3	3	-7.512	4.35196e-05	454.4	725.196	638.489	0.679646	524.47	340.25
UDP-N-acetyl-D-mannosamine	2	0	1	1	0	2	2	17	5	-4.9453	-5.194	4	792.646	0	66	68	17	0	9	-3.743	11	6	325.972	5284.58	165.371	2	0.303	-1.934	-0.11	0.697	4.438	0.089	0	0	8	7	39	22	27	3	3	-7.512	4.35196e-05	454.4	725.196	638.489	0.679646	524.47	340.25
UDP-N-acetylmuramate	4	0	1	1	0	2	2	19	4	-4.5965	-4.819	4	864.931	0	75	77	20	1	10	-2.967	10	7	298.758	6204.94	175.506	3	0.331	-2.322	-0.118	0.669	4.688	0.08	0	0	10	6	44	24	31	3	3	-8.611	1.03786e-05	487.27	807.127	709.954	-0.122696	595.31	390.67
UDP-N-acetylmuramoyl-L-alanine	4	0	1	1	0	2	2	20	4	-5.0525	-5.275	5	969.528	0	85	87	23	1	11	-3.136	11	8	334.147	7582.46	188.956	3	0.331	-2.542	-0.118	0.669	5.15	0.073	0	0	11	7	49	26	36	3	3	-9.067	2.74873e-06	529.197	894.554	785.47	-0.888781	668.4	430.8
UDP-N-acetylmuramoyl-L-alanyl-D-glutamate	4	0	1	1	0	2	2	23	4	-5.8318	-6.029	6	1147.67	0	101	103	28	2	12	-4.282	12	10	392.128	10494.8	223.913	3	0.332	-2.989	-0.118	0.668	6.026	0.074	0	0	13	8	58	30	43	3	3	-11.295	1.87952e-07	633.464	1047.05	919.227	-1.73223	792.81	515.18
UDP-N-acetylmuramoyl-L-alanyl-D-glutamyl-meso-2,6-diaminoheptanedioate-D-alanine	2	0	1	1	0	2	2	27	4	-10.2697	-12.831	8	1500.5	0	133	135	38	0	15	-15.313	15	13	446.215	16537.7	315.697	3	0.354	-4.292	-0.144	0.646	6.548	0.063	0	0	13	10	75	37	58	4	3	-15.148	7.04731e-09	779.658	1319.8	1155.68	-3.46089	1052.47	655.12
UDP-N-acetylmuramoyl-L-alanyl-D-glutamyl-meso-2,6-diaminopimelate	7	0	1	1	0	2	2	26	4	-6.7755	-9.427	7	1400.42	0	125	127	35	3	14	-7.975	14	12	491.144	14974.7	262.559	3	0.324	-3.475	-0.115	0.676	7.242	0.073	0	0	15	10	70	35	55	4	3	-14.692	4.79105e-09	790.263	1259.47	1102.29	-2.97021	966.98	621.85
UDP-N-acetylmuramoyl-L-alanyl-D-glutamyl-meso-2,6-diaminopimelyl-D-alanyl-D-alanine	2	0	1	1	0	2	2	28	4	-7.6875	-10.339	9	1600.85	0	145	147	41	3	16	-8.49	16	14	589.607	19400.5	291.968	3	0.316	-3.823	-0.113	0.684	8.26	0.069	0	0	17	12	80	39	65	4	3	-15.604	3.36057e-10	874.116	1434.32	1253.32	-4.46076	1113.16	715.84
UDP-N-acetyl-β-D-mannosaminouronate	3	0	1	1	0	2	2	18	4	-4.8431	-5.066	4	804.46	0	65	67	17	1	9	-4.222	10	7	241.026	5570.93	182.224	2	0.357	-2.361	-0.126	0.643	4.253	0.09	0	0	9	6	40	23	25	3	3	-8.858	2.60153e-05	481.24	725.79	641.976	-0.258723	531.79	341.97
undecaprenyl N-acetyl-glucosaminyl-N-acetyl-mannosaminuronate pyrophosphate	4	0	0	0	0	2	2	18	4	14.3946	13.269	2	2179.16	0	208	209	71	0	10	15.281	10	16	1524.34	19518.9	207.567	3	0.142	-1.423	-0.051	0.858	7.749	0.047	0	0	8	6	93	22	115	23	4	11.794	2.36701e-10	465.306	1925.1	1648.34	-19.8938	1409.56	968.97
undecaprenyl N-acetyl-glucosaminyl-N-acetyl-mannosaminuronate-4-acetamido-4,6-dideoxy-D-galactose pyrophosphate	2	0	0	0	0	3	3	22	5	13.2677	12.142	3	2356.87	0	234	236	79	0	15	n.a.e	12	17	1638	25371	238.804	5	0.146	-1.728	-0.054	0.854	9.229	0.049	0	0	11	8	106	27	128	24	4	10.667	8.36737e-12	554.795	2131.85	1825.35	-20.6764	1586.21	1085.25
undecaprenyl phosphate-α-L-Ara4FN	2	0	0	0	0	1	1	8	2	17.697	17.349	1	1876.08	0	171	171	61	0	4	19.992	5	13	1524.6	10959.8	131.367	1	0.074	-0.453	-0.026	0.926	5.673	0.048	0	0	4	3	71	10	100	22	2	17.192	1.70647e-07	209.808	1596.16	1361.36	-19.8927	1106.33	775.86
undecaprenyl phosphate-α-L-Ara4N	1	0	0	0	0	1	1	7	2	17.7544	17.406	0	1844.23	0	169	169	60	0	4	20.088	5	12	1577.93	10190.4	113.181	1	0.052	-0.301	-0.017	0.948	5.486	0.047	0	0	3	3	69	9	100	22	2	17.273	2.50693e-07	220.413	1561.11	1327.68	-19.6883	1085.22	760.08
undecaprenyl-N-acetyl-α-D-glucosaminyl-pyrophosphate	2	0	0	0	0	1	1	12	3	16.9853	16.63	1	1990.01	0	183	183	63	0	5	20.06	8	14	1612.33	14266.1	151.755	1	0.087	-0.636	-0.029	0.913	6.674	0.049	0	0	5	4	78	15	105	22	4	15.156	1.00739e-08	313.476	1702.84	1454.11	-18.9745	1209.86	847.89
unknown C3 fragment	1	0	0	0	0	0	0	1	0	-0.244	-0.105	0	216.763	0	10	9	3	0	0	-0.208	0	1	125.347	84.316	25.396	0	0.209	-0.082	-0.082	0.791	0.31	0.036	0	0	1	0	4	1	6	0	0	-0.105	0.819248	43.4905	213.398	186.046	-0.117281	78.44	45.96
uracil	8	0	0	0	0	1	1	2	0	-1.1183	-1.012	3	261.105	0	12	12	4	0	0	-1.056	2	3	79.011	371.082	71.118	0	0.375	-0.441	-0.133	0.625	0.737	0.093	0	0	2	2	8	4	4	1	0	-1.01	0.557845	100.504	262.575	234.914	-0.275759	104.96	58.3
urate	2	0	1	1	0	1	1	3	0	-1.763	-1.763	5	317.666	0	16	17	5	0	0	-1.448	4	4	21.209	790.797	110.588	0	0.473	-0.952	-0.166	0.527	1.061	0.115	0	1	3	4	12	7	4	2	0	-1.661	0.247404	157.518	303.141	271.112	-0.0822159	141.15	79.57
urea	2	0	0	0	0	0	0	1	0	-1.0421	-1.043	2	202.015	0	8	7	1	0	0	-1.66	2	1	101.22	231.825	56.429	0	0.287	-0.28	-0.105	0.713	0.696	0.132	0	0	1	2	4	3	4	0	0	-1.043	0.653103	148.554	203.927	178.519	0.360499	77.29	30.52
uridine	10	0	1	1	0	1	1	6	3	-2.5571	-2.451	3	417.309	0	29	30	9	0	4	-2.219	4	3	237.338	1221.49	85.612	1	0.244	-0.643	-0.091	0.756	1.993	0.094	0	0	3	4	17	8	12	2	0	-2.449	0.0941011	193.078	384.671	339.873	-0.151367	223.16	139.6
uridine-5'-diphosphate	11	0	1	1	0	1	1	12	2	-2.7727	-2.809	3	555.974	0	39	40	9	0	4	-3.947	8	5	145.461	2534.03	136.12	1	0.378	-1.606	-0.135	0.622	2.641	0.093	0	0	5	3	25	16	14	2	2	-6.431	0.00181497	329.409	503.527	447.747	0.955949	336.34	212.31
uridine-5'-phosphate	7	0	1	1	0	1	1	9	2	-2.4929	-2.522	3	491.417	0	34	35	9	0	4	-3.286	6	4	97.621	1723.93	121.751	1	0.402	-1.392	-0.154	0.598	2.071	0.091	0	0	4	3	21	12	13	2	1	-4.034	0.0131433	261.243	444.099	393.81	0.311461	280	174.58
uroporphyrinogen-III	4	4	0	4	0	0	0	16	0	3.8572	4.06	0	908.292	20	104	108	40	8	0	-0.896	4	8	105.299	6468.79	186.762	0	0.442	-3.148	-0.153	0.558	3.973	0.053	0	0	8	4	60	20	44	8	3	-6.235	2.50685e-07	600.66	1118.93	984.919	-4.28844	799.56	531.3
UTP	9	0	1	1	0	1	1	15	2	-3.0525	-3.096	3	622.227	0	44	45	9	0	4	-4.607	10	6	116.799	3315.76	154.17	1	0.411	-2.069	-0.143	0.589	2.96	0.091	0	0	6	3	29	20	15	2	2	-8.192	0.000248175	397.575	562.956	501.684	1.67464	392.68	247.98
valine	4	0	0	0	0	0	0	2	0	0.1357	-2.318	0	290.77	0	19	18	5	1	1	-2.286	1	1	161.115	322.355	39.065	0	0.225	-0.248	-0.078	0.775	0.853	0.056	0	0	1	1	8	3	11	1	0	-2.318	0.461175	131.524	278.536	240.624	-0.721864	139.63	84.37
xanthine	7	1	0	1	0	1	1	4	0	-0.7176	-0.718	3	300.645	5	15	16	5	0	0	-0.684	4	2	62.846	652.109	95.092	0	0.416	-0.725	-0.14	0.584	1.018	0.114	0	1	3	3	11	6	4	2	0	0.005	0.294815	136.051	295.31	264.079	-0.0876042	136.7	77.51
xanthosine	3	1	1	2	0	1	1	7	3	-2.4339	-2.434	3	455.518	5	32	34	10	0	4	-2.431	6	2	100.838	1618.34	120.454	1	0.401	-1.276	-0.146	0.599	1.907	0.091	0	1	4	5	20	10	12	3	0	-2.364	0.0363116	241.491	429.73	380.853	-0.370814	252.83	159.83
xanthosine-5-phosphate	8	1	1	2	0	1	1	10	2	-2.3697	-2.506	3	529.71	5	37	39	10	0	4	-3.498	8	3	25.224	2317.39	154.506	1	0.478	-1.917	-0.174	0.522	2.092	0.093	0	1	5	4	24	14	13	3	2	-3.909	0.00480785	309.657	489.158	434.79	0.185877	309.67	192.42
XDP	1	1	1	2	0	1	1	13	2	-2.6495	-2.793	3	594.956	5	42	44	10	0	4	-4.159	10	4	7.197	3081.24	170.681	1	0.494	-2.37	-0.174	0.506	2.424	0.092	0	1	6	4	28	18	14	3	2	-6.331	0.000659121	377.823	548.586	488.727	0.895573	366.01	229.12
XTP	4	1	1	2	0	1	1	16	2	-2.9293	-3.079	3	661.588	5	47	49	10	0	4	-4.819	12	5	-20.619	3964.38	190.101	1	0.514	-2.869	-0.176	0.485	2.707	0.091	0	1	7	4	32	22	15	3	3	-8.092	9.00368e-05	445.989	608.014	542.664	1.66171	422.35	263.08
α-D-galactose	2	0	0	0	0	1	1	6	5	-2.5134	-2.514	0	337.194	0	24	24	6	0	5	-2.213	5	0	158.917	779.171	70.469	1	0.27	-0.609	-0.103	0.73	1.646	0.101	0	0	1	4	12	6	12	1	0	-2.514	0.208758	200.19	315.862	274.588	0.663367	174.54	110.1
α-D-galactose 1-phosphate	3	0	0	0	0	1	1	9	4	-2.4492	-2.585	0	387.842	0	29	29	6	0	5	-2.677	7	1	82.276	1214.2	96.162	1	0.396	-1.216	-0.149	0.604	1.855	0.094	0	0	2	4	16	10	13	1	1	-3.628	0.0327206	268.356	375.29	328.525	1.20644	231.37	143.37
α-D-glucose	2	0	0	0	0	1	1	6	5	-2.5134	-2.514	0	337.194	0	24	24	6	0	5	-2.213	5	0	158.917	779.171	70.469	1	0.27	-0.609	-0.103	0.73	1.646	0.101	0	0	1	4	12	6	12	1	0	-2.514	0.208758	200.19	315.862	274.588	0.663367	174.54	110.1
α-D-glucose 1-phosphate	9	0	0	0	0	1	1	9	4	-2.4492	-2.585	0	387.842	0	29	29	6	0	5	-2.677	7	1	82.276	1214.2	96.162	1	0.396	-1.216	-0.149	0.604	1.855	0.094	0	0	2	4	16	10	13	1	1	-3.628	0.0327206	268.356	375.29	328.525	1.20644	231.37	143.37
α-D-glucose 6-phosphate	4	0	0	0	0	1	1	9	4	-2.4492	-2.585	0	411.855	0	29	29	6	0	5	-3.281	7	1	103.046	1285.33	103.811	1	0.376	-1.16	-0.145	0.624	1.922	0.104	0	0	2	3	16	10	13	1	1	-4.071	0.0327206	268.356	375.29	328.525	1.17222	231.38	147.14
α-D-mannose 1-phosphate	3	0	0	0	0	1	1	9	4	-2.4492	-2.585	0	387.842	0	29	29	6	0	5	-2.677	7	1	82.276	1214.2	96.162	1	0.396	-1.216	-0.149	0.604	1.855	0.094	0	0	2	4	16	10	13	1	1	-3.628	0.0327206	268.356	375.29	328.525	1.20644	231.37	143.37
α-D-ribose-1-phosphate	9	0	1	1	0	0	0	8	3	-1.9385	-2.075	0	365.904	0	25	25	5	0	4	-2.528	6	1	86.31	991.429	88.248	1	0.383	-1.029	-0.142	0.617	1.656	0.097	0	0	2	3	14	9	11	1	0	-3.117	0.0611866	232.854	345.283	302.744	1.25577	202.44	126.56
α-iminosuccinate	3	0	0	0	0	0	0	5	0	-0.654	-0.464	0	279.376	0	14	13	4	2	0	-0.855	1	3	-43.038	484.879	78.692	0	0.571	-0.918	-0.188	0.429	0.689	0.073	0	0	2	0	9	5	5	0	0	-3.202	0.298583	190.233	276.291	246.671	-0.0379878	138.71	76.83
α-ribazole	3	1	1	2	1	0	1	5	3	0.8791	0.879	0	485.638	10	38	40	14	0	4	0.771	3	0	366.515	1241.74	62.534	1	0.158	-0.366	-0.046	0.842	1.953	0.071	1	1	2	3	20	6	18	3	0	0.885	0.0633628	157.638	453.908	397.286	-2.49327	271.22	176.3
α-ribazole-5'-P	6	1	1	2	1	0	1	8	2	0.9433	0.807	0	560.951	10	43	45	14	0	4	-0.296	5	1	298.829	1923.41	98.944	1	0.256	-0.804	-0.085	0.744	2.341	0.076	1	1	3	2	24	10	19	3	0	-0.661	0.00859899	225.804	513.337	451.223	-1.82009	328.06	215.4
β-alanine	4	0	0	0	0	0	0	2	0	-0.9433	-3.397	0	250.686	0	13	12	3	1	0	-3.143	1	1	99.013	264.106	47.254	0	0.314	-0.311	-0.108	0.686	0.68	0.07	0	0	1	1	6	3	7	0	0	-3.396	0.593335	131.524	248.362	216.526	0.18045	105.07	59.68
β-D-galactose	4	0	0	0	0	1	1	6	5	-2.5134	-2.514	0	337.194	0	24	24	6	0	5	-2.213	5	0	158.917	779.171	70.469	1	0.27	-0.609	-0.103	0.73	1.646	0.101	0	0	1	4	12	6	12	1	0	-2.514	0.208758	200.19	315.862	274.588	0.663367	174.54	110.1
β-D-galactoside	2	n.a.e	n.a.e	n.a.e	n.a.e	n.a.e	n.a.e	5	n.a.e	n.a.e	-1.926	n.a.e	351.367	n.a.e	24	24	6	n.a.e	5	n.a.e	4	0	116.275	1366.6	264.943	n.a.e	0.339	-2.403	-0.646	0.661	1.378	0.087	n.a.e	n.a.e	2	4	13	n.a.e	n.a.e	1	n.a.e	-2.054	n.a.e	170.719	324.164	284.481	0.816582	198.11	125.19
β-D-glucose	9	0	0	0	0	1	1	6	5	-2.5134	-2.514	0	337.194	0	24	24	6	0	5	-2.213	5	0	158.917	779.171	70.469	1	0.27	-0.609	-0.103	0.73	1.646	0.101	0	0	1	4	12	6	12	1	0	-2.514	0.208758	200.19	315.862	274.588	0.663367	174.54	110.1
β-D-glucose 1-phosphate	1	0	0	0	0	1	1	9	4	-2.4492	-2.585	0	387.842	0	29	29	6	0	5	-2.677	7	1	82.276	1214.2	96.162	1	0.396	-1.216	-0.149	0.604	1.855	0.094	0	0	2	4	16	10	13	1	1	-3.628	0.0327206	268.356	375.29	328.525	1.20644	231.37	143.37
β-D-glucose-6-phosphate	10	0	0	0	0	1	1	9	4	-2.4492	-2.585	0	411.855	0	29	29	6	0	5	-3.281	7	1	103.046	1285.33	103.811	1	0.376	-1.16	-0.145	0.624	1.922	0.104	0	0	2	3	16	10	13	1	1	-4.071	0.0327206	268.356	375.29	328.525	1.17222	231.38	147.14
β-D-glucuronoside	2	n.a.e	n.a.e	n.a.e	n.a.e	n.a.e	n.a.e	6	n.a.e	n.a.e	-2.947	n.a.e	361.357	n.a.e	23	23	6	n.a.e	5	n.a.e	3	0	13.536	1771.52	302.403	n.a.e	0.482	-3.531	-0.725	0.518	1.206	0.084	n.a.e	n.a.e	3	3	14	n.a.e	n.a.e	4	n.a.e	-3.399	n.a.e	197.558	324.758	287.968	0.0440138	205.43	126.56
β-D-ribofuranose	2	0	1	1	0	0	0	5	4	-2.0027	-2.003	0	310.42	0	20	20	5	0	4	-2.064	4	0	161.487	594.285	62.093	1	0.246	-0.46	-0.093	0.754	1.409	0.103	0	0	1	3	10	5	10	1	0	-2.003	0.337013	164.688	285.855	248.807	0.745332	145.62	93.29
β-D-ribopyranose	1	0	0	0	0	1	1	5	4	-2.0027	-2.003	0	304.448	0	20	20	5	0	4	-2.181	4	0	139.968	587.689	63.387	1	0.278	-0.519	-0.104	0.722	1.35	0.098	0	0	1	3	10	5	10	1	0	-2.003	0.337013	164.688	285.855	248.807	0.668641	145.63	89.17
γ-butyrobetaine	2	0	0	0	0	0	0	2	0	-1.0092	-0.984	0	352.76	0	26	25	7	1	0	-3.921	0	1	217.287	596.035	51.895	0	0.206	-0.169	-0.071	0.794	1.442	0.069	0	0	1	0	10	3	16	0	0	-2.454	0.551112	68.3388	328.984	282.386	-1.9919	184.21	112.84
γ-butyrobetainyl-CoA	2	1	1	2	1	0	1	20	2	-6.1351	-8.9	2	1270.04	10	103	105	28	0	5	-7.32	5	6	566.01	9832.53	248.418	1	0.287	-2.737	-0.126	0.713	4.647	0.061	1	1	11	5	57	29	46	4	2	-8.179	1.2788e-06	577.745	1110.39	973.248	-2.33561	860.79	540.56
γ-glutamyl-L-putrescine	3	0	0	0	0	0	0	3	0	-1.6135	-4.067	1	482.399	0	34	33	9	1	1	-3.451	3	2	322.159	1074.85	69.954	0	0.191	-0.394	-0.067	0.809	1.669	0.067	0	0	2	3	15	6	19	0	0	-4.976	0.109419	225.982	430.172	370.324	-1.46782	242.96	151.6
a calculated with Tripos Benchware DataMiner (Version 1.6. Tripos Associates Inc. St. Louis, MO.)
b calculated with Sybyl (Version 7.0. Tripos Associates Inc. St. Louis, MO.)
c calculated with Pipeline Pilot (Student Edition. Version 6.1.5. SciTegic Accelrys Inc. San Diego, CA.)
d calculated with Cerius2 (Version 4.11L. Accelrys Inc. San Diego, CA.)
e not available
Descriptor	Characterization
5mem arom rings Molecules	Number of 5 membered aromatic rings
5mem nonarom rings Molecules	Number of 5 membered nonaromatic rings
5mem rings Molecules	Number of 5 membered rings
6mem arom rings Molecules	Number of 6 membered aromatic rings
6mem nonarom rings Molecules	Number of 6 membered nonaromatic rings
6mem rings Molecules	Number of 6 membered rings
Acceptor	Number of hydrogen acceptors
Alcohol Molecules	Number of alcohol
ALogP	The Ghose and Crippen octanol-water partition coefficient
AlogP98 Molecules	Water/octanol partition coeff
Amide Molecules	Number of amide
AREA	Molecular total surface area
Aromatic Bonds Molecules	Number of aromatic bonds
AtomCount	Number of atoms in the molecule
BondCount	Number of bonds in the molecule
C Count	Number of Carbon atoms
Carbox acid Molecules	Number of carbox acid
Chiral	Number of chiral center
CLOGP	Partition coefficient octanol/water
Donor	Number of hydrogen donors
Double Bonds Molecules	Number of double Bonds
DPSA1	Partial positive surface area minus partial negative surface area
DPSA2	Total charge weighted partial positive surface area minus total charge weighted partial negative surface area
DPSA3	Atomic charge weighted partial positive surface area minus atomic charge weighted partial negative surface area
Ether Molecules	Number of ether
FNSA1	Ratio of partial negative surface area on total molecular surface area
FNSA2	Ratio of total charge weighted partial negative surface area on total molecular surface area
FNSA3	Ratio of atomic charge weighted partial negative surface area on total molecular surface area
FPSA1	Ratio of partial positive surface area on total molecular surface area
FPSA2	Ratio of total charge weighted partial positive surface area on total molecular surface area
FPSA3	Ratio of atomic charge weighted partial positive surface area on total molecular surface area
Fused arom rings Molecules	Number of fused aromatic rings
Fused rings Molecules	Number of fused rings
HBA Count	Number of hydrogen bond acceptors
HBD Count	Number of hydrogen bond donating groups in the molecule
Heavy Atoms	Number of heavy atoms
Hetero atoms Molecules	Number of Hetero atoms
Hydrogens Molecules	Number of hydrogen atom
Hydrophobe	Number of Hydrophobe
Lipinski violations Molecules	Number of failing Lipinski criteria
LogD	Octanol-water partition coefficient calculated taking into account the ionization states of the molecule
LScore Molecules	Floating point Lipinski measure
Molecular FractionalPolarSASA	Polar solvent accessible surface area for each molecule using a 2D approximation
Molecular SASA	Total solvent accessible surface area for each molecule using a 2D approximation
Molecular SAVol	Solvent accessible volume for each molecule using a 2D approximation
Molecular Solubility	Water solubility, expressed as logS, where S is the solubility in mol/L
Molecular SurfaceArea	Total surface area for each molecule using a 2D approximation
Molecular Volume	3D volume for each molecule using the current 3D coordinates
MR Molecules	Ghose and Crippen estimate of molar refractivity
MW	Molecular weight
N Count	Number of Nitrogen atoms
Num AromaticRings	Number of base rings that are aromatic
Num H Donors	Number of hydrogen donors
O Count	Number of Oxygen atoms
P Count	Number of Phosphorus atoms
pLC50 Molecules	Negative log of Lethal concentration 50%
PNSA1	Partial negative surface area
PNSA2	Total charge weighted partial negative surface area
PNSA3	Atomic charge weighted partial negative surface area
Polarizability Molecules	Estimates the molecular polarizability of each structure
PPSA1	Partial positive surface area
PPSA2	Total charge weighted partial positive surface area
PPSA3	Atomic charge weighted partial positive surface area
PSA	Molecular polar surface area (includes all O, N, S atoms and covalently bonded H's)
PV	Molecular polar volume (includes O, N, S atoms and covalently bonded H's)
RingCount	Number of hydrogen donors
RNCG	Ratio of most negative charge on sum total negative charge（Relative negative charge）
RNCS	Relative negative charge surface area
Rotatable Molecules	Number of rotatable bonds
RotBonds	Number of rotatable bonds in the molecule
RPCG	Ratio of most positive charge on sum total positive charge（Relative positive charge）
RPCS	Relative positive charge surface area
S Count	Number of Sulfur atoms
Single Bonds Molecules	Number of single Bonds
TPSA Molecules	Topological Polar Surface Area
VOL	Molecular surface volume
Volume Molecules	Estimates the molecular volume of each structure
WNSA1	Fraction of the product between partial negative surface area and total molecular surface area on 1000
WNSA2	Fraction of the product between Total charge weighted partial negative surface area and total molecular surface area on 1000
WNSA3	Fraction of the product between atomic charge weighted partial negative surface area and total molecular surface area on 1000
WPSA1	Fraction of the product between partial positive surface area and total molecular surface area on 1000
WPSA2	Fraction of the product between total charge weighted partial positive surface area and total molecular surface area on 1000
WPSA3	Fraction of the product between atomic charge weighted partial positive surface area and total molecular surface area on 1000
[truncated: 35 more columns]
