# Supplementary material for: Chemical Basis of Metabolic Network Organization
Source: PLoS Comput Biol. 2011 Oct 13;7(10):e1002214. doi: 10.1371/journal.pcbi.1002214 (PMC3192814; doi:10.1371/journal.pcbi.1002214)
Supplement: Table S3 — Basic information for S. cerevisiae metabolites that are involved in the metabolic network. (XLS) [file pcbi.1002214.s004.xls]

## Sheet: Sheet1
Table S3 Basic information for S. cerevisiae metabolites that are involved in the metabolic network.
Metabolite	Age	Degree	5mem arom rings Moleculesa	5mem nonarom rings Moleculesa	5mem rings Moleculesa	6mem arom rings Moleculesa	6mem nonarom rings Moleculesa	6mem rings Moleculesa	Acceptorb	Alcohol Moleculesa	AlogP98 Moleculesa	ALogPc	Amide Moleculesa	AREAb	Aromatic Bonds Moleculesa	AtomCountb	BondCountb	C Countc	Carbox acid Moleculesa	Chiralb	ClogPd	Degree	Donorb	Double Bonds Moleculesa	DPSA1b	DPSA2b	DPSA3b	Ether Moleculesa	FNSA1b	FNSA2b	FNSA3b	FPSA1b	FPSA2b	FPSA3b	Fused arom rings Moleculesa	Fused rings Moleculesa	HBA Countc	HBD Countc	Heavy Atoms Moleculesa	Hetero atoms Moleculesa	Hydrogens Moleculesa	Hydrophobeb	Lipinski violations Moleculesa	LogDc	LScore Moleculesa	Molecular FractionalPolarSASAc	Molecular SASAc	Molecular SAVolc	Molecular Solubilityc
(+)-ureidoglycolic acid	late	6	0	0	0	0	0	0	4	1	-1.501	-1.476	2	306.7	15	9	14	3	1	1	-1.959	6	3	2	37.871	589.665	81.498	0	0.438	-0.843	-0.157	0.562	1.08	0.109	0	0	2	3	16	6	11	0	0	-2.949	0.267278	208.952	276.368	244.237	-0.500268
(2-amino-4-hydroxy-7,8-dihydropteridin-6-yl)methyl trihydrogen diphosphate	late	7	0	0	0	1	1	2	13	1	-0.9933	-0.971	0	596.7	33	22	34	7	0	0	-1.059	8	11	3	153.916	2227.62	138.544	0	0.371	-1.385	-0.119	0.629	2.348	0.113	0	1	5	3	21	15	11	1	2	-3.937	0.00248426	329.247	482.658	429.465	1.33721
(2E)-3-(methoxycarbonyl)pent-2-enedioic acid	late	6	0	0	0	0	0	0	6	0	-0.2681	-0.111	0	401.6	21	13	20	7	2	0	-0.321	6	0	4	69.06	781.441	82.808	0	0.414	-0.806	-0.141	0.586	1.14	0.065	0	0	4	0	14	6	10	1	0	-1.698	0.160337	174.203	346.238	307.672	-1.38354
(2R,3R)-2,3-dihydroxy-3-methylpentanoic acid	late	6	0	0	0	0	0	0	4	2	-0.199701	-0.175	0	323.9	22	10	21	6	1	2	-0.705	7	2	1	139.358	494.19	50.188	0	0.285	-0.435	-0.099	0.715	1.091	0.056	0	0	1	1	6	4	6	0	0	-1.642	0.322153	149.995	301.173	261.291	-0.678987
(2R,3S)-3-isopropylmalate(2-)	early	8	0	0	0	0	0	0	5	1	0.1083	0.159	0	334.3	24	12	23	7	2	2	-0.283	9	1	2	103.192	611.268	62.884	0	0.346	-0.632	-0.121	0.654	1.197	0.068	0	0	2	1	18	5	16	0	0	-2.777	0.187824	176.834	328.793	287.386	-1.47012
(2S)-2-[5-amino-1-(5-phospho-beta-D-ribosyl)imidazole-4-carboxamido]succinic acid	late	8	1	1	2	0	0	0	14	2	-3.3471	-3.432	1	585.7	49	30	50	13	2	5	-3.746	9	8	4	49.928	3022.28	148.954	1	0.457	-2.36	-0.165	0.543	2.8	0.089	0	0	6	4	11	17	9	2	2	-7.827	0.000495447	444.943	596.204	527.361	-0.630553
(2S)-2-hydroxy-2-methyl-3-oxobutanoic acid	late	6	0	0	0	0	0	0	4	1	-0.7994	-0.634	0	288.9	17	9	16	5	1	1	-0.399	7	1	2	97.349	387.954	46.826	0	0.332	-0.445	-0.107	0.668	0.898	0.055	0	0	2	0	12	4	13	0	0	-2.108	0.405817	141.333	271.76	238.998	-0.701262
(2S)-2-isopropyl-3-oxosuccinate(2-)	late	6	0	0	0	0	0	0	5	0	0.4619	0.652	0	346.3	22	12	21	7	2	1	-0.084	7	0	3	24.111	602.916	69.213	0	0.465	-0.81	-0.151	0.535	0.931	0.049	0	0	3	0	13	5	20	1	0	-2.289	0.190953	168.172	324.16	285.605	-1.94409
(2S,3R)-3-hydroxybutane-1,2,3-tricarboxylic acid	late	3	0	0	0	0	0	0	7	1	-1.135	-1.059	0	358.7	24	14	23	7	3	2	-1.763	3	1	3	-2.206	836.76	83.344	0	0.503	-1.174	-0.168	0.497	1.159	0.064	0	0	3	0	16	7	10	1	0	-3.977	0.089974	239.175	342.061	302.509	-1.06593
(3R,5S)-1-pyrroline-3-hydroxy-5-carboxylic acid	late	4	0	1	1	0	0	0	4	1	-0.1722	-0.961	0	301.4	16	9	16	5	1	2	-2.675	6	2	2	97.565	407.018	61.156	0	0.338	-0.457	-0.116	0.662	0.894	0.087	0	0	2	1	2	4	2	1	0	-2.538	0.408725	123.684	279.167	246.883	-0.476069
(6R)-5,10-methenyltetrahydrofolic acid	late	4	0	1	1	1	2	3	10	0	-2.3528	-1.312	2	747.4	55	33	58	20	2	2	-0.9	6	5	7	314.832	3405.08	137.312	0	0.289	-1.113	-0.089	0.711	3.443	0.094	0	3	5	4	17	13	12	3	2	-4.214	0.00203491	316.423	649.928	573.999	-1.77088
(6S)-5,6,7,8-tetrahydrofolic acid	late	15	0	0	0	1	2	3	7	0	1.5516	0.068	2	754.2	48	32	50	19	2	2	-1.366	16	1	6	-162.09	4606.97	216.995	0	0.607	-5.38	-0.257	0.393	0.729	0.03	0	1	5	0	33	13	25	2	1	-5.255	0.00459983	204.202	609.09	553.333	-3.46086
(E)-hexadec-2-enoyl-CoA	late	7	1	1	2	1	0	1	21	2	5.6483	3.87	2	1537	125	65	127	37	0	5	3.05	7	10	7	554.516	11203.6	215.737	1	0.32	-3.2	-0.1	0.68	4.091	0.041	0	1	11	2	18	28	30	8	4	0.727	2.24691e-08	505.692	1294.69	1137.26	-7.31706
(N(omega)-L-arginino)succinic acid	late	4	0	0	0	0	0	0	8	0	-1.486	-4.278	0	573.2	38	20	37	10	3	2	-2.732	5	4	4	140.106	1864.93	114.893	0	0.378	-1.229	-0.129	0.622	2.024	0.071	0	0	3	3	33	10	23	0	1	-7.253	0.0135044	335.28	485.514	424.694	-0.915965
(R)-2,3-dihydroxy-3-methylbutanoic acid	late	2	0	0	0	0	0	0	4	2	-0.7234	-0.698	0	299.3	19	9	18	5	1	1	-1.234	3	2	1	147.58	440.803	51.133	0	0.253	-0.373	-0.09	0.747	1.1	0.081	0	0	1	1	9	4	7	0	0	-2.167	0.382231	149.995	276.393	240.779	-0.484542
(R)-3-hydroxy-2-oxo-4-phosphonooxybutanoic acid	late	2	0	0	0	0	0	0	8	1	-1.5055	-1.476	0	384.8	20	13	19	4	1	1	-2.81	2	4	3	-63.309	979.52	110.368	0	0.582	-1.482	-0.199	0.418	1.063	0.088	0	0	3	1	10	9	8	0	0	-4.424	0.0625421	245	333.266	296.714	0.101079
(R)-4'-phosphopantothenic acid	late	4	0	0	0	0	0	0	8	1	-1.0195	-1.13	1	547.2	37	19	36	9	1	1	-2.028	5	5	3	207.106	1662.2	105.981	0	0.311	-0.944	-0.112	0.689	2.093	0.082	0	0	3	2	10	10	10	4	0	-4.064	0.0171505	260.088	457.72	399.206	-0.328798
(R)-5-diphosphomevalonic acid	late	3	0	0	0	0	0	0	10	1	-0.8538	-1.23	0	500.3	32	18	31	6	1	1	-2.155	5	6	3	6.58	1545.75	122.891	0	0.493	-1.524	-0.171	0.507	1.565	0.074	0	0	3	0	9	12	7	1	0	-5.735	0.00893185	286.327	429.721	377.628	1.35961
(R)-5-phosphomevalonic acid	late	5	0	0	0	0	0	0	7	1	-0.574	-0.944	0	425.1	27	14	26	6	1	1	-1.469	7	4	2	23.562	980.114	103.666	0	0.472	-1.089	-0.171	0.528	1.217	0.073	0	0	2	0	3	8	2	0	0	-3.874	0.0619252	218.161	370.293	323.691	0.581492
(R)-acetoin	early	3	0	0	0	0	0	0	2	1	-0.4318	-0.292	0	251.2	14	6	13	4	0	1	-0.204	4	1	1	146.324	197.007	31.364	0	0.209	-0.164	-0.08	0.791	0.621	0.045	0	0	1	1	15	2	8	0	0	-0.292	0.68923	78.9921	243.405	211.826	-0.280124
(R)-carnitine	late	4	0	0	0	0	0	0	3	1	-1.8411	-1.816	0	386.2	27	11	26	7	1	1	-4.767	2	1	1	143.252	718.113	55.981	0	0.315	-0.369	-0.077	0.685	1.49	0.068	0	0	1	1	12	4	13	1	0	-3.286	0.444285	103.84	334.211	287.655	-1.47105
(R)-lactate	early	2	0	0	0	0	0	0	3	1	-0.4177	-0.393	0	242.2	12	6	11	3	1	1	-0.734	2	1	1	83.665	253.948	45.885	0	0.327	-0.343	-0.114	0.673	0.705	0.075	1	0	1	1	13	3	7	0	0	-1.863	0.594195	114.494	233.544	205.046	-0.116721
(R)-mevalonate	early	5	0	0	0	0	0	0	4	2	-0.6382	-0.872	0	334.4	22	10	21	6	1	1	-1.041	7	2	1	149.735	494.322	56.284	0	0.276	-0.408	-0.101	0.724	1.07	0.068	1	0	1	1	51	4	38	0	0	-2.33	0.339876	149.995	310.865	269.754	-0.0732026
(R)-pantoate	early	3	0	0	0	0	0	0	4	2	-0.391701	-0.367	0	328.5	22	10	21	6	1	1	-1.394	5	2	1	153.177	501.979	55.449	0	0.267	-0.408	-0.095	0.733	1.12	0.073	0	0	1	2	9	4	8	1	0	-1.84	0.329854	149.995	301.173	261.291	-0.57564
(R)-pantothenate	early	3	0	0	0	0	0	0	5	2	-1.0837	-1.059	1	448.9	32	15	31	9	1	1	-1.494	5	3	2	229.085	992.678	69.868	0	0.245	-0.541	-0.088	0.755	1.67	0.068	0	0	2	3	9	6	8	1	0	-2.519	0.119795	191.922	398.292	345.269	-0.982152
(R)-S-lactoylglutathione	late	4	0	0	0	0	0	0	10	1	-0.5858	-1.558	2	666.3	42	25	41	13	2	3	-1.987	3	1	5	55.248	2699.08	197.065	0	0.459	-2.851	-0.249	0.541	1.2	0.047	1	0	5	1	58	12	42	1	1	-4.494	0.00550176	285.909	543.621	490.992	-2.31292
(R,R)-butane-2,3-diol	early	1	0	0	0	0	0	0	2	2	-0.1424	-0.143	0	248.5	16	6	15	4	0	2	-0.751	2	2	0	115.101	211.685	37.025	0	0.268	-0.229	-0.104	0.732	0.623	0.045	0	0	0	2	2	2	4	0	0	-0.143	0.658982	87.6544	248.037	213.608	-0.0231668
(S)-2,3-epoxysqualene	early	2	0	0	0	0	0	0	1	0	10.0296	10.029	0	883.4	81	31	81	30	0	1	11.44	4	0	5	860.321	1724.56	34.883	1	0.013	-0.026	-0.005	0.987	1.927	0.035	0	0	1	0	61	1	46	2	1	10.029	0.00903498	22.682	783.137	664.22	-10.656
(S)-2-acetyl-2-hydroxybutanoic acid	late	3	0	0	0	0	0	0	4	1	-0.2757	-0.111	0	321.5	20	10	19	6	1	1	0.046	4	1	2	90.132	449.46	53.544	0	0.36	-0.503	-0.118	0.64	0.895	0.048	0	0	2	0	8	4	9	1	0	-1.585	0.344097	141.333	296.54	259.509	-0.805702
(S)-3-hydroxy-3-methylglutaryl-CoA	early	9	1	1	2	1	0	1	25	3	-3.1304	-3.456	2	1271	102	58	104	27	1	6	-4.367	9	14	7	557.362	10936.2	225.483	1	0.281	-2.416	-0.097	0.719	6.189	0.08	1	1	12	5	57	31	36	4	3	-7.86	4.06027e-08	686.24	1092.87	964.102	-0.244061
(S)-3-hydroxydecanoyl-CoA	late	7	1	1	2	1	0	1	22	3	1.9391	0.054	2	1380	110	60	112	31	0	6	-1.509	8	11	6	405.167	10268.9	219.532	1	0.353	-3.542	-0.114	0.647	3.899	0.045	0	1	11	3	11	29	9	7	3	-3.089	6.62542e-08	541.193	1157.7	1021.74	-3.1847
(S)-3-hydroxyhexacosanoyl-CoA	late	6	1	1	2	1	0	1	23	3	7.413	7.062	2	1802	162	76	164	47	0	6	7.584	7	14	6	1240.12	16436.9	203.372	1	0.156	-1.423	-0.054	0.844	7.697	0.059	0	1	11	6	40	29	32	11	4	2.658	6.01537e-10	623.9	1584.89	1367.68	-10.9899
(S)-3-hydroxylauroyl-CoA	late	7	1	1	2	1	0	1	23	3	1.0262	0.675	2	1383	120	62	122	33	0	6	0.178	8	14	6	819.24	11584.5	192.199	1	0.204	-1.707	-0.071	0.796	6.67	0.068	0	1	11	6	12	29	8	8	3	-3.729	2.03386e-08	623.9	1237.97	1080.51	-3.62592
(S)-3-hydroxyoctadecanoyl-CoA	late	7	1	1	2	1	0	1	23	3	3.7634	3.412	2	1570	138	68	140	39	0	6	3.352	9	14	6	1003.28	13650.6	197.859	1	0.18	-1.569	-0.063	0.82	7.126	0.063	1	1	11	6	65	29	66	8	3	-0.992	4.4979e-09	623.9	1386.65	1203.58	-6.71015
(S)-3-hydroxypalmitoyl-CoA	late	9	1	1	2	1	0	1	23	3	2.851	2.5	2	1496	132	66	134	37	0	6	2.294	11	14	6	925.261	12849.2	195.355	1	0.191	-1.638	-0.066	0.809	6.951	0.064	0	1	11	6	20	29	18	8	3	-1.904	7.43784e-09	623.9	1337.09	1162.56	-5.66435
(S)-3-hydroxytetradecanoyl-CoA	late	7	1	1	2	1	0	1	22	3	3.7639	1.879	2	1509	122	64	124	35	0	6	0.607	9	11	6	525.862	11380.1	224.469	1	0.326	-3.336	-0.105	0.674	4.207	0.044	0	1	11	3	13	29	8	7	3	-1.264	2.42292e-08	541.193	1256.82	1103.79	-5.18451
(S)-3-methyl-2-oxopentanoic acid	early	11	0	0	0	0	0	0	3	0	1.0919	1.257	0	319.5	19	9	18	6	1	1	0.123	11	0	2	117.42	353.92	46.078	0	0.316	-0.35	-0.104	0.684	0.757	0.04	0	0	2	0	10	3	11	1	0	-0.217	0.422156	105.831	293.559	256.337	-1.37627
(S)-dihydroorotate	early	4	0	0	0	0	1	1	4	0	-1.3205	-1.296	3	319.3	17	11	17	5	1	1	-0.751	4	2	3	18.529	595.635	81.824	0	0.471	-0.879	-0.171	0.529	0.987	0.085	0	0	3	2	10	6	12	1	0	-2.729	0.26899	162.845	299.637	266.468	-0.443465
(S)-lactaldehyde	late	2	0	0	0	0	0	0	2	1	0.1848	-0.371	0	227.6	11	5	10	3	0	1	-0.531	4	1	1	100.013	174.734	37.622	0	0.28	-0.215	-0.104	0.72	0.552	0.061	0	0	1	1	7	2	8	0	0	-0.371	0.701021	78.9921	226.161	198.793	0.0306662
(S)-lactate	early	2	0	0	0	0	0	0	3	1	-0.4177	-0.393	0	245.7	12	6	11	3	1	1	-0.734	3	1	1	87.522	257.644	45.767	0	0.322	-0.338	-0.11	0.678	0.711	0.076	0	0	1	1	9	3	10	0	0	-1.863	0.594195	114.494	233.544	205.046	-0.116721
(S)-malate(2-)	early	5	0	0	0	0	0	0	5	1	-1.0622	-1.012	0	304.1	15	9	14	4	2	1	-1.52	7	1	2	-37.746	513.498	79.914	0	0.562	-0.949	-0.193	0.438	0.74	0.069	1	0	2	1	54	5	38	0	0	-3.877	0.321711	176.834	273.838	242.776	-0.358494
1-(2-carboxyphenylamino)-1-deoxy-D-ribulose 5-phosphate	early	2	0	0	0	1	0	1	10	2	-0.8374	-0.808	0	625.3	39	23	39	12	1	2	-0.478	2	6	3	131.886	2219.01	126.155	0	0.395	-1.4	-0.122	0.605	2.149	0.08	0	0	3	3	12	11	8	0	1	-3.756	0.00624066	295.589	508.857	450.129	-0.970856
1-(5-phospho-D-ribosyl)-5-[(5-phospho-D-ribosylamino)methylideneamino]imidazole-4-carboxamide	late	2	1	2	3	0	0	0	18	4	-4.1861	-4.652	1	656	62	37	64	15	0	8	-6.37	2	14	4	94.152	4210.68	169.97	2	0.428	-2.749	-0.156	0.572	3.67	0.103	0	0	7	6	37	22	25	1	3	-8.493	3.85754e-05	510.154	712.291	627.872	0.501656
1-(5-phospho-D-ribosyl)-ATP	early	4	1	2	3	0	1	1	23	4	-3.539	-4.349	0	844.8	69	44	72	15	0	8	-8.031	4	17	6	229.521	6375.36	201.325	2	0.364	-2.748	-0.13	0.636	4.799	0.108	0	1	8	4	44	29	25	2	3	-10.833	1.22729e-06	596.053	793.707	704.825	3.35948
1-(5-phosphoribosyl)-AMP	early	2	1	2	3	0	1	1	17	4	-2.9794	-3.776	0	724.2	59	36	62	15	0	8	-6.71	2	13	4	252.981	4331.5	160.62	2	0.325	-1.946	-0.114	0.675	4.035	0.108	0	1	6	4	36	21	23	2	3	-6.906	6.58424e-05	459.721	674.85	596.95	1.80695
1,2-diacyl-sn-glycerol 3-phosphate	late	39	0	0	0	0	0	0	8	0	-0.7433	0.295	0	432.6	23	16	22	5	0	1	n.a.e	39	3	3	-197.187	4185.47	481.437	0	0.728	-9.024	-1.062	0.272	0.652	0.051	0	0	5	0	13	9	10	1	0	-1.224	0.069675	186.059	374.651	337.012	0.609698
1,2-dioleoylglycerol	late	2	0	0	0	0	0	0	5	1	13.4807	13.48	0	1529	116	44	115	39	0	1	15.509	2	1	4	1361.58	5268.08	79.908	0	0.055	-0.189	-0.019	0.945	3.257	0.034	0	0	4	1	44	5	72	8	2	13.48	0.000148232	117.893	1131.75	958.463	-15.4852
1,2-dioleoyl-sn-glycero-3-phosphocholine	late	2	0	0	0	0	0	0	8	0	12.5798	12.232	0	1756	139	54	138	44	0	1	12.157	2	2	5	1482.18	9305.05	100.213	0	0.078	-0.341	-0.019	0.922	4.957	0.038	0	0	6	0	54	10	85	9	2	11.431	9.96778e-06	145.934	1318.4	1116.7	-16.1618
10-formyltetrahydrofolic acid	late	8	0	0	0	1	2	3	11	0	-1.9726	-1.891	3	758.9	57	34	59	20	2	2	-1.098	8	6	7	291.07	3477.52	146.268	0	0.308	-1.412	-0.102	0.692	3.17	0.091	1	1	6	5	67	14	68	2	2	-6.023	0.000938543	339.047	688.139	608.039	-2.97318
14-demethyllanosterol	late	2	0	1	1	0	3	3	1	1	7.9137	7.913	0	712.8	78	30	81	29	0	7	10.074	4	1	2	685.28	1250.09	30.691	0	0.019	-0.034	-0.007	0.981	1.72	0.036	0	5	0	1	29	1	44	2	1	7.913	0.0135042	52.1529	666.687	560.187	-9.13457
1-acyl-sn-glycero-3-phosphocholines	early	15	n.a.e	n.a.e	n.a.e	n.a.e	n.a.e	n.a.e	7	n.a.e	n.a.e	-1.77	n.a.e	586.5	n.a.e	19	38	9	n.a.e	1	n.a.e	15	3	n.a.e	201.599	2706.66	341.465	n.a.e	0.328	-2.396	-0.51	0.672	2.219	0.072	n.a.e	n.a.e	4	1	n.a.e	n.a.e	n.a.e	0	n.a.e	-2.57	n.a.e	148.566	468.192	407.414	-0.721453
1-C-(indol-3-yl)glycerol 3-phosphate	early	3	1	0	1	1	0	1	6	2	0.5618	0.426	0	556.6	33	19	34	11	0	2	-1.03	3	6	1	187.51	1439.5	98.471	0	0.332	-0.858	-0.092	0.668	1.729	0.085	0	1	1	3	22	8	14	2	0	-1.094	0.0263655	212.643	438.025	386.28	-1.0174
1D-myo-inositol 1,3,4,5-tetrakisphosphate	late	2	0	0	0	0	1	1	18	2	-2.8074	-3.351	0	552.2	44	28	44	6	0	4	-4.421	4	14	4	-138.705	3105.07	184.055	0	0.626	-3.518	-0.244	0.374	2.105	0.09	0	0	4	2	28	22	16	1	3	-10.491	6.38065e-05	502.324	542.111	480.699	2.82534
1D-myo-inositol 1,4,5,6-tetrakisphosphate	early	2	0	0	0	0	1	1	18	2	-2.8074	-3.351	0	509.1	44	28	44	6	0	6	-5.077	4	14	4	-121.812	2862.74	163.427	0	0.62	-3.484	-0.24	0.38	2.139	0.081	0	0	4	2	28	22	16	1	3	-10.491	6.38065e-05	502.324	542.111	480.699	2.8447
1D-myo-inositol 1,4,5-trisphosphate	early	3	0	0	0	0	1	1	15	3	-2.8716	-3.279	0	502.4	39	24	39	6	0	6	-4.164	4	12	3	-58.864	2410.16	155.177	0	0.559	-2.68	-0.214	0.441	2.117	0.095	0	0	3	3	24	18	15	7	2	-8.243	0.000497441	434.158	482.683	426.762	2.08248
1D-myo-inositol 1-phosphate	late	3	0	0	0	0	1	1	9	5	-3	-3.136	0	400.1	29	16	29	6	0	4	-1.684	3	8	1	70.287	1258.26	103.725	0	0.412	-1.296	-0.156	0.588	1.849	0.103	0	0	1	5	16	10	13	0	1	-4.178	0.0293855	297.827	363.827	318.888	0.848594
1-methylnicotinamide	early	2	0	0	0	1	0	1	1	0	0.4368	0.436	1	390.5	19	10	19	7	0	0	-4.906	2	1	1	289.15	646.176	55.307	0	0.13	-0.102	-0.03	0.87	1.553	0.111	0	0	1	1	31	3	26	1	0	0.436	0.460979	110.248	315.948	277.976	-1.52051
1-phosphatidyl-1D-myo-inositol	early	5	n.a.e	n.a.e	n.a.e	n.a.e	n.a.e	n.a.e	13	n.a.e	n.a.e	-2.372	n.a.e	598.9	n.a.e	27	44	11	n.a.e	5	n.a.e	5	7	n.a.e	-0.473	5574.56	492.437	n.a.e	0.5	-7.157	-0.752	0.5	2.15	0.07	n.a.e	n.a.e	6	5	n.a.e	n.a.e	n.a.e	6	n.a.e	-2.529	n.a.e	334.095	527.436	468.382	0.441318
1-phosphatidyl-1D-myo-inositol 3,5-bisphosphate	early	3	n.a.e	n.a.e	n.a.e	n.a.e	n.a.e	n.a.e	19	n.a.e	n.a.e	-2.515	n.a.e	686.1	n.a.e	35	54	11	n.a.e	5	n.a.e	3	11	n.a.e	-241.971	8725.9	539.472	n.a.e	0.676	-10.792	-0.73	0.324	1.927	0.056	n.a.e	n.a.e	8	3	n.a.e	n.a.e	n.a.e	1	n.a.e	-6.736	n.a.e	470.427	646.292	576.256	1.82411
1-phosphatidyl-1D-myo-inositol 3-phosphate	early	4	n.a.e	n.a.e	n.a.e	n.a.e	n.a.e	n.a.e	16	n.a.e	n.a.e	-2.443	n.a.e	658.3	n.a.e	31	49	11	n.a.e	7	n.a.e	4	9	n.a.e	-75.991	7048.07	519.767	n.a.e	0.558	-8.438	-0.722	0.442	2.269	0.067	n.a.e	n.a.e	7	4	n.a.e	n.a.e	n.a.e	1	n.a.e	-3.318	n.a.e	402.261	586.864	522.319	1.09631
1-phosphatidyl-1D-myo-inositol 4,5-bisphosphate	early	5	n.a.e	n.a.e	n.a.e	n.a.e	n.a.e	n.a.e	19	n.a.e	n.a.e	-2.515	n.a.e	712.1	n.a.e	35	54	11	n.a.e	7	n.a.e	5	11	n.a.e	-168.468	8643.74	543.164	n.a.e	0.618	-9.865	-0.695	0.382	2.273	0.068	n.a.e	n.a.e	8	3	n.a.e	n.a.e	n.a.e	1	n.a.e	-6.736	n.a.e	470.427	646.292	576.256	1.8181
1-phosphatidyl-1D-myo-inositol 4-phosphate	early	5	n.a.e	n.a.e	n.a.e	n.a.e	n.a.e	n.a.e	16	n.a.e	n.a.e	-2.443	n.a.e	647.2	n.a.e	31	49	11	n.a.e	5	n.a.e	5	9	n.a.e	-79.498	6953.68	522.353	n.a.e	0.561	-8.494	-0.737	0.439	2.25	0.07	n.a.e	n.a.e	7	4	n.a.e	n.a.e	n.a.e	1	n.a.e	-3.318	n.a.e	402.261	586.864	522.319	1.07094
1-pyrroline-5-carboxylate	early	4	0	1	1	0	0	0	3	0	0.48	-0.05	0	281	15	8	15	5	1	1	-1.13	6	1	2	115.543	277.811	47.264	0	0.294	-0.291	-0.099	0.706	0.698	0.07	0	0	2	0	4	3	4	1	0	-1.627	0.523114	88.1826	273.94	241.614	-0.849664
2-(3-amino-3-carboxypropyl)-L-histidine	late	2	1	0	1	0	0	0	7	0	-1.244	-6.706	0	518.1	34	18	34	10	2	2	-7.126	2	4	2	169.606	1345.27	93.414	0	0.336	-0.873	-0.109	0.664	1.723	0.072	0	0	3	3	11	8	11	4	0	-6.386	0.0341972	281.942	439.489	383.517	-1.55211
2,3-bisphospho-D-glyceric acid	late	1	0	0	0	0	0	0	10	0	-1.1775	-1.424	0	399.3	23	15	22	3	1	1	-2.578	1	6	3	-46.244	1224.6	121.095	0	0.558	-1.711	-0.203	0.442	1.356	0.1	0	0	3	0	18	12	13	2	0	-5.723	0.0155894	286.327	367.32	326.652	1.29414
2',3'-cyclic AMP	late	1	1	2	3	1	0	1	9	1	-0.7514	-1.471	0	434.4	32	22	35	10	0	4	-4.686	1	4	1	-107.683	1454.14	92.035	1	0.624	-2.558	-0.167	0.376	0.79	0.044	0	2	6	1	18	12	12	3	1	-2.389	0.0186983	189.283	440.996	395.303	0.342415
2,5-diamino-4-hydroxy-6-(5-phosphoribosylamino)pyrimidine	late	2	0	1	1	1	0	1	13	3	-1.8819	-2.465	0	594.5	39	23	40	9	0	4	-1.345	3	11	1	198.952	2455.24	141.303	1	0.333	-1.374	-0.118	0.667	2.756	0.119	0	0	4	6	17	14	12	0	2	-3.979	0.00261226	381.456	488.266	429.264	1.05001
2,5-diamino-6-ribitylamino-4(3H)-pyrimidinone 5'-phosphate	late	2	0	0	0	0	1	1	13	3	-5.1413	-6.262	1	658.7	39	23	39	9	0	3	-5.823	3	7	4	133.941	2623.63	181.151	0	0.398	-2.066	-0.187	0.602	1.917	0.088	1	0	3	7	53	14	33	2	2	-5.563	0.00904884	398.091	513.253	448.555	0.315748
2-[3-carboxy-3-(methylammonio)propyl]-L-histidine	early	2	n.a.e	n.a.e	n.a.e	n.a.e	n.a.e	n.a.e	6	n.a.e	n.a.e	-3.879	n.a.e	613.4	n.a.e	23	40	12	n.a.e	2	n.a.e	2	5	n.a.e	78.273	4383.84	625.842	n.a.e	0.436	-5.577	-0.961	0.564	1.57	0.06	n.a.e	n.a.e	4	4	n.a.e	n.a.e	n.a.e	1	n.a.e	-3.735	n.a.e	213.479	514.254	455.104	-1.73775
24-methylidene-5alpha-cholest-8-en-3beta-ol	late	7	0	1	1	0	3	3	1	1	7.6264	7.626	0	701.7	75	29	78	28	0	7	9.435	7	1	2	595.908	1164.01	30.153	0	0.075	-0.125	-0.014	0.925	1.534	0.029	0	5	0	1	20	1	32	6	1	7.626	0.0167823	52.1529	652.877	549.227	-8.41575
2-acetamido-5-oxopentanoate	early	3	0	0	0	0	0	0	4	0	-0.4067	-0.937	1	388	23	12	22	7	1	1	-1.516	4	1	3	90.45	657.775	75.835	0	0.383	-0.65	-0.14	0.617	1.045	0.055	0	0	3	1	13	5	11	0	0	-2.41	0.246791	147.758	348.654	306.769	-1.14042
2-amino-3-(3-oxoprop-1-enyl)but-2-enedioate	late	2	0	0	0	0	0	0	6	0	-2.0359	-4.026	0	428.4	18	13	17	7	0	0	-6.349	2	1	5	-186.194	928.652	97.012	0	0.717	-1.96	-0.19	0.283	0.207	0.036	0	0	1	1	9	6	5	0	0	-5.031	0.306239	220.704	343.132	307.228	-1.94726
2-amino-6-(hydroxymethyl)-7,8-dihydropteridin-4-ol	late	3	0	0	0	1	1	2	7	2	-0.7777	-0.613	0	442.4	23	14	24	7	0	0	0.032	4	7	1	220.549	939.475	84.653	0	0.251	-0.532	-0.076	0.749	1.591	0.115	1	1	3	4	10	7	5	0	0	-0.616	0.124555	192.915	363.802	321.591	-0.0136975
2-dehydropantoic acid	late	3	0	0	0	0	0	0	4	1	-0.0381005	0.127	0	317.4	20	10	19	6	1	0	-1.016	4	1	2	97.956	446.052	55.201	0	0.346	-0.486	-0.111	0.654	0.92	0.063	0	0	2	1	6	4	4	0	0	-1.346	0.334375	141.333	296.54	259.509	-0.926315
2'-deoxyadenosine	late	4	1	1	2	1	0	1	6	2	-0.8515	-1.03	0	481.1	29	18	31	10	0	3	-3.029	4	3	0	-84.102	1195.42	79.35	1	0.587	-1.944	-0.126	0.413	0.54	0.039	0	1	4	2	16	8	12	2	0	-0.038	0.105693	150.588	403.597	359.41	-0.619926
2'-deoxycytidine	late	2	0	1	1	0	1	1	5	2	-1.2109	-1.423	2	448.5	27	16	28	9	0	3	-3.082	2	2	3	-49.417	1098.71	81.554	1	0.555	-1.854	-0.137	0.445	0.596	0.045	0	0	3	2	7	7	5	1	0	-1.423	0.171981	124.84	375.523	333.434	0.0680848
2-deoxy-D-ribofuranose 1-phosphate	late	6	0	1	1	0	0	0	7	2	-1.3654	-1.308	0	356.8	24	13	24	5	0	3	-2.179	6	5	1	74.448	823.826	81.159	1	0.396	-0.914	-0.146	0.604	1.395	0.082	0	0	2	2	13	8	11	0	0	-2.351	0.0949629	197.353	340.056	297.475	1.30059
2-deoxy-D-ribose	late	1	0	1	1	0	0	0	4	3	-1.4296	-1.237	0	288.1	19	9	19	5	0	3	-1.646	2	3	0	130.266	429.733	51.976	1	0.274	-0.409	-0.102	0.726	1.083	0.079	0	0	1	2	39	4	25	1	0	-1.237	0.450058	129.187	280.628	243.538	0.741668
2-deoxy-D-ribose 5-phosphate	late	1	0	1	1	0	0	0	7	2	-1.3654	-1.308	0	372.4	24	13	24	5	0	3	-2.714	2	5	1	99.991	863.422	85.226	1	0.366	-0.848	-0.139	0.634	1.47	0.09	0	0	2	1	13	8	11	0	0	-2.794	0.0949629	197.353	340.056	297.475	1.265
2'-deoxyguanosine	late	3	1	1	2	0	1	1	6	2	-0.4728	-1.303	1	491.2	29	19	31	10	0	3	-4.115	3	4	2	-84.588	1554.59	112.347	1	0.586	-2.583	-0.187	0.414	0.582	0.041	0	1	4	2	17	9	13	0	0	-1.507	0.0791034	158.166	411.981	369.555	-0.320035
2'-deoxyinosine	late	3	1	1	2	0	1	1	6	2	-1.675	-1.482	1	477.4	30	18	32	10	0	3	-2.576	3	5	2	163.066	1195.44	93.445	1	0.329	-0.824	-0.114	0.671	1.68	0.082	0	1	4	3	25	8	15	0	0	-1.583	0.0892656	173.253	421.586	373.173	-0.73876
2'-deoxyuridine	late	6	0	1	1	0	1	1	5	2	-1.3691	-1.581	3	444.6	27	16	28	9	0	3	-1.181	5	2	3	-21.525	986.57	80.052	1	0.524	-1.413	-0.129	0.476	0.806	0.051	1	0	3	2	22	7	12	4	0	-1.683	0.160135	142.489	370.844	329.745	-0.0178492
2-formamido-N(1)-(5-phospho-D-ribosyl)acetamidine	late	4	0	1	1	0	0	0	9	2	-2.9766	-3.307	1	477.8	36	20	36	8	0	4	-3.676	6	8	3	124.988	1735.26	117.367	1	0.369	-1.341	-0.143	0.631	2.291	0.103	0	0	3	4	12	12	10	4	2	-4.897	0.0121524	303.267	464.884	408.587	1.44013
2-hexaprenyl-5-hydroxy-6-methoxy-3-methyl-1,4-benzoquinone	late	3	0	0	0	0	1	1	4	1	10.7425	11.234	0	1249	98	42	98	38	0	0	12.158	4	1	10	1102.22	3953.21	82.809	1	0.059	-0.186	-0.02	0.941	2.978	0.046	0	0	3	1	39	4	56	7	2	10.531	0.000495236	111.862	971.745	832.256	-12.4759
2-hexaprenyl-6-methoxy-1,4-benzoquinone	late	3	0	0	0	0	1	1	3	0	10.6458	11.325	0	1202	94	40	94	37	0	0	12.286	3	0	10	973.797	3308.39	83.38	1	0.095	-0.261	-0.03	0.905	2.492	0.04	0	0	3	0	49	3	89	7	2	11.325	0.00106543	76.3604	947.118	812.969	-12.4737
2-hexaprenyl-6-methoxy-3-methyl-1,4-benzoquinone	late	3	0	0	0	0	1	1	3	0	11.1989	11.772	0	1244	97	41	97	38	0	0	12.805	4	0	10	1074.68	3481.1	78.563	1	0.068	-0.19	-0.023	0.932	2.609	0.04	0	0	3	0	40	3	54	7	2	11.772	0.000814207	76.3604	964.361	826.003	-12.6254
2-hexaprenyl-6-methoxyphenol	late	2	0	0	0	1	0	1	2	1	12.5358	12.561	0	1189	95	39	95	37	0	0	13.43	2	1	6	1048.18	3158.14	65.15	1	0.059	-0.158	-0.012	0.941	2.497	0.043	0	0	1	1	50	2	89	7	2	12.558	0.00116579	58.1836	947.604	810.508	-12.8969
2-hydroxy-3-oxobutyl phosphate	late	3	0	0	0	0	0	0	6	1	-1.2558	-1.252	0	354.6	20	11	19	4	0	1	-1.708	3	4	2	55.867	700.7	84.717	0	0.421	-0.832	-0.157	0.579	1.143	0.082	0	0	2	1	23	7	12	0	0	-2.819	0.157598	182.66	317.752	279.495	0.582392
2-hydroxybutyric acid	late	1	0	0	0	0	0	0	3	1	0.106	0.131	0	289.6	15	7	14	4	1	1	-0.205	2	1	1	122.639	318.506	48.118	0	0.288	-0.317	-0.099	0.712	0.783	0.067	0	0	1	1	11	3	4	0	0	-1.335	0.529348	114.494	258.324	225.558	-0.326564
2-hydroxyhexadecanal	late	1	0	0	0	0	0	0	2	1	6.1829	5.627	0	691.9	50	18	49	16	0	1	6.346	1	1	1	561.08	1007.03	50.449	0	0.095	-0.138	-0.035	0.905	1.318	0.038	0	0	1	1	16	2	11	4	1	5.627	0.0809538	78.9921	548.299	465.445	-6.4062
2-isopropylmalate(2-)	early	3	0	0	0	0	0	0	5	1	0.0925	0.143	0	341.7	24	12	23	7	2	1	-0.283	3	1	2	98.123	606.27	58.736	0	0.356	-0.632	-0.119	0.644	1.142	0.053	0	0	2	0	8	5	4	1	0	-2.711	0.188264	176.834	326.547	285.29	-0.918543
2-isopropylmaleic acid	late	2	0	0	0	0	0	0	4	0	1.0359	1.193	0	347.9	21	11	20	7	2	0	1.071	2	0	3	121.077	487.261	58.72	0	0.326	-0.457	-0.112	0.674	0.944	0.057	0	0	2	0	42	4	40	2	0	-0.282	0.263365	141.333	319.261	280.816	-1.62767
2-methylbutan-1-ol	late	3	0	0	0	0	0	0	1	1	1.29	1.29	0	279.6	18	6	17	5	0	1	1.222	5	1	0	239.961	165.617	20.044	0	0.071	-0.042	-0.028	0.929	0.55	0.044	0	0	0	1	16	1	10	1	0	1.29	0.692086	52.1529	267.59	228.851	-0.662782
2-methylbutanal	late	2	0	0	0	0	0	0	1	0	1.9582	1.403	0	272.7	16	6	15	5	0	1	1.363	4	0	1	202.435	142.246	23.427	0	0.129	-0.067	-0.048	0.871	0.454	0.038	0	0	1	0	11	1	16	1	0	1.403	0.684135	43.4905	260.801	226.085	-0.962861
2-methylbutyl acetate	late	2	0	0	0	0	0	0	2	0	1.6691	1.669	0	352.5	23	9	22	7	0	1	2.168	2	0	1	237.029	296.014	30.93	0	0.164	-0.138	-0.059	0.836	0.702	0.029	0	0	2	0	13	2	17	0	0	1.669	0.529934	49.5212	319.515	274.536	-1.48912
2-methylcitrate(3-)	late	3	0	0	0	0	0	0	7	1	-2.9659	-5.279	0	355.6	21	14	20	7	0	2	-9.407	3	1	3	-198.93	977.835	107.493	0	0.78	-2.66	-0.287	0.22	0.09	0.015	0	0	0	0	20	7	14	0	0	-3.389	0.315053	239.175	342.061	302.509	-1.05123
2-oxaloglutaric acid	late	2	0	0	0	0	0	0	7	0	-0.6369	-0.421	0	390.9	22	14	21	7	3	1	-1.9	3	0	4	-55.81	890.939	99.743	0	0.571	-1.302	-0.191	0.429	0.977	0.065	0	0	4	0	11	7	10	0	0	-4.579	0.0894842	230.513	349.366	311.286	-1.59891
2-oxoadipic acid	early	3	0	0	0	0	0	0	5	0	-0.2176	-0.027	0	376.3	19	11	18	6	2	0	-0.965	3	0	3	-6.227	618.771	85.986	0	0.508	-0.836	-0.169	0.492	0.808	0.059	0	0	3	0	13	5	5	1	0	-2.818	0.2402	168.172	318.765	282.018	-0.955318
2-oxobutanoate	early	6	0	0	0	0	0	0	3	0	0.1732	0.338	0	286	13	7	12	4	1	0	-0.715	8	0	2	57.485	289.237	51.568	0	0.4	-0.404	-0.13	0.6	0.607	0.05	0	0	2	0	8	3	9	0	0	-1.136	0.547405	105.831	253.691	223.776	-0.653755
2-oxoglutarate(2-)	early	27	0	0	0	0	0	0	5	0	-0.6738	-0.483	0	340.7	16	10	15	5	2	0	-1.303	28	0	3	-41.093	553.782	84.927	0	0.56	-0.911	-0.187	0.44	0.715	0.063	0	0	3	0	11	5	11	0	0	-2.992	0.28903	168.172	293.985	261.507	-0.769813
2-phenylacetamide	late	1	0	0	0	1	0	1	1	0	1.5855	1.074	1	372.2	17	10	17	8	0	0	0.899	1	0	1	-180.669	708.746	51.358	0	0.743	-1.796	-0.126	0.257	0.108	0.012	0	0	1	0	11	2	6	0	0	1.074	0.568829	43.4905	299.052	267.02	-1.64568
2-phenylethanol	late	3	0	0	0	1	0	1	1	1	1.5467	1.546	0	365.7	19	9	19	8	0	0	1.333	5	1	0	216.718	277.967	32.575	0	0.204	-0.155	-0.031	0.796	0.605	0.058	0	0	0	1	8	1	7	1	0	1.546	0.587855	52.1529	306.846	268.545	-1.69334
2-phospho-D-glyceric acid	late	2	0	0	0	0	0	0	7	1	-1.2417	-1.352	0	324.8	18	11	17	3	1	1	-2.182	2	4	2	3.455	727.664	90.801	0	0.495	-1.108	-0.181	0.505	1.132	0.099	0	0	2	1	28	8	20	1	0	-4.299	0.109936	218.161	307.892	272.715	0.761049
2-trans,6-trans,10-trans-geranylgeranyl diphosphate	late	4	0	0	0	0	0	0	7	0	6.3717	6.228	0	902.3	65	29	64	20	0	0	5.639	4	5	6	635.975	2820.96	98.346	0	0.148	-0.461	-0.051	0.852	2.665	0.058	0	0	2	0	32	9	16	1	1	2.817	0.00131996	188.485	711.851	613.807	-4.88032
2-trans,6-trans-farnesyl diphosphate	early	6	0	0	0	0	0	0	7	0	4.5451	4.402	0	739.7	52	24	51	15	0	0	3.608	7	5	5	455.379	2095.23	88.835	0	0.192	-0.544	-0.064	0.808	2.288	0.056	0	0	2	0	9	9	6	3	0	1.454	0.00415808	188.485	601.948	521.013	-2.93928
3-(4-hydroxyphenyl)lactate	late	2	0	0	0	1	0	1	4	2	0.8708	0.921	0	413.6	23	13	23	9	1	1	0.017	3	2	1	123.947	673.774	69.857	0	0.35	-0.57	-0.093	0.65	1.059	0.076	0	0	1	2	10	4	7	0	0	-0.551	0.206323	149.995	347.082	306.945	-1.54198
3-(4-hydroxyphenyl)pyruvate	early	4	0	0	0	1	0	1	4	1	0.938	1.128	0	425.5	21	13	21	9	1	0	-0.143	6	1	2	76.774	656.904	73.358	0	0.41	-0.633	-0.105	0.59	0.911	0.067	0	0	2	1	13	4	14	1	0	-0.344	0.218476	141.333	342.45	305.163	-1.86259
3-(imidazol-4-yl)-2-oxopropyl dihydrogen phosphate	late	3	1	0	1	0	0	0	6	0	-0.837	-0.833	0	442	23	14	23	6	0	0	-2	3	5	2	122.082	968.224	97.754	0	0.362	-0.793	-0.129	0.638	1.398	0.092	0	0	3	1	16	8	11	1	0	-1.519	0.0872837	182.704	368.864	326.216	0.331366
3-(indol-3-yl)pyruvate	late	3	1	0	1	1	0	1	4	0	1.6418	1.252	0	470.5	23	15	24	11	1	0	-0.542	3	0	2	83.523	683.583	71.963	0	0.411	-0.597	-0.098	0.589	0.855	0.055	0	1	2	0	13	4	10	0	0	1.659	0.178566	120.057	364.226	326.123	-2.9492
3',5'-cyclic AMP	early	2	1	1	2	1	1	2	10	1	-1.3469	-1.555	0	453.9	34	22	37	10	0	4	-2.373	2	5	1	181.774	1478.57	85.321	1	0.3	-0.976	-0.087	0.7	2.281	0.101	1	2	6	2	18	12	11	1	1	-2.708	0.012417	241.814	454.509	403.333	0.305492
3',5'-cyclic CMP	late	1	0	1	1	0	2	2	8	1	-1.1108	-1.864	2	470.9	30	20	32	9	0	4	-3.594	1	3	4	-95.057	1569.82	103.635	1	0.601	-2.483	-0.167	0.399	0.851	0.053	1	1	5	1	22	11	10	0	0	-3.264	0.0324021	163.535	412.922	369.327	0.700903
3',5'-cyclic dAMP	late	1	1	1	2	1	1	2	8	0	-0.1783	-0.705	0	482	31	21	34	10	0	3	-3.389	1	3	1	-108.65	1422.1	87.403	1	0.613	-2.282	-0.142	0.387	0.668	0.039	0	2	6	0	13	11	10	2	0	-1.623	0.0297637	153.781	435.769	390.035	0.0202272
3',5'-cyclic GMP	late	1	1	1	2	0	2	2	9	1	-0.3727	-1.743	1	502.5	32	23	35	10	0	4	-4.86	1	5	3	-134.8	2060.6	125.591	1	0.634	-3.297	-0.201	0.366	0.804	0.049	0	2	6	1	15	13	13	0	1	-3.386	0.0136599	196.861	449.38	405.448	0.467461
3',5'-cyclic IMP	late	1	1	1	2	0	2	2	9	1	-0.96	-1.819	1	489	32	22	35	10	0	4	-3.789	1	5	3	57.099	1450.14	103.777	1	0.442	-1.556	-0.152	0.558	1.409	0.061	0	2	6	1	22	12	15	2	1	-3.462	0.0176981	196.861	450.384	404.207	0.0174869
3-aminopropanal	late	4	0	0	0	0	0	0	2	0	0.4091	-0.147	0	246.9	10	5	9	3	0	0	-0.866	5	0	1	-54.918	381.187	93.626	0	0.611	-1.419	-0.349	0.389	0.125	0.031	0	0	1	0	8	2	9	0	0	-0.147	0.774895	43.4905	227.466	202.243	-0.0156114
3-dehydro-4-methylzymosterol	late	2	0	1	1	0	3	3	1	0	7.4573	7.597	0	699.9	73	29	76	28	0	7	9.153	4	0	3	607.388	1114.13	33.083	0	0.066	-0.105	-0.018	0.934	1.487	0.029	0	5	1	0	31	1	46	6	1	7.597	0.0188039	43.4905	649.212	548.453	-8.56294
3-dehydroquinate	early	2	0	0	0	0	1	1	6	3	-2.0209	-2.115	0	350.5	23	13	23	7	1	3	-2.926	2	3	2	74.417	745.575	77.243	0	0.394	-0.838	-0.138	0.606	1.29	0.082	0	0	2	2	18	6	15	1	0	-3.587	0.163533	212.336	317.667	279.803	0.0276963
3-dehydroshikimate	early	2	0	0	0	0	1	1	5	2	-1.145	-0.873	0	361	20	12	20	7	1	2	-1.603	3	2	3	67.165	642.197	81.281	0	0.407	-0.724	-0.144	0.593	1.055	0.081	0	0	2	2	8	5	5	1	0	-2.347	0.233782	176.834	310.382	275.329	-0.717392
3-dehydrosphinganine	early	3	0	0	0	0	0	0	3	1	4.9879	5.127	0	786.7	58	21	57	18	0	1	5.8	4	2	1	685.771	1439.93	51.835	0	0.064	-0.117	-0.025	0.936	1.713	0.041	0	0	1	2	15	3	11	0	0	4.723	0.0381236	131.524	610.367	515.739	-6.7557
3'-dephospho-CoA	late	6	1	1	2	1	0	1	18	3	-2.6748	-2.89	2	977.9	79	44	81	21	0	5	-3.601	8	12	4	526.99	6306.67	152.234	1	0.231	-1.487	-0.076	0.769	4.962	0.079	0	1	9	6	12	23	10	10	3	-5.821	5.2505e-06	532.794	874.802	774.637	0.229691
3-hexaprenyl-4,5-dihydroxybenzoic acid	late	3	0	0	0	1	0	1	4	2	11.8892	11.965	0	1260	95	41	95	37	1	0	13.168	3	2	7	983.246	4008.24	103.301	0	0.11	-0.349	-0.031	0.89	2.832	0.051	0	0	1	2	41	4	54	7	2	10.568	0.000362055	149.995	956.063	821.953	-11.9984
3-hexaprenyl-4-hydroxy-5-methoxybenzoic acid	late	3	0	0	0	1	0	1	4	1	12.1402	12.191	0	1240	98	42	98	38	1	0	13.461	3	1	7	979.935	3930.02	94.762	1	0.105	-0.333	-0.03	0.895	2.836	0.047	0	0	2	1	42	4	56	7	2	10.739	0.000361139	120.524	982.613	843.639	-12.6057
3-hexaprenyl-4-hydroxybenzoic acid	late	3	0	0	0	1	0	1	3	1	12.1566	12.207	0	1251	94	40	94	37	1	0	13.663	3	1	7	996.548	3600.86	90.656	0	0.102	-0.293	-0.026	0.898	2.586	0.047	0	0	1	1	40	3	54	7	2	10.766	0.000616184	114.494	946.428	812.821	-12.6335
3-hydroxyanthranilic acid	early	2	0	0	0	1	0	1	4	1	0.4204	0.471	0	373.9	18	11	18	7	1	0	0.796	2	2	1	114.251	566.779	66.244	0	0.347	-0.526	-0.094	0.653	0.99	0.084	1	0	1	2	15	4	8	2	0	-1.003	0.26345	167.025	307.056	272.802	-0.879475
3-hydroxydocosanoyl-CoA	late	1	1	1	2	1	0	1	23	3	5.5882	5.237	2	1691	150	72	152	43	0	6	5.468	2	14	6	1124.75	15061.3	200.727	1	0.167	-1.491	-0.058	0.833	7.416	0.061	0	1	11	6	31	29	50	8	4	0.833	1.64489e-09	623.9	1485.77	1285.63	-8.83492
3-hydroxyicosanoyl-CoA	late	1	1	1	2	1	0	1	23	3	4.6758	4.325	2	1627	144	70	146	41	0	6	4.41	2	14	6	1060.39	14323.1	199.169	1	0.174	-1.533	-0.06	0.826	7.268	0.062	0	1	11	6	20	29	34	4	3	-0.08	2.72002e-09	623.9	1436.21	1244.61	-7.76788
3-hydroxy-L-kynurenine	early	3	0	0	0	1	0	1	6	1	-0.566	-2.994	0	484.1	28	16	28	10	1	1	-1.678	4	3	2	184.981	1070.63	80.995	0	0.309	-0.683	-0.087	0.691	1.528	0.081	1	0	2	3	60	6	48	1	0	-2.401	0.073858	246.396	392.341	346.11	-1.51604
3-hydroxytetracosanoyl-CoA	late	1	1	1	2	1	0	1	23	3	6.5006	6.149	2	1742	156	74	158	45	0	6	6.526	2	14	6	1180.32	15704.5	201.741	1	0.161	-1.454	-0.056	0.839	7.56	0.06	0	1	11	6	34	29	44	9	4	1.745	9.94716e-10	623.9	1535.33	1326.65	-9.9094
3-isopropylmalate-methyl-ester	late	2	0	0	0	0	0	0	5	1	0.3593	0.384	0	384.2	27	13	26	8	1	2	0.302	2	1	2	193.293	697.627	50.868	0	0.248	-0.451	-0.084	0.752	1.365	0.048	0	0	3	1	10	5	6	0	0	-1.078	0.187438	147.364	355.343	309.072	-1.574
3-methyl-2-oxobutanoate	early	8	0	0	0	0	0	0	3	0	0.6357	0.801	0	290	16	8	15	5	1	0	-0.406	8	0	2	88.923	305.747	45.286	0	0.347	-0.366	-0.114	0.653	0.689	0.042	0	0	2	0	6	3	7	0	0	-0.673	0.484394	105.831	268.779	235.825	-1.0782
3-methylbutanal	late	2	0	0	0	0	0	0	1	0	1.7475	1.192	0	275.8	16	6	15	5	0	0	1.233	4	0	1	175.307	145.408	28.211	0	0.182	-0.096	-0.068	0.818	0.431	0.034	0	0	1	0	8	1	11	0	0	1.192	0.692387	43.4905	260.801	226.085	-0.903966
3-O-beta-D-galactosyl-sn-glycerol	late	2	0	0	0	0	1	1	10	4	9.95541	9.955	0	1453	129	55	129	45	0	6	12.658	2	4	8	1228.75	7908.77	108.057	2	0.077	-0.42	-0.026	0.923	5.024	0.048	0	0	6	4	55	10	74	5	2	9.955	9.70838e-06	236.459	1270.16	1090.33	-14.1518
3-oxodecanoyl-CoA	late	8	1	1	2	1	0	1	22	2	1.8996	0.155	2	1405	108	60	110	31	0	5	-1.581	9	10	7	326.064	10558.3	223.005	1	0.384	-3.832	-0.116	0.616	3.684	0.043	0	1	12	2	7	29	6	6	3	-4.522	7.2649e-08	532.531	1153.06	1019.96	-3.25435
3-oxodocosanoyl-CoA	late	1	1	1	2	1	0	1	23	2	5.5487	5.338	2	1688	148	72	150	43	0	5	5.397	2	13	7	1080.75	14956.9	204.69	1	0.18	-1.594	-0.063	0.82	7.266	0.058	0	1	12	5	29	29	42	8	4	0.868	1.80365e-09	615.237	1481.14	1283.85	-8.88487
3-Oxohexacanosyl-CoA	late	3	1	1	2	1	0	1	23	2	3.7239	3.513	2	1613	136	68	138	39	0	5	3.281	4	13	7	916.427	13945	220.559	1	0.216	-1.867	-0.074	0.784	6.781	0.063	1	1	12	5	65	29	64	8	3	-0.957	4.93204e-09	615.237	1382.02	1201.8	-6.7649
3-oxohexacosanoyl-CoA	late	6	1	1	2	1	0	1	23	2	7.3735	7.162	2	1795	160	76	162	47	0	5	7.513	7	13	7	1192.05	16284.2	206.721	1	0.168	-1.524	-0.059	0.832	7.548	0.056	0	1	12	5	26	29	48	12	4	2.693	6.59597e-10	615.237	1580.25	1365.9	-11.0367
3-oxoicosanoyl-CoA	late	1	1	1	2	1	0	1	23	2	4.6363	4.425	2	1620	142	70	144	41	0	5	4.339	2	13	7	1015.56	14180.5	202.187	1	0.187	-1.633	-0.065	0.813	7.121	0.06	0	1	12	5	29	29	46	8	3	-0.045	2.98256e-09	615.237	1431.58	1242.83	-7.81997
3-oxolauroyl-CoA	late	8	1	1	2	1	0	1	23	2	0.986701	0.776	2	1383	118	62	120	33	0	5	0.107	9	13	7	777.863	11521.6	196.163	1	0.219	-1.823	-0.077	0.781	6.507	0.065	0	1	12	5	63	29	64	8	3	-3.694	2.23016e-08	615.237	1233.34	1078.73	-3.69461
3-oxooctadecanoyl-CoA	late	8	1	1	2	1	0	1	23	2	3.7239	3.513	2	1558	136	68	138	39	0	5	3.281	10	13	7	954.557	13472.7	200.476	1	0.194	-1.675	-0.068	0.806	6.973	0.061	1	1	12	5	65	29	64	8	3	-0.957	4.93204e-09	615.237	1382.02	1201.8	-6.7649
3-oxopalmitoyl-CoA	late	8	1	1	2	1	0	1	22	2	4.6368	2.892	2	1586	126	66	128	37	0	5	1.593	10	10	7	504.555	12149.5	228.724	1	0.341	-3.511	-0.103	0.659	4.151	0.041	0	1	12	2	22	29	17	8	3	-1.785	1.60664e-08	532.531	1301.74	1143.03	-6.27013
3-oxotetracosanoyl-CoA	late	1	1	1	2	1	0	1	23	2	6.4611	6.25	2	1735	154	74	156	45	0	5	6.455	2	13	7	1132.57	15555.8	205.061	1	0.174	-1.557	-0.061	0.826	7.409	0.057	0	1	12	5	30	29	44	9	4	1.78	1.09073e-09	615.237	1530.7	1324.87	-9.95759
3-oxotetradecanoyl-CoA	late	8	1	1	2	1	0	1	23	2	1.8991	1.688	2	1438	124	64	126	35	0	5	1.165	10	13	7	837.131	12127.1	196.717	1	0.209	-1.762	-0.073	0.791	6.674	0.064	1	1	12	5	61	29	52	8	3	-2.782	1.34865e-08	615.237	1282.9	1119.76	-4.69685
3'-phospho-5'-adenylyl sulfate	early	3	1	1	2	1	0	1	17	1	-2.2845	-2.449	0	650.1	46	31	48	10	0	4	-4.158	4	8	4	85.959	3083.52	140.369	1	0.434	-2.058	-0.119	0.566	2.685	0.097	1	1	7	2	31	21	15	2	3	-7.624	0.00012108	447.284	608.013	542.388	0.474829
3-phospho-D-glyceric acid	late	3	0	0	0	0	0	0	7	1	-1.2417	-1.352	0	337.2	18	11	17	3	1	1	-2.337	5	4	2	-17.014	756.298	97.761	0	0.525	-1.178	-0.188	0.475	1.065	0.102	1	0	2	1	19	8	14	0	0	-4.204	0.109936	218.161	307.892	272.715	0.716905
3-phospho-D-glyceroyl dihydrogen phosphate	late	4	0	0	0	0	0	0	10	1	-1.5215	-1.793	0	416.9	23	15	22	3	0	1	-2.834	6	7	3	-13.658	1267.13	120.179	0	0.516	-1.57	-0.185	0.484	1.47	0.104	0	0	3	1	15	12	8	2	0	-4.907	0.016583	286.327	367.32	326.652	1.27296
3-phosphonatooxypyruvate(3-)	late	3	0	0	0	0	0	0	7	0	-1.7793	-2.546	0	346.5	15	11	14	3	0	0	-2.136	4	3	3	-135.543	747.747	116.044	0	0.696	-1.713	-0.276	0.304	0.445	0.059	0	0	2	0	6	8	6	0	0	-3.924	0.181341	209.499	303.259	270.933	0.275407
3-phosphoshikimic acid	late	3	0	0	0	0	1	1	8	2	-1.1143	-1.225	0	403.1	27	16	27	7	1	3	-2.107	4	5	3	28.557	1075.5	101.746	0	0.465	-1.24	-0.17	0.535	1.429	0.083	0	0	2	2	14	9	13	4	0	-3.741	0.0348933	253.663	374.442	331.048	0.173478
4-(phosphonooxy)-L-threonine	early	4	0	0	0	0	0	0	8	1	-2.042	-4.632	0	379.3	23	13	22	4	1	2	-3.725	4	5	2	20.721	975.604	98.51	0	0.473	-1.216	-0.168	0.527	1.356	0.092	0	0	2	2	24	9	15	1	0	-6.12	0.0576581	270.693	343.024	301.512	0.592447
4,4-dimethyl-5alpha-cholesta-8,14,24-trien-3beta-ol	early	2	0	1	1	0	3	3	1	1	7.6637	7.663	0	741.2	76	30	79	29	0	6	9.65	5	1	3	713.83	1358.04	33.235	0	0.018	-0.034	-0.007	0.982	1.799	0.038	0	5	0	1	84	1	92	6	1	7.663	0.0144665	52.1529	662.383	558.886	-8.83016
4-acetamidobutanal	late	2	0	0	0	0	0	0	2	0	0.00179958	-0.554	1	365.4	20	9	19	6	0	0	-0.705	3	1	2	170.576	393.246	57.152	0	0.267	-0.287	-0.103	0.733	0.789	0.054	0	0	2	1	10	3	19	0	0	-0.554	0.513631	85.4171	318.053	277.502	-0.963926
4-acetamidobutanoic acid	late	3	0	0	0	0	0	0	3	0	-0.6007	-0.576	1	375.5	21	10	20	6	1	0	-0.681	4	1	2	129.039	511.467	66.69	0	0.328	-0.447	-0.119	0.672	0.915	0.058	0	0	2	1	8	4	8	1	0	-2.027	0.397404	120.919	325.437	283.755	-0.759083
4alpha-methylzymosterol	early	2	0	1	1	0	3	3	1	1	7.64	7.639	0	708.6	75	29	78	28	0	8	9.555	4	1	2	663.945	1212.28	31.653	0	0.032	-0.054	-0.012	0.968	1.657	0.033	0	5	0	1	34	1	23	2	1	7.639	0.0167414	52.1529	653.845	550.235	-8.50781
4-amino-2-methyl-5-diphosphomethylpyrimidine	early	3	0	0	0	1	0	1	10	0	-0.4655	-1.164	0	504.8	29	18	29	6	0	0	-2.405	4	6	2	155.757	1449.08	102.968	0	0.346	-0.992	-0.116	0.654	1.878	0.088	0	0	4	1	11	12	4	1	0	-4.233	0.010334	269.467	427.837	379.068	0.77783
4-amino-2-methyl-5-phosphomethylpyrimidine	early	2	0	0	0	1	0	1	7	0	-0.1857	-0.877	0	437.3	24	14	24	6	0	0	-1.547	4	4	1	174.369	912.342	84.797	0	0.301	-0.627	-0.106	0.699	1.459	0.088	0	0	3	1	3	8	6	1	0	-2.354	0.0710503	201.302	368.409	325.131	0.0398496
4-amino-4-deoxychorismate(2-)	early	4	0	0	0	0	1	1	6	0	-0.4837	-2.726	0	413.1	27	16	27	10	2	2	-2.801	4	1	5	124.337	877.36	79.685	1	0.349	-0.742	-0.115	0.651	1.382	0.078	1	0	3	1	66	6	60	1	0	-4.198	0.0968346	199.895	385.111	341.729	-2.23847
4-amino-5-hydroxymethyl-2-methylpyrimidine	late	3	0	0	0	1	0	1	3	1	0.3456	-0.21	0	341.4	17	10	17	6	0	0	-2.182	4	1	0	23.302	487.343	60.699	0	0.466	-1.163	-0.138	0.534	0.265	0.04	0	0	2	1	23	4	18	1	0	-0.21	0.474804	80.6042	295.469	263.164	-0.573563
4-aminobenzoate	early	3	0	0	0	1	0	1	3	0	0.6878	0.713	0	383.3	17	10	17	7	1	0	0.978	3	1	1	132.85	449.73	59.768	0	0.327	-0.383	-0.077	0.673	0.79	0.079	0	0	1	1	11	3	6	1	0	-0.622	0.378455	131.524	297.42	263.669	-1.28276
4-aminobutanal	late	3	0	0	0	0	0	0	2	0	0.7303	0.175	0	282.1	13	6	12	4	0	0	-0.493	4	0	1	-10.186	404.847	93.407	0	0.518	-1.243	-0.3	0.482	0.192	0.031	1	0	1	0	44	2	27	1	0	0.175	0.732887	43.4905	252.246	222.754	-0.492972
4-coumaroyl-CoA	late	9	1	1	2	2	0	2	22	3	0.938699	-0.814	2	1254	97	59	100	30	0	5	-2.598	10	11	7	261.209	9319.63	214.862	1	0.396	-3.899	-0.118	0.604	3.535	0.053	0	1	11	3	9	29	9	5	3	-5.495	1.06187e-07	541.193	1086.09	972.505	-2.7041
4-guanidinobutanamide	late	1	0	0	0	0	0	0	2	0	0.6623	-0.737	1	365.7	16	10	15	5	0	0	-1.719	1	0	2	-188.568	1160.16	157.68	0	0.758	-3.139	-0.423	0.242	0.034	0.008	0	0	1	0	27	5	20	0	0	-1.048	0.595292	43.4905	285.372	258.702	0.206913
4-guanidinobutanoic acid	late	1	0	0	0	0	0	0	3	0	-0.593	-0.731	0	395.3	21	10	20	5	1	0	-3.443	1	3	2	176.592	645.431	71.463	0	0.277	-0.452	-0.096	0.723	1.181	0.084	1	0	1	2	38	5	24	0	0	-2.286	0.259538	195.511	327.787	285.668	0.272181
4-hydroxy-2-oxoglutarate(2-)	late	2	0	0	0	0	0	0	6	1	-1.326	-1.136	0	352.4	17	11	16	5	2	1	-2.297	2	1	3	-44.029	700.605	93.971	0	0.562	-1.118	-0.187	0.438	0.87	0.079	0	0	3	1	9	6	8	0	0	-3.22	0.203939	203.674	299.212	266.775	-0.987911
4-hydroxybenzoate	late	5	0	0	0	1	0	1	3	1	1.167	1.217	0	361.3	16	10	16	7	1	0	1.557	5	1	1	84.656	411.479	60.879	0	0.383	-0.436	-0.093	0.617	0.703	0.076	0	0	1	1	16	3	14	0	0	-0.236	0.38129	114.494	292.296	260.653	-1.09134
4-hydroxybenzoyl-CoA	late	8	1	1	2	2	0	2	22	3	0.577602	-1.282	2	1188	93	57	96	28	0	5	-3.034	8	11	6	249.342	8723.51	210.77	1	0.395	-3.857	-0.123	0.605	3.485	0.054	0	1	11	3	5	29	2	6	3	-6.092	1.54989e-07	541.193	1042.99	933.767	-1.76747
4-hydroxy-L-threonine	late	1	0	0	0	0	0	0	5	2	-1.3563	-1.331	0	303.1	16	9	15	4	1	2	-2.704	1	2	1	35.606	621.038	111.492	0	0.441	-1.397	-0.296	0.559	0.652	0.072	0	0	1	2	9	5	4	0	0	-2.798	0.412843	149.995	270.083	239.546	0.356347
4-methyl-2-oxopentanoate	early	4	0	0	0	0	0	0	3	0	0.8812	1.046	0	327.9	19	9	18	6	1	0	0.213	4	0	2	116.252	365.328	48.838	0	0.323	-0.36	-0.104	0.677	0.755	0.045	1	0	2	0	27	3	20	1	0	-0.424	0.431566	105.831	293.559	256.337	-1.28423
4-methyl-5-(2-phosphonooxyethyl)thiazole	early	8	1	0	1	0	0	0	5	0	0.7049	0.218	0	410.8	23	13	23	6	0	0	-0.408	9	3	1	116.361	658.779	69.928	0	0.358	-0.575	-0.105	0.642	1.029	0.066	0	0	2	0	17	7	13	1	0	-1.212	0.0706538	177.359	376.592	339.186	-1.00923
4-methylthio-2-oxobutanoate	late	3	0	0	0	0	0	0	4	0	0.2357	0.401	0	364.3	17	9	16	5	1	0	-0.339	3	0	2	81.787	416.058	58.797	0	0.388	-0.443	-0.115	0.612	0.699	0.047	0	0	2	0	10	4	10	0	0	-1.07	0.29726	134.388	309.135	277.449	-1.32314
4-Methylzymosterol intermediate 1	late	2	0	1	1	0	3	3	3	1	7.0319	7.057	0	681.3	78	32	81	29	1	8	8.743	4	1	3	607.881	1545.99	35.859	0	0.054	-0.122	-0.018	0.946	2.147	0.035	1	5	1	1	72	3	76	2	1	6.861	0.00544883	114.494	682.201	577.406	-8.013
4-phospho-L-aspartate	early	3	0	0	0	0	0	0	8	0	-1.6316	-4.221	0	372	21	13	20	4	1	1	-3.669	5	4	3	26.717	903.51	92.024	0	0.464	-1.127	-0.158	0.536	1.302	0.09	0	0	3	1	15	9	17	1	0	-5.749	0.0582045	262.03	338.391	299.73	0.112157
5-(2-hydroxyethyl)-4-methylthiazole	early	2	1	0	1	0	0	0	2	1	0.6407	0.289	0	339.8	18	9	18	6	0	0	0.126	3	1	0	187.566	263.824	36.45	0	0.224	-0.174	-0.051	0.776	0.602	0.056	1	0	1	1	21	3	10	0	0	0.289	0.372236	109.193	317.163	285.248	-1.70923
5-(methylsulfanyl)-2,3-dioxopentyl phosphate	late	4	0	0	0	0	0	0	7	0	-0.3862	-0.242	0	468.5	25	14	24	6	0	0	-1.1	4	3	3	99.928	974.901	88.324	0	0.393	-0.819	-0.131	0.607	1.262	0.058	0	0	3	0	16	8	13	2	0	-1.809	0.0493882	202.554	393.343	351.897	-0.507612
5,10-methylenetetrahydrofolate(2-)	early	10	0	1	1	1	2	3	11	0	-0.721101	-0.639	2	789.9	56	33	59	20	2	2	-0.794	13	7	6	312.754	3357.52	137.475	0	0.302	-1.284	-0.092	0.698	2.967	0.082	0	3	5	4	16	13	10	1	2	-2.135	0.0014868	292.246	655.526	577.225	-1.65271
5,6,7,8-tetrahydrofolyl-L-glutamic acid	late	2	0	0	0	1	2	3	14	0	-2.1907	-2.084	3	941.1	71	41	73	24	3	3	-1.808	3	8	8	363.984	5304.85	179.247	0	0.307	-1.728	-0.102	0.693	3.909	0.088	1	1	7	7	72	17	78	1	3	-7.711	9.51171e-05	436.437	818.104	719.413	-4.0369
5-[(5-phospho-1-deoxy-D-ribulos-1-ylamino)methylideneamino]-1-(5-phospho-D-ribosyl)imidazole-4-carboxamide	late	4	1	1	2	0	0	0	18	4	-4.6861	-5.012	1	764.3	62	37	63	15	0	6	-6.392	4	14	5	78.97	4935.9	202.959	1	0.448	-2.895	-0.167	0.552	3.563	0.098	0	0	7	6	37	22	25	1	3	-8.983	3.63486e-05	530.962	729.688	644.135	0.139669
5'-adenylyl sulfate	early	4	1	1	2	1	0	1	14	2	-2.3487	-2.378	0	600	41	27	43	10	0	4	-3.886	4	6	3	162.946	2350.11	112.156	1	0.364	-1.427	-0.087	0.636	2.491	0.1	0	1	6	3	16	17	11	5	1	-5.986	0.000943578	379.118	548.584	488.451	-0.313441
5-amino-1-(5-phospho-D-ribosyl)imidazole	early	5	1	1	2	0	0	0	9	2	-1.7244	-2.416	0	431.8	33	19	34	8	0	4	-3.123	6	7	1	167.414	1386.28	93.636	1	0.306	-0.983	-0.114	0.694	2.228	0.103	0	0	3	3	23	11	9	1	0	-3.393	0.0179138	278.335	433.474	380.984	0.5549
5-amino-1-(5-phospho-D-ribosyl)imidazole-4-carboxamide	early	5	1	1	2	0	0	0	10	2	-2.8488	-2.985	1	473.2	37	22	38	9	0	4	-3.401	5	8	2	122.487	1834.9	113.626	1	0.371	-1.437	-0.138	0.629	2.441	0.102	0	0	4	4	21	13	14	0	2	-4.471	0.00580468	357.706	473.608	417.132	0.287098
5-amino-1-(5-phospho-D-ribosyl)imidazole-4-carboxylic acid	late	3	1	1	2	0	0	0	11	2	-2.2466	-2.357	0	473.4	36	22	37	9	1	4	-2.774	4	7	2	17.273	1819.27	125.785	1	0.482	-1.851	-0.174	0.518	1.991	0.091	1	0	4	3	20	13	15	0	2	-3.786	0.00574486	340.676	468.484	414.115	0.294396
5-amino-6-(5-phosphoribitylamino)uracil	late	3	0	0	0	0	1	1	9	3	-1.6033	-2.762	3	605.8	35	23	35	9	0	3	-3.997	3	6	4	-156.283	3410.34	245.564	0	0.629	-4.708	-0.347	0.371	0.922	0.058	0	0	3	3	23	14	16	1	1	-4.98	0.00881229	280.502	464.348	419.09	0.707952
5-amino-6-(D-ribitylamino)uracil	late	4	0	0	0	0	1	1	8	4	-4.0676	-4.068	3	553.5	35	19	35	9	0	3	-3.487	3	8	3	211.977	1886.91	121.982	0	0.309	-1.052	-0.114	0.691	2.357	0.107	0	0	2	8	22	10	14	0	1	-3.968	0.0297373	310.129	444.233	387.758	-0.176533
5-aminolevulinic acid	late	3	0	0	0	0	0	0	4	0	-1.3857	-3.7	0	340.8	18	9	17	5	1	0	-3.415	3	1	2	123.708	465.906	60.886	0	0.318	-0.435	-0.112	0.682	0.932	0.066	0	0	2	1	10	4	11	0	0	-2.66	0.407631	158.363	298.516	261.036	-0.22181
5-deoxy-D-ribofuranos-5-yl-ADP	late	1	1	2	3	1	0	1	18	5	-3.6294	-3.845	0	785.5	59	36	62	15	0	8	-4.766	1	11	2	301.427	4642.89	160.227	2	0.308	-1.821	-0.107	0.692	4.089	0.097	1	1	8	5	36	21	23	2	3	-6.758	7.22374e-05	458.017	675.435	595.809	1.32984
5-diphospho-1D-myo-inositol pentakisphosphate	late	3	0	0	0	0	1	1	27	0	-2.9588	-3.781	0	658	59	40	59	6	0	4	-6.001	3	20	7	-250.05	5303.35	228.553	0	0.69	-5.561	-0.266	0.31	2.498	0.082	0	0	7	0	40	34	19	1	3	-16.287	1.43209e-07	706.822	720.395	642.51	5.42663
5-formamido-1-(5-phospho-D-ribosyl)imidazole-4-carboxamide	early	3	1	1	2	0	0	0	10	2	-3.0606	-3.197	2	477.8	39	24	40	10	0	4	-3.037	3	8	3	84.982	1980.67	118.101	1	0.411	-1.704	-0.152	0.589	2.442	0.095	0	0	5	4	14	14	11	7	2	-4.682	0.00407128	347.101	508.66	450.816	0.0145801
5-formyltetrahydrofolic acid	late	4	0	0	0	1	2	3	11	0	-1.6947	-1.613	3	773.7	57	34	59	20	2	2	-1.453	4	6	7	306.947	3545.33	148.671	0	0.302	-1.382	-0.1	0.698	3.2	0.092	0	1	6	5	28	14	42	1	2	-4.508	0.00089216	339.047	688.139	608.039	-3.15841
5-methyltetrahydrofolic acid	late	3	0	0	0	1	2	3	11	0	-0.875501	-0.794	2	811	58	33	60	20	2	2	-0.215	4	7	6	357.129	3491.93	141.746	0	0.28	-1.205	-0.09	0.72	3.101	0.085	0	1	5	5	32	13	21	2	2	-3.234	0.00126095	312.208	680.008	597.074	-2.86859
5-methyltetrahydropteroyltri-L-glutamic acid	late	2	0	0	0	1	2	3	17	0	-2.4341	-2.302	4	1199	90	51	92	30	4	4	-2.799	2	9	10	505.05	8325.3	210.983	0	0.289	-2.009	-0.095	0.711	4.936	0.081	0	1	9	7	50	21	37	2	3	-8.172	5.90298e-06	520.742	985.009	864.589	-4.64263
5-O-(1-carboxyvinyl)-3-phosphoshikimic acid	late	4	0	0	0	0	1	1	10	1	-0.7872	-0.686	0	452.8	34	21	34	10	2	3	-1.462	4	4	5	-42.554	1488.84	118.187	1	0.547	-1.798	-0.191	0.453	1.489	0.07	0	0	4	1	12	11	8	2	0	-4.676	0.00879001	286.533	451.102	400.204	-1.08163
5-O-phosphono-alpha-D-ribofuranosyl diphosphate	late	14	0	1	1	0	0	0	14	2	-2.1541	-2.433	0	503.2	35	22	35	5	0	4	-4.067	14	10	3	-9.057	2161.96	139.106	1	0.509	-2.187	-0.181	0.491	2.109	0.096	0	0	4	2	22	17	13	6	2	-6.931	0.00113953	369.186	464.139	410.618	2.47611
5-phospho-beta-D-ribosylamine	early	4	0	1	1	0	0	0	8	2	-2.2281	-2.364	0	374.9	26	14	26	5	0	4	-3.246	5	6	1	117.295	991.89	86.484	1	0.344	-0.909	-0.132	0.656	1.737	0.099	0	0	2	3	19	9	12	0	0	-4.726	0.0585613	249.884	350.407	305.761	1.22452
5'-S-methyl-5'-thioadenosine	late	5	1	1	2	1	0	1	8	2	-0.8669	-0.728	0	533.7	35	20	37	11	0	4	-0.917	5	4	0	311.731	1404.26	78.555	1	0.208	-0.547	-0.063	0.792	2.084	0.084	0	1	4	3	6	9	8	1	0	-0.728	0.024214	231.676	462.861	412.649	-1.54436
5'-xanthylic acid	late	8	1	1	2	0	1	1	10	2	-2.3697	-2.506	3	578.3	37	24	39	10	0	4	-3.498	10	8	3	33.167	2318.84	154.421	1	0.471	-1.89	-0.172	0.529	2.12	0.095	0	1	5	4	24	14	13	1	2	-3.909	0.00480785	309.657	489.158	434.79	0.185877
6,7-dimethyl-8-(1-D-ribityl)lumazine	early	4	0	0	0	0	2	2	9	4	-1.9172	-2.302	3	594.2	41	23	42	13	0	3	-2.32	3	6	5	240.479	1961.6	113.593	0	0.298	-0.983	-0.108	0.702	2.318	0.083	0	1	4	5	4	10	5	3	0	-2.41	0.0170782	240.929	501.294	439.36	-1.20551
6-O-phosphono-D-glucono-1,5-lactone	late	2	0	0	0	0	1	1	9	3	-2.1648	-2.301	0	393.4	27	16	27	6	0	4	-3.297	3	6	2	19.382	1176.33	105.134	0	0.475	-1.421	-0.172	0.525	1.568	0.095	0	0	3	3	9	10	10	0	0	-3.787	0.0337817	259.693	370.657	326.743	0.719494
6-phospho-D-gluconate	early	2	0	0	0	0	0	0	10	4	-2.7738	-2.885	0	462.4	30	17	29	6	1	4	-4.157	3	7	2	55.93	1573.04	121.943	0	0.44	-1.495	-0.159	0.56	1.907	0.105	1	0	2	4	19	11	13	0	1	-5.818	0.0169769	324.666	397.913	350.056	0.382671
7,8-diaminononanoate	early	4	0	0	0	0	0	0	4	0	0.3237	-2.13	0	467.3	33	13	32	9	1	2	-2.975	5	2	1	299.825	718.417	54.567	0	0.179	-0.275	-0.061	0.821	1.262	0.055	0	0	1	2	22	4	37	0	0	-2.662	0.176087	184.055	397.7	339.419	-1.82404
7,8-dihydroneopterin	late	4	0	0	0	0	2	2	8	3	-3.2095	-3.039	1	522.9	31	18	32	9	0	2	-3.602	4	8	4	277.692	1532.38	104.874	0	0.234	-0.687	-0.082	0.766	2.243	0.119	0	1	3	6	30	9	20	1	1	-3.143	0.0513379	251.082	426.773	374.399	-0.411284
7,8-dihydroneopterin 3'-phosphate	late	3	0	0	0	0	2	2	11	2	-3.1453	-3.11	1	606.2	36	22	37	9	0	2	-3.997	3	10	5	188.165	2277.55	143.249	0	0.345	-1.295	-0.122	0.655	2.462	0.115	0	1	4	5	19	13	10	1	2	-4.629	0.00689063	319.248	486.201	428.336	0.091515
7,8-dihydroneopterin 3'-triphosphate	early	5	0	0	0	0	2	2	17	2	-3.7049	-3.684	1	732.4	46	30	47	9	0	2	-5.267	5	14	7	136.741	3898.71	177.614	0	0.407	-2.165	-0.136	0.593	3.158	0.107	0	1	6	5	14	21	12	1	2	-8.687	0.000129307	455.58	605.057	536.21	1.49917
7,8-dihydropteroate	late	5	0	0	0	1	2	3	5	0	1.234	0.376	1	655.1	32	23	34	14	1	0	0.357	6	2	5	-85.889	2256.79	138.866	0	0.566	-3.177	-0.191	0.434	0.268	0.021	0	1	4	0	12	9	11	0	0	-1.878	0.0491203	124.212	473.624	431.354	-2.62298
7-phospho-2-dehydro-3-deoxy-D-arabino-heptonic acid	late	4	0	0	0	0	0	0	10	3	-2.3854	-2.356	0	516.8	31	18	30	7	1	3	-3.187	4	6	3	74.732	1727.11	130.083	0	0.428	-1.429	-0.152	0.572	1.913	0.099	0	0	3	3	14	11	9	0	1	-5.294	0.0145866	316.003	418.06	368.786	0.186892
8-amino-7-oxononanoic acid	early	11	0	0	0	0	0	0	4	0	0.4671	-1.847	0	459	30	13	29	9	1	1	-2.055	11	1	2	249.774	697.212	60.691	0	0.228	-0.346	-0.08	0.772	1.173	0.052	0	0	2	1	14	4	26	1	0	-1.802	0.200236	158.363	387.943	334.621	-1.76808
9H-xanthine	late	5	1	0	1	0	1	1	3	0	-0.9951	-0.996	3	371.9	15	11	16	5	0	0	-0.684	5	4	2	50.686	642.812	96.062	0	0.432	-0.746	-0.149	0.568	0.982	0.109	0	1	3	3	24	6	13	0	0	-0.226	0.305455	136.051	295.31	264.079	-0.0855935
acetaldehyde	early	7	0	0	0	0	0	0	1	0	0.3726	-0.183	0	192.3	7	3	6	2	0	0	-0.224	9	0	1	91.993	72.165	29.245	0	0.261	-0.098	-0.098	0.739	0.278	0.054	1	0	1	0	24	1	23	0	0	-0.183	0.827342	43.4905	196.154	173.012	0.168973
acetate	early	16	0	0	0	0	0	0	2	0	-0.2299	-0.205	0	203.3	8	4	7	2	1	0	-0.194	18	0	1	45.23	134.964	40.192	0	0.389	-0.258	-0.133	0.611	0.406	0.064	0	0	1	0	12	2	13	0	0	-1.651	0.749524	78.9921	203.537	179.266	0.131305
acetoacetyl-CoA	early	8	1	1	2	1	0	1	23	2	-2.8736	-3.085	2	1200	94	54	96	25	0	5	-4.125	7	13	7	555.625	9490.26	208.259	1	0.268	-2.123	-0.095	0.732	5.785	0.079	0	1	12	5	5	29	6	4	3	-7.542	1.73296e-07	615.237	1035.1	914.638	-0.488943
acetyl-CoA	early	46	1	1	2	1	0	1	22	2	-2.6446	-2.996	2	1122	89	51	91	23	0	5	-3.539	47	13	6	472.978	8446.27	200.764	1	0.289	-2.177	-0.099	0.711	5.349	0.08	0	1	11	5	7	28	4	4	3	-7.4	3.82029e-07	588.398	984.944	870.127	-0.228393
acylglycerone phosphates	late	2	n.a.e	n.a.e	n.a.e	n.a.e	n.a.e	n.a.e	7	n.a.e	n.a.e	-0.632	n.a.e	409.1	n.a.e	13	18	4	n.a.e	0	n.a.e	39	3	n.a.e	-113.977	2191.89	345.165	n.a.e	0.639	-4.578	-0.778	0.361	0.78	0.065	n.a.e	n.a.e	4	0	n.a.e	n.a.e	n.a.e	0	n.a.e	-2.152	n.a.e	180.028	336.341	301.338	0.717083
acyl-sn-glycerol 3-phosphate	late	39	0	0	0	0	0	0	4	1	-0.6993	-0.7	0	354.4	19	9	18	5	0	1	-1.062	39	1	1	158.692	495.43	58.746	1	0.276	-0.386	-0.097	0.724	1.012	0.068	0	0	2	1	20	4	13	2	0	-0.7	0.484629	91.0535	309.101	269.627	-0.00905481
adenine	early	7	1	0	1	1	0	1	4	0	-0.5813	-0.442	0	365.3	15	10	16	5	0	0	-0.148	7	3	0	175.224	507.205	67.97	0	0.26	-0.361	-0.072	0.74	1.027	0.114	0	1	3	2	14	5	7	0	0	-0.442	0.361175	133.181	287.918	255.935	-0.298522
adenosine	early	8	1	1	2	1	0	1	8	3	-2.0201	-1.881	0	473.7	32	19	34	10	0	4	-2.158	7	5	0	288.528	1346.49	81.519	1	0.195	-0.556	-0.063	0.805	2.287	0.109	1	1	4	4	22	9	12	0	0	-1.881	0.0462012	238.621	422.337	372.709	-0.38532
adenosine 2'-phosphate	late	1	1	1	2	1	0	1	10	2	-1.3604	-1.868	0	515.5	35	23	37	10	0	4	-3.831	1	6	1	-120.854	1931.05	107.638	1	0.617	-2.785	-0.163	0.383	0.961	0.045	0	1	5	2	23	13	11	2	1	-3.33	0.00932432	254.255	468.253	418.616	0.297233
adenosine 3',5'-bismonophosphate	late	4	1	1	2	1	0	1	14	1	-1.8917	-2.024	0	553.2	42	27	44	10	0	4	-3.497	4	9	2	148.902	2486.9	129.028	1	0.365	-1.643	-0.13	0.635	2.853	0.103	1	1	6	2	27	17	15	2	2	-5.06	0.000795648	374.953	541.193	480.583	1.00007
ADP	early	35	1	1	2	1	0	1	14	2	-2.2357	-2.239	0	596.4	42	27	44	10	0	4	-3.886	32	9	2	202.256	2656.15	134.959	1	0.33	-1.472	-0.115	0.67	2.982	0.111	1	1	6	3	27	17	15	4	2	-5.563	0.000847171	374.953	541.193	480.583	0.991113
aldehydo-D-glucose 6-phosphate	late	8	0	0	0	0	0	0	9	4	-2.1713	-2.863	0	453	29	16	28	6	0	4	-3.95	10	7	2	64.743	1412.71	113.646	0	0.429	-1.336	-0.159	0.571	1.782	0.092	0	0	2	4	9	10	6	0	1	-4.429	0.0269108	289.164	390.529	343.803	0.690288
allantoate	early	3	0	0	0	0	0	0	4	0	-1.9792	-1.954	4	376.8	20	12	19	4	1	0	-2.708	3	4	3	33.66	939.686	101.144	0	0.455	-1.136	-0.166	0.545	1.358	0.102	1	0	3	4	54	8	40	0	0	-3.428	0.109473	267.908	329.053	290.209	-0.980421
allantoin	late	1	0	1	1	0	0	0	3	0	0.8039	-1.242	5	289.8	12	11	12	4	0	1	-2.016	1	0	3	-269.519	1181.64	171.216	0	0.965	-4.069	-0.588	0.035	0.008	0.003	0	0	3	0	10	7	4	1	0	-1.549	0.383288	97.1689	262.854	245.323	0.211654
all-trans-hexaprenyl diphosphate	late	4	0	0	0	0	0	0	7	0	10.0249	9.882	0	1208	91	39	90	30	0	0	9.701	4	5	8	907.583	4486.65	107.466	0	0.124	-0.462	-0.041	0.876	3.253	0.048	1	0	2	0	76	9	84	6	2	6.934	0.000132416	188.485	931.656	799.396	-8.84644
all-trans-nonaprenyl diphosphate	late	2	0	0	0	0	0	0	7	0	15.5047	15.361	0	1668	130	54	129	45	0	0	15.794	2	5	11	1375.08	7669.43	123.232	0	0.088	-0.404	-0.029	0.912	4.193	0.045	0	0	2	0	54	9	76	4	2	12.414	4.20039e-06	188.485	1261.36	1077.78	-14.8777
all-trans-pentaprenyl diphosphate	late	4	0	0	0	0	0	0	7	0	8.1983	8.055	0	1048	78	34	77	25	0	0	7.67	4	5	7	758.037	3584.33	100.531	0	0.138	-0.473	-0.046	0.862	2.948	0.05	0	0	2	0	30	9	46	8	2	5.107	0.0004182	188.485	821.753	706.602	-6.85416
alpha,alpha-trehalose	early	2	0	0	0	0	2	2	11	8	-4.2603	-4.261	0	473.1	45	23	46	12	0	10	-3.264	2	8	0	258.452	1938.5	76.677	3	0.227	-0.929	-0.086	0.773	3.168	0.076	0	0	3	8	23	11	22	0	2	-4.261	0.0112098	318.756	480.11	415.595	0.758615
alpha,alpha-trehalose 6-phosphate	late	4	0	0	0	0	2	2	14	7	-4.1961	-4.332	0	533.3	50	27	51	12	0	10	-4.331	4	10	1	58.552	2625.93	138.613	3	0.445	-2.192	-0.17	0.555	2.732	0.09	0	0	4	7	27	15	23	2	2	-5.818	0.00145144	386.922	539.538	469.532	1.35208
alpha-aminopropionitrile	late	1	0	0	0	0	0	0	2	0	-0.4328	-0.433	0	239.5	11	5	10	3	0	1	-1.073	1	1	0	108.147	151.664	31.636	0	0.274	-0.174	-0.083	0.726	0.46	0.049	0	0	0	1	22	2	15	0	0	-0.434	0.683992	109.619	226.756	199.484	-0.211105
alpha-D-galactose 1-phosphate	late	4	0	0	0	0	1	1	9	4	-2.4492	-2.585	0	368.6	29	16	29	6	0	5	-2.677	5	7	1	40.686	1132.19	95.548	1	0.445	-1.366	-0.165	0.555	1.705	0.094	0	0	2	4	16	10	13	0	1	-3.628	0.0327206	268.356	375.29	328.525	1.20644
alpha-D-galactosyl-(1->3)-1D-myo-inositol	late	2	0	0	0	0	2	2	11	9	-4.8111	-4.812	0	486.9	45	23	46	12	0	9	-3.608	2	9	0	234.697	2026.9	100.625	2	0.259	-1.078	-0.099	0.741	3.085	0.107	0	0	2	9	23	11	22	0	2	-4.812	0.0100445	348.227	468.647	405.958	0.40953
alpha-D-glucosamine 1-phosphate	late	1	0	0	0	0	1	1	9	3	-1.9889	-2.125	0	369	28	16	28	6	0	5	-2.635	1	6	1	-48.678	1340.87	141.629	1	0.566	-2.548	-0.308	0.434	1.086	0.076	0	0	2	3	16	10	12	0	0	-3.167	0.045409	232.854	366.902	323.512	1.37975
alpha-D-glucosamine 6-phosphate	late	6	0	0	0	0	1	1	9	3	-2.7388	-2.875	0	392.2	30	16	30	6	0	5	-3.251	5	7	1	68.989	1185.19	101.253	1	0.412	-1.245	-0.159	0.588	1.777	0.099	0	0	2	3	16	10	14	0	1	-5.058	0.031276	285.386	380.414	331.542	1.1677
alpha-D-mannosyl-beta-D-mannosyldiacetylchitobiosyldiphosphodolichol	late	2	0	0	0	0	4	4	27	11	0.631789	0.277	2	1581	176	84	179	53	0	21	2.93	2	17	8	1031.78	17916.1	203.146	7	0.174	-1.969	-0.063	0.826	9.361	0.066	0	0	12	13	29	31	44	4	3	-1.197	4.11031e-10	675.599	1597.89	1371.4	-6.2435
alpha-D-ribose 1-phosphate	early	8	0	1	1	0	0	0	8	3	-1.9385	-2.075	0	366.3	25	14	25	5	0	4	-2.528	8	6	1	116.504	983.531	85.214	1	0.341	-0.916	-0.13	0.659	1.77	0.103	0	0	2	3	14	9	11	1	0	-3.117	0.0611866	232.854	345.283	302.744	1.25577
alpha-D-ribose 5-phosphate	late	12	0	1	1	0	0	0	8	3	-1.9385	-2.075	0	389.1	25	14	25	5	0	4	-3.131	14	6	1	91.371	1048.61	96.967	1	0.383	-1.031	-0.145	0.617	1.664	0.104	0	0	2	2	14	9	11	2	0	-3.56	0.0611866	232.854	345.283	302.744	1.229
aminoacetaldehyde	late	2	0	0	0	0	0	0	2	0	0.1609	-0.395	0	208.2	7	4	6	2	0	0	-1.239	2	0	1	-120.284	366.646	90.807	0	0.789	-1.722	-0.409	0.211	0.039	0.027	0	0	1	0	19	2	18	0	0	-0.395	0.809948	43.4905	202.686	181.731	0.412073
aminoacetone	late	2	0	0	0	0	0	0	2	0	-0.4557	-0.316	0	231.7	10	5	9	3	0	0	-0.986	2	0	1	-57.791	335.449	70.554	0	0.625	-1.373	-0.287	0.375	0.074	0.017	0	0	1	0	12	2	11	1	0	-0.316	0.801234	43.4905	219.93	194.765	0.160542
AMP	early	16	1	1	2	1	0	1	11	2	-1.9559	-1.952	0	532.2	37	23	39	10	0	4	-3.225	14	7	1	215.496	1952.8	112.402	1	0.298	-1.092	-0.099	0.702	2.578	0.112	1	1	5	3	27	13	14	2	1	-3.438	0.00617223	306.787	481.765	426.646	0.234905
anthranilate	early	5	0	0	0	1	0	1	3	0	0.6878	0.713	0	366.2	17	10	17	7	1	0	1.208	5	1	1	130.351	447.063	54.48	0	0.322	-0.393	-0.076	0.678	0.828	0.073	0	0	1	1	12	3	12	1	0	-0.761	0.378455	131.524	297.42	263.669	-1.26283
ATP	early	33	1	1	2	1	0	1	17	2	-2.5155	-2.526	0	661.8	47	31	49	10	0	4	-4.546	33	11	3	186.36	3464.69	153.164	1	0.359	-1.88	-0.121	0.641	3.355	0.11	1	1	7	3	31	21	16	3	3	-6.929	0.000115743	443.118	600.621	534.52	1.79264
beta-alanine	early	3	0	0	0	0	0	0	3	0	-0.9433	-3.397	0	266.5	13	6	12	3	1	0	-3.143	5	1	1	99.013	264.106	47.254	0	0.314	-0.311	-0.108	0.686	0.68	0.07	0	0	1	1	6	3	7	0	0	-3.396	0.593335	131.524	248.362	216.526	0.18045
beta-D-fructofuranose 2,6-bisphosphate	late	3	0	1	1	0	0	0	12	3	-2.4352	-2.707	0	458.2	34	20	34	6	0	4	-3.521	3	9	2	29.84	1782.54	129.804	1	0.467	-1.819	-0.184	0.533	2.072	0.099	0	0	3	3	20	14	14	0	2	-5.028	0.004358	336.522	432.472	380.365	2.50783
beta-D-glucose 6-phosphate	late	3	0	0	0	0	1	1	9	4	-2.4492	-2.585	0	416.7	29	16	29	6	0	5	-3.281	4	7	1	104.833	1284.3	103.69	1	0.374	-1.153	-0.144	0.626	1.928	0.104	0	0	2	3	16	10	13	0	1	-4.071	0.0327206	268.356	375.29	328.525	1.17222
beta-D-mannosyldiacetylchitobiosyldiphosphodolichol	late	2	0	0	0	0	3	3	22	8	-0.0447004	-1.422	2	1124	127	63	129	37	0	16	0.692	2	12	6	593.131	9431.16	173.111	5	0.236	-2.342	-0.098	0.764	6.049	0.056	0	0	10	8	14	26	18	6	3	-3.104	1.24094e-07	526.858	1196.64	1035.09	-3.09152
biotin	late	3	0	2	2	0	0	0	4	0	1.8745	0.877	2	447.3	30	16	31	10	1	3	0.296	3	0	2	76.097	880.775	120.137	0	0.415	-1.303	-0.233	0.585	0.666	0.036	0	1	2	0	6	6	10	0	0	-0.77	0.0921086	134.388	402.913	361.301	-1.93858
biotinyl-5'-AMP	late	2	1	3	4	1	0	1	13	2	0.779101	-0.963	2	870.8	62	38	66	20	0	7	-3.38	2	5	3	-76.254	4690.85	191.935	1	0.544	-3.922	-0.183	0.456	1.465	0.037	0	2	8	2	17	18	12	4	2	-1.867	0.000170397	307.019	719.553	646.337	-2.00868
but-1-ene-1,2,4-tricarboxylic acid	late	2	0	0	0	0	0	0	6	0	-0.0628999	0.119	0	397	21	13	20	7	3	0	-0.417	2	0	4	16.637	779.984	93.967	0	0.479	-0.941	-0.164	0.521	1.024	0.073	0	0	3	0	21	6	37	0	0	-3.087	0.129581	203.674	344.468	306.497	-1.30357
carbamoyl phosphate	late	5	0	0	0	0	0	0	5	0	-0.00120001	-0.649	1	254.2	10	8	9	1	0	0	-2.174	6	3	2	-128.173	605.8	123.538	0	0.752	-2.166	-0.421	0.248	0.218	0.065	0	0	2	0	17	7	13	1	0	-2.485	0.273749	147.158	244.717	221.41	0.896292
cardiolipin	late	2	n.a.e	n.a.e	n.a.e	n.a.e	n.a.e	n.a.e	17	n.a.e	n.a.e	-0.023	n.a.e	888	n.a.e	36	53	13	n.a.e	2	n.a.e	2	5	n.a.e	-289.831	16344.4	940.154	n.a.e	0.663	-16.674	-1.013	0.337	1.732	0.046	n.a.e	n.a.e	12	1	n.a.e	n.a.e	n.a.e	2	n.a.e	-2.971	n.a.e	332.026	693.945	622.152	1.20307
CDP	late	7	0	1	1	0	1	1	12	2	-1.9996	-2.547	2	557.2	38	25	39	9	0	4	-5.107	6	7	5	-101.852	2513.51	128.937	1	0.591	-3.151	-0.163	0.409	1.36	0.069	0	0	5	2	25	16	13	1	1	-4.657	0.00225317	296.673	499.606	446.577	1.13342
CDP-choline	early	5	0	1	1	0	1	1	13	2	-4.3924	-5.406	2	678.2	57	31	58	14	0	4	-6.405	5	5	5	307.514	3256.8	124.548	1	0.273	-1.312	-0.102	0.727	3.49	0.082	0	0	6	3	12	17	8	1	1	-6.843	0.00135656	309.081	640.336	558.901	-0.557455
CDP-diacylglycerols	late	8	n.a.e	n.a.e	n.a.e	n.a.e	n.a.e	n.a.e	16	n.a.e	n.a.e	-1.783	n.a.e	758.4	n.a.e	36	54	14	n.a.e	5	n.a.e	7	6	n.a.e	-232.358	9346.88	508.923	n.a.e	0.653	-10.769	-0.626	0.347	1.556	0.045	n.a.e	n.a.e	10	2	n.a.e	n.a.e	n.a.e	2	n.a.e	-4.66	n.a.e	332.942	663.216	596.071	0.810754
CDP-ethanolamine	early	4	0	1	1	0	1	1	14	2	-3.3275	-3.545	2	607.4	48	28	49	11	0	4	-3.336	4	8	5	283.012	2780.01	115.643	1	0.267	-1.222	-0.094	0.733	3.355	0.096	0	0	6	4	14	17	12	4	2	-7.48	0.000760743	372.265	584.493	513.552	1.05305
Ceramide-1 (Sphinganine:n-C24:0)	late	6	0	0	0	0	0	0	3	2	15.4026	15.402	1	1641	131	46	130	42	0	2	18.057	5	3	1	1539.99	5581.36	77.386	0	0.031	-0.105	-0.012	0.969	3.296	0.035	0	0	1	3	50	4	89	1	2	15.402	7.6509e-05	129.581	1212.45	1015.5	-18.2366
Ceramide-1 (Sphinganine:n-C26:0)	late	6	0	0	0	0	0	0	3	2	16.315	16.314	1	1707	137	48	136	44	0	2	19.115	5	3	1	1605.45	5984.76	79.098	0	0.03	-0.104	-0.012	0.97	3.403	0.035	0	0	1	3	43	4	58	10	2	16.314	4.62689e-05	129.581	1262.01	1056.52	-19.3483
Ceramide-2 (Phytosphingosine:n-C24:0)	late	6	0	0	0	0	0	0	4	3	14.4357	14.435	1	1656	132	47	131	42	0	3	17.573	6	4	1	1554.6	6182.8	79.373	0	0.031	-0.114	-0.012	0.969	3.62	0.036	0	0	1	4	30	5	50	10	2	14.435	5.10663e-05	165.083	1217.68	1020.77	-17.3668
Ceramide-2 (Phytosphingosine:n-C26:0)	late	6	0	0	0	0	0	0	5	4	14.1224	14.122	1	1818	139	50	138	44	0	3	16.644	6	5	1	1640.76	7528.66	104.263	0	0.049	-0.202	-0.019	0.951	3.939	0.038	0	0	1	5	47	6	85	12	2	14.122	2.16092e-05	200.584	1282.16	1075.52	-17.6632
choline	early	3	0	0	0	0	0	0	1	1	-1.5741	-1.575	0	295	21	7	20	5	0	0	-4.364	4	1	0	255.572	429.198	32.903	0	0.067	-0.035	-0.026	0.933	1.42	0.086	0	0	0	1	9	2	6	0	0	-1.575	0.757787	41.4996	278.83	237.876	-1.06816
choline phosphate	early	3	0	0	0	0	0	0	4	0	-1.5099	-1.646	0	388	26	11	25	5	0	0	-4.759	4	3	1	128.001	778.895	65.922	0	0.335	-0.45	-0.088	0.665	1.558	0.082	0	0	1	0	6	6	6	0	0	-3.149	0.28629	109.665	338.258	291.813	-0.503125
chorismate(2-)	early	7	0	0	0	0	1	1	6	1	-0.1941	0.043	0	410	26	16	26	10	2	2	-0.605	7	1	5	93.79	889.989	85.547	1	0.386	-0.837	-0.13	0.614	1.333	0.079	0	0	3	1	33	6	22	0	0	-2.871	0.100992	182.865	379.986	338.712	-2.17978
citrate(3-)	early	3	0	0	0	0	0	0	7	1	-1.395	-1.319	0	350.4	21	13	20	6	3	0	-1.998	3	1	3	-41.522	808.378	87.332	0	0.559	-1.29	-0.187	0.441	1.017	0.062	0	0	3	0	25	7	17	1	0	-3.85	0.109264	239.175	326.973	290.46	-0.388749
CMP	early	22	0	1	1	0	1	1	10	2	-2.4697	-2.468	2	461	35	21	36	9	0	4	-3.262	20	6	4	174.895	1605.56	104.015	1	0.31	-1.081	-0.115	0.69	2.402	0.111	0	0	4	3	22	12	11	1	1	-3.953	0.0111021	281.039	453.691	400.669	0.192688
coenzyme A	early	104	1	1	2	1	0	1	21	2	-2.6106	-2.962	2	1058	84	48	86	21	0	5	-3.873	89	14	5	493.793	7697.4	186.88	1	0.267	-1.94	-0.092	0.733	5.335	0.085	0	1	10	5	6	27	12	4	3	-7.433	6.73191e-07	600.96	934.23	828.574	1.16126
coproporphyrinogen III	early	2	4	0	4	0	0	0	8	0	7.2452	7.346	0	909.4	92	48	96	36	4	0	4.012	2	4	4	343.193	4379.39	148.836	0	0.311	-1.499	-0.106	0.689	3.316	0.058	0	0	4	4	18	12	32	11	4	2.948	1.96403e-05	351.297	957.753	833.997	-8.30897
CTP	early	13	0	1	1	0	1	1	16	2	-3.0293	-3.041	2	584.4	45	29	46	9	0	4	-4.584	12	10	6	127.727	2950.46	141.195	1	0.391	-1.973	-0.137	0.609	3.076	0.105	0	0	6	3	29	20	16	1	2	-7.444	0.000209207	417.371	572.547	508.543	1.56202
cytidine	early	4	0	1	1	0	1	1	7	3	-2.5339	-2.396	2	395.8	30	17	31	9	0	4	-2.195	3	4	3	216.191	1051.07	73.009	1	0.227	-0.603	-0.083	0.773	2.053	0.102	0	0	3	4	20	8	10	1	0	-2.396	0.0805124	212.873	394.263	346.732	-0.274689
cytosine	early	2	0	0	0	0	1	1	3	0	-1.0951	-0.958	2	333	13	8	13	4	0	0	-1.846	2	2	3	136.705	399.539	68.189	0	0.295	-0.354	-0.1	0.705	0.846	0.105	0	0	2	2	20	4	16	1	0	-0.958	0.515388	120.3	272.167	241.773	-0.412545
dADP	late	7	1	1	2	1	0	1	12	1	-1.0671	-1.389	0	618.4	39	26	41	10	0	3	-4.757	5	7	2	-177.196	2601.77	131.221	1	0.643	-3.165	-0.16	0.357	1.042	0.052	0	1	6	1	6	16	8	2	1	-3.47	0.00206446	286.919	522.454	467.285	0.815001
dAMP	late	5	1	1	2	1	0	1	9	1	-0.7873	-1.102	0	550.9	34	22	36	10	0	3	-4.096	5	5	1	-158.63	1886.53	113.425	1	0.644	-2.664	-0.158	0.356	0.761	0.048	0	1	5	1	20	12	13	1	1	-2.452	0.0149267	218.754	463.025	413.348	0.0349577
D-arabinono-1,4-lactone	early	2	0	1	1	0	0	0	5	3	-1.7183	-1.719	0	308.8	18	10	18	5	0	3	-1.554	4	3	1	88.781	548.662	65.671	0	0.356	-0.633	-0.129	0.644	1.144	0.084	0	0	2	3	8	5	6	1	0	-1.719	0.344429	156.026	281.222	247.026	0.334249
D-arabinose	late	1	0	0	0	0	1	1	5	4	-2.0027	-2.003	0	297.5	20	10	20	5	0	4	-2.181	3	4	0	121.804	555.927	63.308	1	0.295	-0.552	-0.111	0.705	1.317	0.102	0	0	1	3	10	5	10	0	0	-2.003	0.337013	164.688	285.855	248.807	0.668641
dATP	late	4	1	1	2	1	0	1	15	1	-1.3469	-1.675	0	681.7	44	30	46	10	0	3	-5.417	3	9	3	-207.975	3413.6	148.338	1	0.653	-3.721	-0.164	0.347	1.286	0.054	1	1	7	1	30	20	14	2	1	-4.673	0.000282351	355.085	581.882	521.222	1.63339
dCDP	late	5	0	1	1	0	1	1	11	1	-1.4265	-1.781	2	550	37	24	38	9	0	3	-4.81	5	6	5	-104.524	2277.42	126.054	1	0.595	-2.946	-0.17	0.405	1.195	0.059	0	0	5	1	24	15	13	1	1	-3.891	0.00362249	261.172	494.379	441.308	1.24191
dCMP	early	5	0	1	1	0	1	1	9	1	-1.8966	-1.702	2	487.7	34	20	35	9	0	3	-2.965	5	5	4	222.684	1515.07	97.164	1	0.272	-0.844	-0.097	0.728	2.262	0.103	0	0	4	2	16	11	11	1	0	-3.187	0.0177534	245.537	448.464	395.4	0.290652
dCTP	late	4	0	1	1	0	1	1	14	1	-1.7063	-2.068	2	611.2	42	28	43	9	0	3	-5.471	4	8	6	-133.512	3026.13	143.105	1	0.609	-3.492	-0.174	0.391	1.459	0.06	0	0	6	1	28	19	14	1	1	-5.078	0.000496107	329.338	553.807	495.245	1.98015
deamido-NAD(+)	early	4	1	2	3	2	0	2	19	4	-2.2324	-2.422	0	777.6	71	44	75	21	1	8	-6.896	5	10	3	391.061	5536.64	152.944	2	0.249	-1.583	-0.086	0.751	5.537	0.11	0	1	9	5	5	23	5	3	3	-6.81	1.02743e-05	499.082	808.095	715.502	-0.280737
decanoic acid	late	14	0	0	0	0	0	0	2	0	3.6304	3.655	0	498.3	32	12	31	10	1	0	4.038	16	0	1	346.41	539.355	44.684	0	0.152	-0.165	-0.052	0.848	0.917	0.037	0	0	1	0	12	2	5	1	0	2.207	0.278028	78.9921	401.776	343.359	-3.40363
decanoyl-CoA	late	13	1	1	2	1	0	1	21	2	3.041	1.156	2	1365	109	59	111	31	0	5	0.064	14	10	6	484.344	9550.19	197.552	1	0.323	-3.131	-0.102	0.677	3.863	0.043	0	1	11	2	10	28	11	6	3	-1.987	9.68501e-08	505.692	1152.47	1016.47	-4.11543
dehydro-D-arabinono-1,4-lactone	late	1	0	1	1	0	0	0	5	3	-1.2486	-1.198	0	299.9	16	10	16	5	0	1	-0.935	1	3	2	39.276	517.416	73.582	0	0.435	-0.75	-0.152	0.565	0.975	0.093	0	0	2	3	10	5	4	0	0	-1.901	0.330663	156.026	279.074	246.709	0.0497294
D-erythro-1-(imidazol-4-yl)glycerol 3-phosphate	early	3	1	0	1	0	0	0	7	2	-1.5227	-1.659	0	454.8	26	15	26	6	0	2	-3.191	3	7	1	148.193	1177.21	104.904	0	0.337	-0.873	-0.121	0.663	1.716	0.11	0	0	2	3	20	9	10	1	0	-2.492	0.0527582	226.868	378.724	333.267	0.737619
D-erythrose 4-phosphate(2-)	early	7	0	0	0	0	0	0	7	2	-1.1499	-1.841	0	375.2	21	12	20	4	0	2	-2.956	6	5	2	45.736	879.957	98.954	0	0.439	-1.03	-0.164	0.561	1.316	0.099	0	0	2	2	13	8	14	0	0	-3.408	0.0930998	218.161	330.516	292.242	0.845627
dethiobiotin	late	2	0	1	1	0	0	0	3	0	2.2184	1.221	2	415.9	31	15	31	10	1	2	1.02	3	0	2	79.652	785.346	110.831	0	0.404	-1.245	-0.233	0.596	0.643	0.034	0	0	2	0	9	5	4	0	0	-0.435	0.181807	105.831	396.049	347.359	-1.98078
D-fructose	late	3	0	1	1	0	0	0	6	5	-2.5636	-2.564	0	342.5	24	12	24	6	0	4	-2.06	5	5	0	198.009	770.376	60.984	1	0.211	-0.474	-0.08	0.789	1.775	0.098	0	0	1	4	12	6	12	0	0	-2.564	0.210276	200.19	313.616	272.491	1.1789
D-fructose 1,6-bisphosphate	early	6	0	1	1	0	0	0	12	3	-2.4352	-2.707	0	486.7	34	20	34	6	0	4	-4.186	6	9	2	76.246	1899.45	132.369	1	0.422	-1.646	-0.164	0.578	2.257	0.108	0	0	3	2	20	14	14	0	2	-5.734	0.004358	336.522	432.472	380.365	2.41689
D-fructose 1-phosphate	early	3	0	1	1	0	0	0	9	4	-2.4994	-2.636	0	416.8	29	16	29	6	0	4	-3.119	4	7	1	138.661	1282.01	96.756	1	0.334	-1.026	-0.128	0.666	2.05	0.104	0	0	2	3	16	10	13	0	1	-4.121	0.0330119	268.356	373.044	326.428	1.78913
D-fructose 6-phosphate	early	15	0	1	1	0	0	0	9	4	-2.4994	-2.636	0	410.7	29	16	29	6	0	4	-3.127	14	7	1	124.002	1263.45	97.933	1	0.349	-1.074	-0.134	0.651	2.002	0.104	0	0	2	3	16	10	13	0	1	-4.121	0.0330119	268.356	373.044	326.428	1.75826
D-galactose	late	6	0	0	0	0	1	1	6	5	-2.5134	-2.514	0	332.7	24	12	24	6	0	5	-2.213	7	5	0	154.916	750.338	68.774	1	0.267	-0.603	-0.1	0.733	1.653	0.107	0	0	1	4	12	6	12	0	0	-2.514	0.208758	200.19	315.862	274.588	0.663367
dGDP	late	8	1	1	2	0	1	1	12	1	-0.6884	-1.661	1	627.8	39	27	41	10	0	3	-5.843	6	8	4	-177.209	3101.85	164.031	1	0.641	-3.858	-0.207	0.359	1.083	0.054	1	1	6	1	23	17	12	5	1	-5.489	0.00150133	294.498	530.837	477.429	1.01361
D-glucitol	late	3	0	0	0	0	0	0	6	6	-2.9402	-2.941	0	388.5	26	12	25	6	0	4	-2.046	5	6	0	220.523	905.919	72.846	0	0.216	-0.504	-0.084	0.784	1.828	0.103	0	0	0	6	12	6	14	0	1	-2.941	0.183894	229.661	337.891	292.632	0.731958
D-glucopyranose 1-phosphate	late	6	0	0	0	0	1	1	9	4	-2.4492	-2.585	0	395.9	29	16	29	6	0	5	-2.677	5	7	1	98.977	1216.1	96.951	1	0.375	-1.152	-0.14	0.625	1.92	0.105	0	0	2	4	16	10	13	0	1	-3.628	0.0327206	268.356	375.29	328.525	1.20644
D-glucose	late	7	0	0	0	0	0	0	6	5	-2.2355	-2.791	0	367.4	24	12	23	6	0	4	-2.899	9	5	1	136.044	841.96	78.192	0	0.315	-0.722	-0.119	0.685	1.57	0.093	0	0	1	5	14	6	7	0	0	-2.791	0.177424	220.998	331.101	289.865	0.158927
D-glyceraldehyde	early	2	0	0	0	0	0	0	3	2	-0.7034	-1.259	0	252.1	12	6	11	3	0	1	-1.736	3	2	1	89.946	285.449	53.383	0	0.322	-0.364	-0.121	0.678	0.768	0.091	0	0	1	2	4	3	1	0	0	-1.259	0.606707	114.494	241.08	212.524	0.449682
dGMP	late	5	1	1	2	0	1	1	9	1	-0.4086	-1.374	1	561.7	34	23	36	10	0	3	-5.182	4	6	3	-158.695	2335.21	146.744	1	0.641	-3.356	-0.211	0.359	0.801	0.05	0	1	5	1	11	13	9	1	1	-3.09	0.0108934	226.332	471.409	423.492	0.276208
dGTP	late	5	1	1	2	0	1	1	15	1	-0.9682	-1.948	1	691.5	44	31	46	10	0	3	-6.503	4	10	5	-207.351	3975.57	181.306	1	0.65	-4.419	-0.206	0.35	1.33	0.056	0	1	7	1	31	21	13	2	2	-7.049	0.000205232	362.664	590.265	531.366	1.79969
diacylglycerol pyrophosphate	late	2	0	1	1	0	3	3	1	1	6.9333	6.933	0	678.9	73	29	76	28	0	8	9.011	2	1	3	531.573	1136.14	32.957	0	0.109	-0.182	-0.011	0.891	1.492	0.037	0	5	0	1	29	1	44	6	1	6.933	0.0194588	52.1529	645.228	546.964	-8.70588
diglycerides	late	8	n.a.e	n.a.e	n.a.e	n.a.e	n.a.e	n.a.e	5	n.a.e	n.a.e	0.367	n.a.e	373.5	n.a.e	12	17	5	n.a.e	1	n.a.e	7	1	n.a.e	-94.74	2927.43	513.276	n.a.e	0.627	-7.252	-1.328	0.373	0.586	0.046	n.a.e	n.a.e	4	1	n.a.e	n.a.e	n.a.e	0	n.a.e	0.367	n.a.e	117.893	315.223	283.075	0.10792
dihydrofolic acid	early	5	0	0	0	1	2	3	11	0	-1.473	-1.251	2	873.7	53	32	55	19	2	1	-1.514	7	7	7	288.914	3712.58	162.114	0	0.335	-1.422	-0.1	0.665	2.827	0.085	1	1	6	5	63	13	60	1	2	-4.313	0.00143018	326.273	665.437	587.717	-3.61522
dihydrolipoamide	late	5	0	0	0	0	0	0	3	0	3.1789	1.838	1	456.7	25	12	24	8	0	1	0.772	6	0	1	-126.862	1258.57	148.224	0	0.639	-2.683	-0.316	0.361	0.072	0.008	0	0	1	0	22	4	15	0	0	1.681	0.298307	43.4905	347.2	306.299	-1.36577
diphosphate(4-)	early	71	0	0	0	0	0	0	7	0	-0.8246	-0.756	0	272.2	13	9	12	0	0	0	-3.032	72	6	2	-71.475	550.486	89.108	0	0.631	-1.277	-0.226	0.369	0.746	0.102	0	0	1	0	9	9	4	0	0	-4.381	0.0945565	217.955	270.469	241.455	1.68919
Diphosphoinositol tetrakisphosphate	late	3	0	0	0	0	1	1	24	1	-10.4788	-16.069	0	597.3	43	36	43	6	0	4	-5.745	3	1	6	-456.288	6629.06	331.496	0	0.882	-10.934	-0.541	0.118	0.165	0.014	0	0	6	1	6	30	10	1	2	-16.069	0.000358793	544.604	689.226	640.684	-5.30066
D-mannose	late	2	0	0	0	0	1	1	6	5	-2.5134	-2.514	0	332.7	24	12	24	6	0	5	-2.213	3	5	0	154.916	750.338	68.774	1	0.267	-0.603	-0.1	0.733	1.653	0.107	0	0	1	4	12	6	12	0	0	-2.514	0.208758	200.19	315.862	274.588	0.663367
D-mannose 1-phosphate	early	3	0	0	0	0	1	1	9	4	-2.4492	-2.585	0	393	29	16	29	6	0	5	-2.677	3	7	1	82.969	1207.03	93.246	1	0.394	-1.212	-0.147	0.606	1.86	0.09	0	0	2	4	16	10	13	0	1	-3.628	0.0327206	268.356	375.29	328.525	1.20644
D-mannose 6-phosphate	late	3	0	0	0	0	1	1	9	4	-2.4492	-2.585	0	405.3	29	16	29	6	0	5	-3.281	4	7	1	71.201	1249.04	104.714	1	0.412	-1.27	-0.156	0.588	1.812	0.102	0	0	2	3	16	10	13	0	1	-4.071	0.0327206	268.356	375.29	328.525	1.17222
D-ribose	late	3	0	1	1	0	0	0	5	4	-2.0027	-2.003	0	304.3	20	10	20	5	0	4	-2.064	4	4	0	113.673	568.609	63.573	1	0.313	-0.585	-0.117	0.687	1.283	0.092	0	0	1	3	10	5	10	0	0	-2.003	0.337013	164.688	285.855	248.807	0.745332
D-ribulose 5-phosphate	early	5	0	0	0	0	0	0	8	3	-2.4385	-2.435	0	416.2	25	14	24	5	0	2	-3.058	6	6	2	97.744	1138.3	101.62	0	0.383	-1.046	-0.142	0.617	1.689	0.102	0	0	2	3	14	9	11	0	0	-4.001	0.0578588	253.663	362.679	319.007	0.990528
D-tagatose 1,6-bisphosphate	late	1	0	1	1	0	0	0	12	3	-2.4352	-2.707	0	497.4	34	20	34	6	0	4	-4.186	2	9	2	45.335	1941.24	136.653	1	0.454	-1.773	-0.171	0.546	2.129	0.103	0	0	3	2	20	14	14	0	2	-5.734	0.004358	336.522	432.472	380.365	2.41689
D-tagatose 6-phosphate	late	1	0	1	1	0	0	0	9	4	-2.4994	-2.636	0	382.8	29	16	29	6	0	4	-3.127	2	7	1	101.361	1177.69	94.099	1	0.368	-1.131	-0.138	0.632	1.945	0.108	0	0	2	3	16	10	13	1	1	-4.121	0.0330119	268.356	373.044	326.428	1.75826
dTDP	late	4	0	1	1	0	1	1	11	1	-1.0316	-1.493	3	579.8	40	25	41	10	0	3	-2.39	4	6	5	73.76	2197.82	122.107	1	0.436	-1.9	-0.143	0.564	1.89	0.067	0	0	5	1	11	15	1	6	1	-4.92	0.00254339	278.82	506.944	450.653	1.01387
dTMP	early	8	0	1	1	0	1	1	8	1	-1.3667	-1.31	3	508.8	36	21	37	10	0	3	-2.452	7	5	4	182.174	1595.11	105.589	1	0.321	-1.006	-0.118	0.679	2.129	0.09	0	0	4	2	10	11	8	1	0	-2.795	0.0161177	225.742	456.116	401.575	0.290634
dTTP	late	2	0	1	1	0	1	1	14	1	-1.3114	-1.78	3	643.8	45	29	46	10	0	3	-3.05	2	8	6	43.295	2962.9	139.477	1	0.466	-2.395	-0.149	0.534	2.207	0.068	1	0	6	1	26	19	13	1	1	-6.286	0.000347997	346.986	566.372	504.591	1.75077
dUDP	late	5	0	1	1	0	1	1	11	1	-1.5847	-1.939	3	543.9	37	24	38	9	0	3	-2.909	5	6	5	-91.205	2115.52	126.923	1	0.584	-2.514	-0.172	0.416	1.376	0.061	1	0	5	1	23	15	14	0	1	-5.665	0.00332638	278.82	489.7	437.62	1.15694
dUMP	early	10	0	1	1	0	1	1	8	1	-1.9198	-1.756	3	497.2	33	20	34	9	0	3	-2.951	9	5	4	170.6	1534.66	105.99	1	0.328	-1.014	-0.12	0.672	2.073	0.093	0	0	4	2	19	11	14	1	0	-3.268	0.0209917	225.742	438.872	388.541	0.436572
dUTP	early	6	0	1	1	0	1	1	14	1	-2.4794	-2.33	3	616.2	43	28	44	9	0	3	-4.272	6	9	6	126.287	2866.96	142.031	1	0.398	-1.849	-0.138	0.602	2.803	0.092	0	0	6	2	28	19	15	1	2	-7.229	0.000399487	362.074	557.728	496.415	1.84674
D-xylose	late	1	0	0	0	0	1	1	5	4	-2.0027	-2.003	0	297.5	20	10	20	5	0	4	-2.181	2	4	0	121.804	555.927	63.308	1	0.295	-0.552	-0.111	0.705	1.317	0.102	0	0	1	3	10	5	10	0	0	-2.003	0.337013	164.688	285.855	248.807	0.668641
D-xylulose	early	2	0	1	1	0	0	0	5	4	-2.0529	-2.053	0	305.4	20	10	20	5	0	3	-2.028	4	4	0	159.98	568.966	53.719	1	0.238	-0.444	-0.089	0.762	1.419	0.087	0	0	1	3	10	5	10	2	0	-2.053	0.339064	164.688	283.609	246.711	1.1246
D-xylulose 5-phosphate	early	9	0	0	0	0	0	0	8	3	-2.4385	-2.435	0	420.6	25	14	24	5	0	2	-3.058	10	6	2	94.076	1150.23	103.189	0	0.388	-1.062	-0.144	0.612	1.673	0.101	0	0	2	3	14	9	11	0	0	-4.001	0.0578588	253.663	362.679	319.007	0.990528
epimelibiose	late	2	0	0	0	0	2	2	11	8	-4.2603	-4.261	0	490.6	45	23	46	12	0	10	-3.79	2	8	0	193.852	2010.63	105.169	3	0.302	-1.239	-0.113	0.698	2.859	0.101	0	0	3	7	23	11	22	0	2	-4.261	0.0112098	318.756	480.11	415.595	0.646587
episterol	late	5	0	1	1	0	3	3	1	1	7.4318	7.431	0	672.8	75	29	78	28	0	8	9.435	6	1	2	632.75	1062.47	31.079	0	0.03	-0.047	-0.011	0.97	1.532	0.035	1	5	0	1	67	1	68	1	1	7.431	0.0173786	52.1529	650.721	548.242	-8.68498
episteryl oleate	late	2	0	1	1	0	3	3	2	0	14.8762	14.876	0	1197	126	48	129	46	0	8	18.361	2	0	4	1169.9	3240.63	38.694	0	0.011	-0.031	-0.003	0.989	2.675	0.029	0	5	2	0	48	2	78	11	2	14.876	0.000169604	49.5212	1092.66	919.829	-17.2749
episteryl palmitoleate	late	2	0	1	1	0	3	3	2	0	13.9638	13.963	0	1133	120	46	123	44	0	8	17.303	2	0	4	1105.08	2945.14	36.971	0	0.012	-0.032	-0.003	0.988	2.569	0.029	0	5	2	0	46	2	74	11	2	13.963	0.00028043	49.5212	1043.1	878.805	-16.1721
ergosta-5,7,22,24(28)-tetraen-3beta-ol	late	4	0	1	1	0	3	3	1	1	6.7372	6.737	0	681.5	71	29	74	28	0	7	8.587	7	1	4	537.08	1134.25	34.397	0	0.106	-0.176	-0.012	0.894	1.488	0.039	0	5	0	1	29	1	44	6	1	6.737	0.0206366	52.1529	639.956	544.655	-8.47003
ergosta-5,7,24(28)-trienol	late	2	0	1	1	0	3	3	1	1	7.1818	7.181	0	684.5	73	29	76	28	0	7	9.011	5	1	3	540.434	1124.35	34.181	0	0.105	-0.173	-0.012	0.895	1.47	0.038	0	5	0	1	29	1	44	2	1	7.181	0.0186118	52.1529	646.417	546.941	-8.44446
ergosterol	late	7	0	1	1	0	3	3	1	1	6.9333	6.933	0	687.6	73	29	76	28	0	8	9.011	8	1	3	545.875	1150.61	34.091	0	0.103	-0.172	-0.011	0.897	1.501	0.038	1	5	0	1	70	1	72	4	1	6.933	0.0194588	52.1529	645.228	546.964	-8.70588
ergosterol 3-beta-D-glucoside	late	2	0	1	1	0	4	4	6	4	5.1864	5.186	0	852.9	94	40	98	34	0	13	9.159	2	4	3	647.147	2999.01	68.251	2	0.121	-0.424	-0.028	0.879	3.092	0.052	0	5	2	4	30	6	46	7	2	5.186	0.000851999	170.719	809.477	687.971	-8.39301
ergosterol ester	late	15	n.a.e	n.a.e	n.a.e	n.a.e	n.a.e	n.a.e	2	n.a.e	n.a.e	7.82	n.a.e	725.6	n.a.e	32	78	29	n.a.e	8	n.a.e	15	0	n.a.e	439.934	2065.28	186.095	n.a.e	0.197	-1.351	-0.228	0.803	1.496	0.028	n.a.e	n.a.e	2	0	n.a.e	n.a.e	n.a.e	6	n.a.e	7.82	n.a.e	49.5212	678.905	580.856	-9.00659
ergosteryl oleate	late	2	0	1	1	0	3	3	2	0	14.3777	14.377	0	1229	124	48	127	46	0	8	17.937	2	0	5	1103.41	3440.61	41.599	0	0.051	-0.143	-0.003	0.949	2.657	0.031	0	5	2	0	48	2	76	11	2	14.377	0.000190303	49.5212	1087.17	918.55	-17.2931
ergosteryl palmitoleate	late	2	0	1	1	0	3	3	2	0	13.4653	13.465	0	1161	118	46	121	44	0	8	16.879	2	0	5	1035.64	3128.33	39.781	0	0.054	-0.146	-0.003	0.946	2.548	0.031	0	5	2	0	46	2	72	11	2	13.465	0.000314651	49.5212	1037.61	877.527	-16.1909
erythro-4-hydroxy-L-glutamic acid	late	4	0	0	0	0	0	0	6	1	-1.6828	-4.37	0	352.1	20	11	19	5	2	2	-3.689	5	2	2	20.828	703.47	83.752	0	0.47	-0.94	-0.16	0.53	1.058	0.078	0	0	2	2	9	6	8	1	0	-5.841	0.185251	229.366	308.97	271.574	-0.572069
ethanol	late	5	0	0	0	0	0	0	1	1	-0.00919998	-0.01	0	203.2	9	3	8	2	0	0	-0.235	4	1	0	163.85	88.828	20.188	0	0.097	-0.042	-0.038	0.903	0.395	0.061	0	0	0	1	31	1	21	0	0	-0.01	0.825155	52.1529	202.943	175.778	0.474755
ethanolamine	late	1	0	0	0	0	0	0	2	1	-0.4371	-0.438	0	215.1	9	4	8	2	0	0	-1.266	2	1	0	-26.379	309.156	83.735	0	0.561	-1.299	-0.343	0.439	0.138	0.046	0	0	0	1	16	2	13	0	0	-0.438	0.81365	52.1529	209.475	184.497	0.675355
ethyl acetate	late	4	0	0	0	0	0	0	2	0	0.3699	0.369	0	274.4	14	6	13	4	0	0	0.711	3	0	1	144.247	188.035	31.617	0	0.237	-0.163	-0.083	0.763	0.523	0.032	0	0	2	0	10	2	12	0	0	0.369	0.703008	49.5212	254.868	221.463	-0.364355
FAD	early	9	1	1	2	2	2	4	22	5	-1.4014	-2.097	3	1112	86	53	91	27	0	7	-3.385	7	13	6	418.965	8302.82	206.859	1	0.312	-2.327	-0.101	0.688	5.141	0.085	0	3	11	7	12	26	3	4	3	-5.061	9.16242e-07	534.258	950.897	841.55	-1.88636
FADH2	late	7	1	1	2	2	2	4	19	5	-0.0897992	-1.839	3	1104	83	53	88	27	0	7	-3.941	5	11	5	-57.152	8602.39	213.302	1	0.526	-5.343	-0.145	0.474	2.447	0.048	0	3	9	5	13	26	10	9	3	-5.148	2.49979e-06	448.258	909.769	814.506	-0.98183
fecosterol ester	late	15	n.a.e	n.a.e	n.a.e	n.a.e	n.a.e	n.a.e	2	n.a.e	n.a.e	7.414	n.a.e	737.9	n.a.e	32	80	29	n.a.e	8	n.a.e	15	1	n.a.e	643.21	1643.1	132.685	n.a.e	0.064	-0.443	-0.147	0.936	1.783	0.033	n.a.e	n.a.e	1	1	n.a.e	n.a.e	n.a.e	6	n.a.e	7.414	n.a.e	58.1836	685.915	582.592	-8.18324
fecosteryl oleate	late	2	0	1	1	0	3	3	2	0	15.0708	15.07	0	1234	126	48	129	46	0	7	18.361	2	0	4	1206.02	3436.57	40.077	0	0.011	-0.031	-0.003	0.989	2.755	0.03	0	5	2	0	48	2	78	10	2	15.07	0.000163685	49.5212	1094.82	920.813	-16.9949
fecosteryl palmitoleate	late	2	0	1	1	0	3	3	2	0	14.1584	14.158	0	1169	120	46	123	44	0	7	17.303	2	0	4	1141.71	3133.48	38.375	0	0.012	-0.032	-0.003	0.988	2.648	0.03	0	5	2	0	46	2	74	11	2	14.158	0.000270645	49.5212	1045.26	879.79	-15.8924
ferroheme b	late	3	1	3	4	0	4	4	5	0	4.8915	5.711	0	864.8	75	43	82	34	2	0	8.023	3	1	13	462.652	3939.93	108.318	0	0.233	-1.059	-0.068	0.767	3.497	0.057	0	20	2	0	51	9	39	4	1	2.696	0.000551928	248.485	832.657	736.58	-4.34241
FMN	early	8	0	0	0	1	2	3	12	3	0.2895	-0.327	3	769.4	52	31	54	17	0	3	-1.777	9	8	5	184.717	3271.92	156.544	0	0.38	-1.616	-0.128	0.62	2.637	0.075	0	2	5	4	14	14	9	4	2	-1.873	0.000825914	309.095	620.745	548.485	-2.19382
FMNH2	early	3	0	0	0	1	2	3	11	3	-0.366701	-0.503	3	767.4	54	31	56	17	0	3	-0.748	4	10	4	260.653	3416.32	152.543	0	0.33	-1.47	-0.114	0.67	2.982	0.085	0	2	3	6	5	14	5	2	2	-2.096	0.000920301	320.889	618.93	544.046	-1.13179
formaldehyde	late	1	0	0	0	0	0	0	1	0	0.7722	-0.885	0	163.8	4	2	3	1	0	0	0.35	2	0	1	48.169	58.384	34.115	0	0.353	-0.126	-0.126	0.647	0.231	0.082	0	0	1	0	7	1	14	0	0	-0.885	0.840529	43.4905	170.406	151.493	0.400234
formate	early	10	0	0	0	0	0	0	2	0	-0.3087	-0.284	0	178.1	5	3	4	1	1	0	-0.54	12	0	1	9.833	115.646	47.721	0	0.472	-0.307	-0.157	0.528	0.343	0.111	0	0	1	1	22	2	18	0	0	-0.284	0.782223	78.9921	186.294	166.232	0.564506
fumarate(2-)	early	11	0	0	0	0	0	0	4	0	-0.2252	0.038	0	308.9	12	8	11	4	2	0	-0.166	9	0	3	-10.389	399.016	77.582	0	0.517	-0.668	-0.172	0.483	0.624	0.079	0	0	2	0	13	4	11	0	0	-2.71	0.427093	141.333	262.151	235.221	-0.793424
gamma-aminobutyric acid	early	17	0	0	0	0	0	0	3	0	-0.6221	-3.076	0	302.7	16	7	15	4	1	0	-2.771	17	1	1	134.989	308.861	48.206	0	0.277	-0.283	-0.095	0.723	0.738	0.064	0	0	1	1	9	3	10	0	0	-3.072	0.537661	131.524	273.142	237.037	-0.163221
gamma-amino-gamma-cyanobutanoic acid	late	8	0	0	0	0	0	0	4	0	-0.7561	-3.21	0	333.6	17	9	16	5	1	1	-4.231	8	1	1	55.363	423.931	64.814	0	0.417	-0.53	-0.136	0.583	0.741	0.059	0	0	1	1	6	4	10	0	0	-3.179	0.358491	171.96	291.83	257.726	-0.624056
GDP	early	19	1	1	2	0	1	1	14	2	-2.6263	-2.738	1	592	43	28	45	10	0	4	-4.87	16	11	4	121.32	2828.17	146.441	1	0.398	-1.899	-0.143	0.602	2.878	0.105	0	1	6	4	28	18	15	1	2	-6.36	0.000555663	397.618	558.177	495.586	0.789302
GDP-alpha-D-mannose	late	4	1	1	2	0	2	2	19	6	-4.5307	-4.854	1	844.4	64	39	67	16	0	9	-5.107	4	14	4	274.704	5582.4	184.758	2	0.337	-2.23	-0.115	0.663	4.381	0.104	0	1	8	8	39	23	25	1	3	-7.173	2.45861e-05	516.184	722.426	636.593	1.12809
geranyl diphosphate	early	4	0	0	0	0	0	0	7	0	2.7185	2.575	0	589.1	39	19	38	10	0	0	1.577	4	5	4	302.94	1495.46	83.514	0	0.243	-0.617	-0.081	0.757	1.922	0.061	0	0	2	0	30	9	19	1	0	-0.373	0.0130191	188.485	492.045	428.218	-1.06574
glutathione	early	10	0	0	0	0	0	0	8	0	-2.3437	-4.772	2	571.9	37	20	36	10	2	2	-3.051	12	4	4	143.629	1787.79	109.297	0	0.374	-1.17	-0.123	0.626	1.955	0.068	0	0	4	3	26	10	40	1	0	-6.152	0.0102953	345.675	493.613	441.405	-0.827135
glutathione disulfide	early	2	0	0	0	0	0	0	16	0	-4.5282	-9.385	4	1005	72	40	71	20	4	4	-5.829	2	6	8	198.619	6111.26	201.651	0	0.401	-2.44	-0.135	0.599	3.641	0.065	0	0	8	6	42	20	34	1	3	-12.145	1.49825e-05	595.897	849.881	755.871	-3.613
glyceraldehyde 3-phosphate	early	10	0	0	0	0	0	0	6	1	-0.6392	-1.33	0	328.4	17	10	16	3	0	1	-2.131	10	4	2	19.698	643.39	87.677	0	0.47	-0.921	-0.173	0.53	1.038	0.094	0	0	2	1	10	7	11	1	0	-2.834	0.165127	182.66	300.509	266.461	0.915279
glycerol	early	5	0	0	0	0	0	0	3	3	-1.4081	-1.409	0	262.6	14	6	13	3	0	0	-1.538	6	3	0	151.566	307.721	46.565	0	0.211	-0.248	-0.083	0.789	0.924	0.095	0	0	0	3	15	3	13	0	0	-1.409	0.617087	123.156	247.87	215.29	0.90757
glycerone	early	2	0	0	0	0	0	0	3	2	-1.588	-1.448	0	260.7	12	6	11	3	0	0	-1.259	4	2	1	109.692	296.654	52.243	0	0.29	-0.33	-0.11	0.71	0.808	0.09	0	0	1	2	5	3	0	0	0	-1.448	0.644505	114.494	243.237	213.509	0.668234
glycerone phosphate	early	13	0	0	0	0	0	0	6	1	-1.5238	-1.52	0	338.2	17	10	16	3	0	0	-1.97	14	4	2	25.52	664.108	88.334	0	0.462	-0.908	-0.171	0.538	1.056	0.091	0	0	2	1	30	7	16	1	0	-3.039	0.188608	182.66	302.665	267.446	1.15194
glycerophosphatidylethanolamine	late	1	0	0	0	0	0	0	7	2	-1.9219	-2.27	0	438.9	27	13	26	5	0	1	-2.478	1	5	1	238.291	1013.49	75.094	0	0.229	-0.528	-0.085	0.771	1.782	0.086	0	0	2	3	24	8	13	1	0	-4.067	0.0930805	214.383	378.672	328.173	1.38747
glycine	early	19	0	0	0	0	0	0	3	0	-1.1915	-3.645	0	230.8	10	5	9	2	1	0	-3.21	20	1	1	62.528	224.587	46.701	0	0.365	-0.355	-0.124	0.635	0.618	0.078	0	0	1	1	5	3	4	0	0	-3.645	0.64366	131.524	223.582	196.014	0.383961
glycolaldehyde	late	2	0	0	0	0	0	0	2	1	-0.2994	-0.855	0	213.5	8	4	7	2	0	0	-1.06	2	1	1	70.65	159.773	44.741	0	0.335	-0.25	-0.125	0.665	0.498	0.085	0	0	1	1	10	2	12	0	0	-0.855	0.751898	78.9921	211.074	186.743	0.558801
glyoxylate	early	6	0	0	0	0	0	0	3	0	0.1283	-0.407	0	225.7	7	5	6	2	1	0	-1.76	6	0	2	-32.672	213.456	61.44	0	0.572	-0.541	-0.183	0.428	0.404	0.089	0	0	2	0	9	3	13	0	0	-1.881	0.630602	105.831	211.668	190.231	-0.0999265
GMP	early	14	1	1	2	0	1	1	11	2	-2.3465	-2.451	1	532	38	24	40	10	0	4	-4.21	12	9	3	139.307	2124.65	125.227	1	0.369	-1.474	-0.13	0.631	2.519	0.105	0	1	5	4	10	14	7	1	2	-3.963	0.00405583	329.452	498.749	441.649	0.0761418
GTP	early	19	1	1	2	0	1	1	17	2	-2.9061	-3.025	1	664.9	48	32	50	10	0	4	-5.531	17	13	5	115.454	3696.2	167.298	1	0.413	-2.297	-0.145	0.587	3.262	0.107	0	1	7	4	32	22	16	5	3	-7.924	7.58975e-05	465.784	617.605	549.523	1.55813
guanine	early	6	1	0	1	0	1	1	4	0	-0.9719	-0.941	1	391.4	16	11	17	5	0	0	-1.158	6	5	2	121.37	670.299	90.075	0	0.345	-0.591	-0.112	0.655	1.122	0.118	0	1	3	3	21	6	15	0	0	-0.941	0.270458	155.846	304.902	270.939	-0.193518
guanosine	late	6	1	1	2	0	1	1	7	3	-1.0459	-2.069	1	500.2	30	20	32	10	0	4	-4.645	5	5	2	-100.707	1793.76	122.011	1	0.601	-2.873	-0.193	0.399	0.712	0.051	0	1	4	3	20	10	10	4	0	-2.274	0.0506523	193.668	417.208	374.824	-0.208895
heme a	late	1	4	0	4	0	0	0	9	1	13.4925	9.853	0	1286	116	60	121	49	2	1	11.864	2	1	7	747.208	6826.43	216.079	0	0.209	-1.774	-0.124	0.791	3.534	0.044	0	4	5	1	60	11	56	4	2	6.631	2.18149e-06	231.405	1178.34	1030.52	-11.5186
heme o	late	3	4	0	4	0	0	0	8	1	13.6642	10.687	0	1300	117	59	122	49	2	1	12.66	4	1	6	832.826	6527.16	206.795	0	0.18	-1.492	-0.114	0.82	3.528	0.045	0	4	4	1	59	10	58	4	2	7.465	3.47138e-06	204.566	1170.21	1019.55	-11.6839
hexacosanoyl-CoA (n-C26:0CoA)	late	11	1	1	2	1	0	1	22	2	8.5149	8.164	2	1859	161	75	163	47	0	5	9.157	9	13	6	1276.09	16350	204.665	1	0.157	-1.379	-0.055	0.843	7.416	0.055	1	1	11	5	76	28	86	11	4	3.76	8.79324e-10	588.398	1579.66	1362.41	-12.0249
hexadec-2-enoyl-CoA	late	4	1	1	2	1	0	1	22	2	3.823	3.579	2	1495	129	65	131	37	0	5	3.679	8	13	7	914.348	12343.7	192.41	1	0.194	-1.604	-0.066	0.806	6.652	0.062	0	1	11	5	17	28	32	8	3	-0.826	1.14059e-08	588.398	1325.4	1155.01	-6.76753
hexadecanal	late	8	0	0	0	0	0	0	1	0	6.9701	6.415	0	720	49	17	48	16	0	0	7.182	8	0	1	619.643	802.465	41.477	0	0.07	-0.078	-0.026	0.93	1.037	0.031	0	0	1	0	19	1	20	1	1	6.415	0.120009	43.4905	543.072	460.176	-7.11315
homocitrate(3-)	early	3	0	0	0	0	0	0	7	1	-1.0738	-0.998	0	394.2	24	14	23	7	3	1	-2.099	3	1	3	-59.756	909.943	100.209	0	0.576	-1.329	-0.196	0.424	0.979	0.058	1	0	3	0	59	7	50	0	0	-5.328	0.0890634	239.175	351.753	310.971	-0.388748
homoisocitrate(3-)	late	2	0	0	0	0	0	0	7	1	-3.0239	-5.337	0	384.3	21	14	20	7	0	2	-9.35	3	1	3	-140.391	964.864	139.53	0	0.683	-2.364	-0.344	0.317	0.147	0.02	0	0	0	1	14	7	10	2	0	-4.892	0.317342	239.175	353.999	313.068	-1.14385
hydrogen sulfide	late	3	0	0	0	0	0	0	1	0	0.4074	-0.208	0	140.7	3	1	2	0	0	0	0.03	5	0	0	56.653	27.579	17.908	0	0.299	-0.059	-0.059	0.701	0.137	0.069	0	0	0	0	9	1	0	0	0	-0.208	0.881669	0	137.942	124.364	1.61673
hydrogencarbonate	early	6	0	0	0	0	0	0	3	0	-0.5155	-1.261	0	189.2	5	4	4	1	1	0	-1.745	7	0	1	-98.011	206.171	74.213	0	0.759	-1.01	-0.345	0.241	0.08	0.047	1	0	0	0	44	3	28	0	0	-1.747	0.757062	114.494	193.677	172.485	0.113042
hypoxanthine	early	6	1	0	1	0	1	1	3	0	-0.8093	-0.81	1	355.3	14	10	15	5	0	0	-1.128	6	4	2	95.323	506.74	80.28	0	0.366	-0.522	-0.118	0.634	0.904	0.108	0	1	3	2	22	5	10	1	0	-0.912	0.415407	103.315	292.393	261.668	-0.366379
IDP	late	4	1	1	2	0	1	1	13	2	-1.8488	-2.503	1	623.7	40	27	42	10	0	4	-5.302	3	9	4	32.436	2615.95	146.388	1	0.474	-2.237	-0.162	0.526	1.957	0.073	0	1	6	2	27	17	13	2	1	-6.332	0.00121352	329.999	537.069	481.457	0.640905
iminoaspartic acid	late	4	0	0	0	0	0	0	5	0	-0.654	-0.464	0	301.5	14	9	13	4	2	0	-0.855	4	1	3	-43.002	484.654	78.666	0	0.571	-0.918	-0.188	0.429	0.689	0.073	0	0	2	0	10	5	9	0	0	-3.202	0.298583	190.233	276.291	246.671	-0.0379878
IMP	early	12	1	1	2	0	1	1	10	2	-2.1839	-2.32	1	520.3	36	23	38	10	0	4	-4.173	12	8	3	129.077	1928.73	123.523	1	0.376	-1.394	-0.133	0.624	2.313	0.104	0	1	5	3	23	13	13	1	1	-3.932	0.00774534	276.921	486.241	432.379	-0.0404365
indol-3-ylacetaldehyde	late	3	1	0	1	1	0	1	1	0	2.3652	1.81	0	431.5	21	12	22	10	0	0	1.774	6	1	1	194.996	424.833	51.13	0	0.274	-0.27	-0.058	0.726	0.715	0.06	0	1	1	1	17	2	23	0	0	1.81	0.381996	64.8113	336.574	298.528	-2.6105
indole-3-acetamide	late	1	1	0	1	1	0	1	2	0	2.0219	0.955	1	430.2	20	13	21	10	0	0	-0.167	1	0	1	-169.652	764.019	55.136	0	0.697	-1.661	-0.12	0.303	0.116	0.009	0	1	1	0	10	3	5	0	0	1.367	0.376026	57.7162	330.465	297.112	-2.46826
indole-3-acetate	late	3	1	0	1	1	0	1	3	0	1.9056	1.375	0	426.1	21	13	22	10	1	0	0.348	5	0	1	109.977	490.491	59.226	0	0.371	-0.427	-0.086	0.629	0.724	0.053	0	1	1	0	10	3	14	2	0	1.788	0.286968	93.2177	338.852	302.124	-2.47901
indole-3-acetonitrile	late	1	1	0	1	1	0	1	2	0	2.1801	1.625	0	419.7	19	12	20	10	0	0	0.498	1	0	0	119.576	334.606	49.712	0	0.358	-0.285	-0.074	0.642	0.512	0.045	0	1	0	0	3	2	4	0	0	2.037	0.383985	71.3135	326.939	293.545	-2.97161
inosine	early	6	1	1	2	0	1	1	7	3	-2.2481	-2.249	1	462.7	31	19	33	10	0	4	-3.106	5	6	2	205.811	1332.45	93.523	1	0.278	-0.799	-0.098	0.722	2.081	0.104	0	1	4	4	18	9	12	1	0	-2.35	0.0573873	208.755	426.813	378.441	-0.61755
isoamyl acetate	late	4	0	0	0	0	0	0	2	0	1.6016	1.601	0	356.4	23	9	22	7	0	0	2.168	3	0	1	225.775	299.315	33.057	0	0.183	-0.154	-0.064	0.817	0.686	0.028	1	0	2	0	31	2	17	0	0	1.601	0.533002	49.5212	319.515	274.536	-1.47311
isoamylol	late	4	0	0	0	0	0	0	1	1	1.2225	1.222	0	284.2	18	6	17	5	0	0	1.222	5	1	0	244.595	168.233	21.643	0	0.07	-0.041	-0.028	0.93	0.551	0.049	1	0	0	1	53	1	30	1	0	1.222	0.694705	52.1529	267.59	228.851	-0.638639
isobutanol	late	4	0	0	0	0	0	0	1	1	0.8338	0.833	0	250.9	15	5	14	4	0	0	0.693	5	1	0	220.095	135.339	18.826	0	0.061	-0.033	-0.024	0.939	0.506	0.051	0	0	0	1	11	1	7	1	0	0.833	0.742953	52.1529	242.81	208.339	-0.206288
isobutyl acetate	late	4	0	0	0	0	0	0	2	0	1.2129	1.212	0	322.2	20	8	19	6	0	0	1.639	3	0	1	206.086	253.538	30.215	0	0.18	-0.142	-0.065	0.82	0.645	0.029	0	0	2	0	9	2	8	0	0	1.212	0.591788	49.5212	294.735	254.024	-1.04232
isobutyraldehyde	late	2	0	0	0	0	0	0	1	0	1.502	0.946	0	242.2	13	5	12	4	0	0	0.834	4	0	1	172.448	113.359	22.662	0	0.144	-0.067	-0.054	0.856	0.401	0.04	0	0	1	0	9	1	14	0	0	0.946	0.735814	43.4905	236.021	205.573	-0.530911
isocitrate(3-)	early	4	0	0	0	0	0	0	7	1	-1.4467	-1.371	0	346.5	21	13	20	6	3	2	-2.072	6	1	3	-36.461	814.456	91.088	0	0.553	-1.299	-0.192	0.447	1.052	0.071	1	0	3	1	62	7	58	0	0	-4.23	0.110186	239.175	329.219	292.556	-1.14155
isopentenyl diphosphate	early	8	0	0	0	0	0	0	7	0	0.8108	0.668	0	443.9	26	14	25	5	0	0	-0.654	9	5	3	141.393	992.93	76.399	0	0.341	-0.762	-0.109	0.659	1.475	0.063	0	0	2	0	26	9	19	1	0	-2.296	0.040577	188.485	381.174	334.416	0.735807
itaconate(2-)	late	2	0	0	0	0	0	0	4	0	0.0671001	0.117	0	318	15	9	14	5	2	0	-0.331	3	0	3	11.701	442.556	70.568	0	0.482	-0.67	-0.155	0.518	0.721	0.067	0	0	2	0	20	4	17	0	0	-1.602	0.373955	141.333	278.426	247.248	-0.875115
itaconyl-CoA	late	7	1	1	2	1	0	1	23	2	-0.5223	-2.382	2	1183	92	56	94	26	1	5	-4.331	7	10	8	188.819	9100.01	216.113	1	0.42	-4.207	-0.131	0.58	3.485	0.051	0	1	12	2	13	30	17	5	3	-6.999	1.50226e-07	568.033	1029.12	920.362	-1.36174
ITP	late	4	1	1	2	0	1	1	16	2	-2.1286	-2.79	1	686	45	31	47	10	0	4	-5.963	3	11	5	2.413	3430.36	163.379	1	0.498	-2.741	-0.166	0.502	2.259	0.072	0	1	7	2	31	21	14	2	3	-7.892	0.000165848	398.165	596.497	535.394	1.41927
keto-phenylpyruvic acid	late	4	0	0	0	1	0	1	3	0	1.2054	1.37	0	405.6	20	12	20	9	1	0	0.524	4	0	2	84.616	529.147	59.077	0	0.396	-0.516	-0.092	0.604	0.788	0.054	0	0	2	0	11	3	7	1	0	-0.101	0.322443	105.831	332.814	296.031	-2.24984
L-2-amino-3-oxobutanoate	late	4	0	0	0	0	0	0	4	0	-0.6508	-0.486	0	273.8	13	8	12	4	1	1	-1.181	5	0	2	-31.819	498.665	110.413	0	0.558	-1.51	-0.376	0.442	0.311	0.027	0	0	2	0	8	4	9	0	0	-1.958	0.546052	105.831	250.531	224.033	-0.333187
L-2-aminoadipate(2-)	early	4	0	0	0	0	0	0	5	0	-0.5744	-3.003	0	377.7	22	11	21	6	2	1	-2.469	7	1	2	72.734	634.994	76.97	0	0.404	-0.679	-0.138	0.596	1.002	0.066	0	0	2	1	10	5	9	0	0	-4.45	0.219104	193.864	328.523	286.817	-0.719642
L-4-hydroxyglutamic semialdehyde	late	2	0	0	0	0	0	0	5	1	-1.0803	-4.348	0	327.2	19	10	18	5	1	2	-3.482	3	2	2	63.22	560.915	72.79	0	0.403	-0.692	-0.142	0.597	1.023	0.08	0	0	2	2	15	5	12	0	0	-4.348	0.266914	193.864	301.586	265.32	-0.38834
L-alanine	early	10	0	0	0	0	0	0	3	0	-0.7073	-3.161	0	247.9	13	6	12	3	1	1	-3.124	10	1	1	97.29	248.138	41.127	0	0.304	-0.304	-0.102	0.696	0.697	0.064	0	0	1	1	14	3	10	0	0	-3.161	0.5829	131.524	238.669	208.063	-0.11033
L-allothreonine	late	3	0	0	0	0	0	0	4	1	-0.4681	-0.443	0	268	15	8	14	4	1	2	-1.57	4	1	1	24.421	463.081	81.497	0	0.454	-1.281	-0.261	0.546	0.447	0.043	0	0	1	1	10	4	7	0	0	-1.901	0.516606	114.494	255.164	225.814	-0.0311351
L-allysine	early	2	0	0	0	0	0	0	4	0	0.0281	-2.981	0	365.4	21	10	20	6	1	1	-2.493	6	1	2	112.777	509.843	67.411	0	0.346	-0.482	-0.122	0.654	0.913	0.063	0	0	2	1	12	4	10	0	0	-2.98	0.310012	158.363	321.139	280.563	-0.892532
L-alpha-formylglycine	late	1	0	0	0	0	0	0	4	0	-0.7841	-3.793	0	255.1	12	7	11	3	1	1	-1.929	2	1	2	26.629	336.355	61.406	0	0.448	-0.59	-0.156	0.552	0.728	0.084	0	0	2	1	8	4	6	0	0	-3.792	0.463272	158.363	246.799	219.028	-0.280625
lanosterol	late	6	0	1	1	0	3	3	1	1	8.1199	8.119	0	689.3	81	31	84	30	0	7	10.593	8	1	2	666.162	1160.89	28.179	0	0.017	-0.028	-0.007	0.983	1.656	0.034	0	5	0	1	30	1	48	2	1	8.119	0.0110195	52.1529	679.528	570.14	-9.85951
lanosteryl oleate	late	2	0	1	1	0	3	3	2	0	15.5643	15.564	0	1308	132	50	135	48	0	7	19.519	2	0	4	1242.52	3676.01	42.781	0	0.025	-0.07	-0.004	0.975	2.74	0.029	0	5	2	0	50	2	82	12	2	15.564	0.000106858	49.5212	1121.47	941.727	-18.4391
lanosteryl palmitoleate	late	2	0	1	1	0	3	3	2	0	14.6519	14.651	0	1237	126	48	129	46	0	7	18.461	2	0	4	1171.62	3344.06	40.917	0	0.026	-0.071	-0.004	0.974	2.633	0.029	0	5	2	0	48	2	78	3	2	14.651	0.000176691	49.5212	1071.91	900.703	-17.3365
L-arabinitol	late	1	0	0	0	0	0	0	5	5	-2.4295	-2.43	0	344.3	22	10	21	5	0	2	-1.877	2	5	0	199.756	669.752	63.861	0	0.21	-0.408	-0.082	0.79	1.537	0.104	0	0	0	5	10	5	12	1	0	-2.43	0.302718	194.159	307.884	266.851	0.803639
L-arabinose	late	1	0	0	0	0	1	1	5	4	-2.0027	-2.003	0	297.5	20	10	20	5	0	4	-2.181	2	4	0	121.804	555.927	63.308	1	0.295	-0.552	-0.111	0.705	1.317	0.102	0	0	1	3	10	5	10	2	0	-2.003	0.337013	164.688	285.855	248.807	0.668641
L-arginine	early	3	0	0	0	0	0	0	4	0	-1.2136	-3.831	0	439	26	12	25	6	1	1	-3.517	3	4	2	220.589	865.414	75.78	0	0.249	-0.49	-0.086	0.751	1.481	0.087	0	0	1	3	9	6	11	2	0	-3.879	0.143857	248.043	362.918	314.465	-0.017083
L-asparagine	early	3	0	0	0	0	0	0	4	0	-1.954	-4.408	1	304	17	9	16	4	1	1	-3.544	3	2	2	67.562	506.393	69.932	0	0.389	-0.648	-0.14	0.611	1.018	0.09	0	0	2	2	19	5	20	0	0	-4.407	0.313857	210.894	284.088	248.81	-0.341213
L-aspartate 4-semialdehyde	early	2	0	0	0	0	0	0	4	0	-0.7493	-3.758	0	292	15	8	14	4	1	1	-2.939	5	1	2	37.886	392.021	64.666	0	0.435	-0.584	-0.153	0.565	0.758	0.068	0	0	2	1	16	4	14	1	0	-3.757	0.420253	158.363	271.579	239.54	-0.302223
L-aspartate(1-)	early	14	0	0	0	0	0	0	5	0	-1.3518	-3.78	0	305.7	16	9	15	4	2	1	-2.412	15	1	2	20.741	498.478	71.343	0	0.466	-0.76	-0.159	0.534	0.871	0.074	0	0	2	1	21	5	13	0	0	-5.248	0.311618	193.864	278.963	245.793	-0.367189
lauric acid	late	15	0	0	0	0	0	0	2	0	4.5428	4.568	0	571.4	38	14	37	12	1	0	5.096	17	0	1	418.991	679.051	46.689	0	0.133	-0.159	-0.046	0.867	1.03	0.036	0	0	1	0	25	2	40	1	0	3.119	0.18889	78.9921	451.336	384.383	-4.47672
lauroyl-CoA	late	13	1	1	2	1	0	1	21	2	3.9534	2.068	2	1416	115	61	117	33	0	5	1.122	14	10	6	545.252	9970.64	195.858	1	0.308	-3.017	-0.096	0.692	4.023	0.042	0	1	11	2	14	28	24	6	3	-1.075	5.85684e-08	505.692	1202.03	1057.5	-5.13434
L-citrulline	early	4	0	0	0	0	0	0	4	0	-1.4313	-3.885	2	431.4	25	12	24	6	1	1	-3.357	5	3	2	163.275	853.242	85.385	0	0.311	-0.615	-0.111	0.689	1.363	0.087	1	0	2	3	26	6	20	0	0	-3.885	0.164471	225.982	355.833	308.789	-0.771963
L-cystathionine	early	9	0	0	0	0	0	0	7	0	-1.3586	-6.525	0	456.2	28	14	27	7	2	2	-4.545	7	2	2	144.588	961.604	83.385	0	0.342	-0.72	-0.112	0.658	1.388	0.071	0	0	2	2	14	7	10	1	0	-6.328	0.0548246	274.953	394.318	348.775	-1.36198
L-cysteine	early	14	0	0	0	0	0	0	4	0	-0.6242	-3.078	0	284	14	7	13	3	1	1	-2.347	14	2	1	88.088	324.744	48.44	0	0.345	-0.394	-0.099	0.655	0.749	0.072	0	0	1	1	7	4	6	0	0	-2.786	0.307678	199.481	268.773	244.181	0.577245
L-cysteinylglycine	late	2	0	0	0	0	0	0	5	0	0.1652	-0.606	1	374.2	17	11	16	5	1	1	-1.059	2	0	2	-192.905	1426.08	162.731	0	0.758	-3.622	-0.401	0.242	0.189	0.034	0	0	2	0	9	6	8	0	0	-2.261	0.337862	105.831	295.428	267.36	0.103619
L-gamma-glutamyl phosphate	late	3	0	0	0	0	0	0	8	0	-1.3104	-3.9	0	407.4	24	14	23	5	1	1	-3.511	6	4	3	79.281	990.764	93.211	0	0.403	-0.979	-0.138	0.597	1.452	0.091	0	0	3	1	24	9	23	0	0	-5.468	0.0469463	262.03	363.171	320.242	0.0898189
L-gamma-glutamyl-L-alanine	late	2	0	0	0	0	0	0	6	0	-1.4866	-3.915	1	445.3	29	15	28	8	2	2	-2.672	2	2	3	142.357	1030.86	82.106	0	0.34	-0.787	-0.117	0.66	1.528	0.067	0	0	3	2	12	7	12	1	0	-5.388	0.0872233	235.791	391.169	341.82	-1.33867
L-gamma-glutamyl-L-cysteine	late	4	0	0	0	0	0	0	7	0	-1.4035	-3.832	1	465.8	30	16	29	8	2	2	-2.698	6	3	3	137.12	1147.98	86.404	0	0.353	-0.87	-0.113	0.647	1.595	0.073	0	0	3	2	12	8	12	1	0	-5.212	0.0294918	303.748	421.274	377.939	-0.569885
L-glucitol	late	1	0	0	0	0	0	0	6	6	-2.9402	-2.941	0	384.4	26	12	25	6	0	4	-2.046	2	6	0	229.28	896.222	70.711	0	0.202	-0.47	-0.079	0.798	1.861	0.105	0	0	0	6	12	6	14	1	1	-2.941	0.183894	229.661	337.891	292.632	0.731958
L-glutamate(1-)	early	42	0	0	0	0	0	0	5	0	-1.0306	-3.459	0	338.9	19	10	18	5	2	1	-2.694	44	1	2	35.896	553.698	75.255	0	0.447	-0.73	-0.152	0.553	0.903	0.07	0	0	2	1	9	5	7	1	0	-4.92	0.265143	193.864	303.743	266.305	-0.463339
L-glutamic 5-semialdehyde	late	5	0	0	0	0	0	0	4	0	-0.4281	-3.437	0	326.5	18	9	17	5	1	1	-2.716	7	1	2	100.673	440.047	63.066	0	0.346	-0.466	-0.123	0.654	0.882	0.07	0	0	2	1	8	4	7	0	0	-3.437	0.366195	158.363	296.359	260.052	-0.543776
L-glutamine	early	16	0	0	0	0	0	0	4	0	-1.6328	-4.087	1	348.8	20	10	19	5	1	1	-3.375	19	2	2	89.953	582.495	73.078	0	0.371	-0.62	-0.132	0.629	1.05	0.077	0	0	2	2	9	5	14	1	0	-4.086	0.267178	210.894	308.867	269.322	-0.486081
L-histidine	early	3	1	0	1	0	0	0	4	0	-1.1221	-3.576	0	359.4	20	11	20	6	1	1	-3.727	4	3	1	137.78	565.522	68.308	0	0.308	-0.485	-0.101	0.692	1.089	0.089	0	0	2	2	6	5	7	0	0	-2.509	0.282274	167.07	319.788	280.565	-0.593113
L-histidinol	early	2	1	0	1	0	0	0	3	1	-1.2243	-1.225	0	363.3	21	10	21	6	0	1	-1.819	3	4	0	241.549	485.005	55.357	0	0.168	-0.224	-0.057	0.832	1.111	0.096	0	0	1	3	8	4	5	0	0	-1.431	0.396836	140.231	319.194	277.078	-0.217498
L-histidinol phosphate	late	4	1	0	1	0	0	0	7	0	0.174	-0.517	0	430.3	23	14	23	6	0	1	-2.367	4	3	1	19.558	1117.47	130.562	0	0.477	-1.738	-0.233	0.523	0.859	0.07	0	0	2	0	18	8	13	0	0	-1.35	0.106789	148.77	360.004	320.328	0.139908
L-homocysteine	early	9	0	0	0	0	0	0	4	0	-0.303	-3.016	0	317.7	17	8	16	4	1	1	-2.072	7	2	1	101.092	369.792	52.022	0	0.341	-0.397	-0.099	0.659	0.767	0.064	0	0	1	1	7	4	7	2	0	-2.902	0.261567	199.481	293.553	264.693	0.307891
L-homoserine	early	4	0	0	0	0	0	0	4	1	-1.2743	-3.987	0	301.9	17	8	16	4	1	1	-3.116	7	2	1	109.059	411.963	57.961	0	0.319	-0.436	-0.112	0.681	0.929	0.08	0	0	1	2	7	4	7	0	0	-3.986	0.422913	167.025	278.369	242.306	0.0968369
lignoceric acid	late	13	0	0	0	0	0	0	2	0	10.0172	10.042	0	1008	74	26	73	24	1	0	11.444	15	0	1	855.524	1838.46	58.213	0	0.075	-0.138	-0.026	0.925	1.687	0.032	0	0	1	0	30	2	20	3	1	8.593	0.0112614	78.9921	748.695	630.524	-11.0981
linoleic acid	late	9	0	0	0	0	0	0	2	0	6.3908	6.416	0	746.6	52	20	51	18	1	0	7.302	10	0	3	583.163	1184.52	55.589	0	0.109	-0.174	-0.036	0.891	1.413	0.039	0	0	1	0	29	2	46	4	1	4.967	0.0597783	78.9921	587.094	502.881	-7.29124
lipoamide	late	3	0	1	1	0	0	0	3	0	2.6085	1.838	1	371.5	25	12	25	8	0	1	1.711	4	0	1	-23.852	526.766	77.769	0	0.532	-1.252	-0.195	0.468	0.166	0.014	1	0	1	0	12	4	10	2	0	1.838	0.151342	100.604	381.357	344.426	-2.8614
L-isoleucine	early	2	0	0	0	0	0	0	3	0	0.5919	-1.862	0	322	22	9	21	6	1	2	-1.757	2	1	1	187.449	371.275	40.234	0	0.209	-0.241	-0.072	0.791	0.912	0.053	0	0	1	1	14	3	20	1	0	-1.862	0.399609	131.524	303.316	261.135	-1.08285
L-kynurenine	early	4	0	0	0	1	0	1	5	0	-0.2986	-2.752	0	476.4	27	15	27	10	1	1	-1.194	5	2	2	200.891	913.169	69.136	0	0.289	-0.554	-0.073	0.711	1.362	0.072	1	0	2	2	15	5	12	0	0	-2.159	0.119531	210.894	382.706	336.977	-1.94981
L-leucine	early	2	0	0	0	0	0	0	3	0	0.5244	-1.93	0	330.7	22	9	21	6	1	1	-1.667	2	1	1	178.783	381.794	42.634	0	0.23	-0.265	-0.078	0.77	0.889	0.051	0	0	1	1	9	3	6	1	0	-1.929	0.402568	131.524	303.316	261.135	-1.03371
L-lysine	early	1	0	0	0	0	0	0	4	0	-0.7865	-3.24	0	378.9	24	10	23	6	1	1	-3.424	2	2	1	211.17	536.008	53.723	0	0.221	-0.313	-0.075	0.779	1.101	0.067	0	0	1	2	10	4	7	0	0	-4.214	0.30242	184.055	333.053	286.346	-0.890163
L-methionine	early	11	0	0	0	0	0	0	4	0	-0.1211	-2.834	0	359.4	20	9	19	5	1	1	-1.731	10	1	1	175.85	418.583	47.168	0	0.255	-0.297	-0.075	0.745	0.867	0.056	0	0	1	1	12	4	9	0	0	-2.833	0.272953	160.08	318.893	282.247	-1.14452
L-phenylalanine	early	2	0	0	0	1	0	1	3	0	0.8486	-1.605	0	402.2	23	12	23	9	1	1	-1.556	2	1	1	160.706	536.307	51.479	0	0.3	-0.4	-0.068	0.7	0.933	0.06	0	0	1	1	19	3	18	0	0	-1.605	0.296947	131.524	342.572	300.829	-2.05073
L-proline	early	2	0	1	1	0	0	0	3	0	-0.1633	-2.843	0	292.2	17	8	17	5	1	1	-2.413	3	1	1	155.618	295.477	40.694	0	0.234	-0.236	-0.079	0.766	0.775	0.061	1	0	1	1	12	3	7	1	0	-2.843	0.547884	94.0794	276.263	240.538	-0.334045
L-saccharopine	early	4	0	0	0	0	0	0	8	0	-0.7377	-5.846	0	570.2	39	19	38	11	3	2	-4.698	6	2	3	168.462	1538.63	104.985	0	0.352	-0.951	-0.119	0.648	1.748	0.065	0	0	3	2	18	8	32	1	0	-7.307	0.0273804	271.292	480.429	417.087	-1.8235
L-serine	early	13	0	0	0	0	0	0	4	1	-1.5955	-4.049	0	266.1	14	7	13	3	1	1	-2.811	14	2	1	89.564	361.583	54.511	0	0.332	-0.451	-0.116	0.668	0.908	0.089	0	0	1	2	11	4	6	0	0	-4.048	0.479015	167.025	253.589	221.794	0.260851
L-sorbose	late	1	0	0	0	0	1	1	6	5	-2.5636	-2.564	0	338.1	24	12	24	6	0	4	-2.177	2	5	0	180.335	760.634	62.712	1	0.233	-0.525	-0.088	0.767	1.725	0.098	0	0	1	4	12	6	12	0	0	-2.564	0.210276	200.19	313.616	272.491	1.1216
L-threonine	early	4	0	0	0	0	0	0	4	1	-1.218	-3.672	0	273.4	17	8	16	4	1	2	-2.502	4	2	1	88.585	380.343	50.81	0	0.338	-0.47	-0.118	0.662	0.921	0.068	0	0	1	2	5	4	5	0	0	-3.67	0.420406	167.025	268.676	233.843	-0.279589
L-tryptophan	early	5	1	0	1	1	0	1	3	0	1.1421	-1.312	0	473.3	27	15	28	11	1	1	-1.566	5	2	1	194.716	756.848	64.404	0	0.294	-0.471	-0.066	0.706	1.128	0.07	1	1	1	2	60	4	50	1	0	-1.311	0.15615	152.844	379.089	333.579	-2.64014
L-tyrosine	early	4	0	0	0	1	0	1	4	1	0.5812	-1.847	0	414.4	24	13	24	9	1	1	-2.223	4	2	1	147.862	651.484	64.54	0	0.322	-0.506	-0.083	0.678	1.067	0.073	0	0	1	2	16	4	12	0	0	-1.795	0.198789	167.025	352.207	309.962	-1.65506
L-valine	early	2	0	0	0	0	0	0	3	0	0.1357	-2.318	0	292.8	19	8	18	5	1	1	-2.286	2	1	1	161.007	322.236	39.062	0	0.225	-0.248	-0.078	0.775	0.853	0.056	0	0	1	1	9	3	5	1	0	-2.318	0.461175	131.524	278.536	240.624	-0.721864
lysophosphatidic acids	late	2	n.a.e	n.a.e	n.a.e	n.a.e	n.a.e	n.a.e	7	n.a.e	n.a.e	-0.592	n.a.e	410.5	n.a.e	13	20	4	n.a.e	1	n.a.e	2	4	n.a.e	-49.612	2052.57	343.98	n.a.e	0.56	-4.034	-0.762	0.44	0.966	0.075	n.a.e	n.a.e	3	1	n.a.e	n.a.e	n.a.e	3	n.a.e	-2.112	n.a.e	188.69	340.974	303.12	0.991248
malonyl-CoA	early	23	1	1	2	1	0	1	24	2	-2.8595	-3.185	2	1190	92	54	94	24	1	5	-4.171	25	13	7	458.215	9730.84	225.15	1	0.307	-2.514	-0.107	0.693	5.663	0.082	0	1	12	5	9	30	13	4	3	-7.589	1.14413e-07	650.739	1025.24	907.858	-0.0993666
maltose	late	1	0	0	0	0	2	2	11	8	-4.2603	-4.261	0	472.5	45	23	46	12	0	10	-4.399	1	8	0	265.823	1936.78	88.801	3	0.219	-0.896	-0.083	0.781	3.202	0.104	0	0	3	7	23	11	22	0	2	-4.261	0.0112098	318.756	480.11	415.595	0.760679
melibiitol	late	2	0	0	0	0	1	1	11	9	-4.6871	-4.688	0	525.6	47	23	47	12	0	9	-4.143	2	9	0	285.106	2195.09	102.268	2	0.229	-0.955	-0.086	0.771	3.221	0.108	0	0	2	8	23	11	24	2	2	-4.688	0.00958951	348.227	502.139	433.639	0.591388
melibiose	late	2	0	0	0	0	2	2	11	8	-4.2603	-4.261	0	490.6	45	23	46	12	0	10	-3.79	2	8	0	193.852	2010.63	105.169	3	0.302	-1.239	-0.113	0.698	2.859	0.101	0	0	3	7	23	11	22	3	2	-4.261	0.0112098	318.756	480.11	415.595	0.646587
methanethiol	early	2	0	0	0	0	0	0	1	0	0.6133	0.613	0	190.5	6	2	5	1	0	0	0.646	2	1	0	109.775	38.634	15.556	0	0.212	-0.043	-0.038	0.788	0.16	0.043	0	0	0	0	8	1	2	0	0	0.613	0.742029	84.6087	193.348	177.654	1.13297
methylglyoxal	early	4	0	0	0	0	0	0	2	0	0.1142	-0.307	0	235.7	9	5	8	3	0	0	-2.156	5	0	2	56.746	161.683	43.586	0	0.38	-0.26	-0.13	0.62	0.426	0.055	0	0	2	0	23	2	16	0	0	-0.307	0.721112	70.3297	221.528	197.011	-0.236221
myo-inositol	early	4	0	0	0	0	1	1	6	6	-3.0642	-3.065	0	334.7	24	12	24	6	0	0	-1.427	4	6	0	182.527	776.092	68.891	0	0.227	-0.527	-0.088	0.773	1.792	0.118	0	0	0	6	12	6	12	1	1	-3.065	0.191024	229.661	304.398	264.951	0.343544
myo-inositol 1,3,4,5,6-pentakisphosphate	early	5	0	0	0	0	1	1	21	1	-2.7432	-3.422	0	596.2	49	32	49	6	0	4	-5.333	6	16	5	-211.491	3845.02	207.825	0	0.677	-4.369	-0.268	0.323	2.081	0.08	0	0	5	1	32	26	17	1	3	-12.74	8.18134e-06	570.49	601.539	534.636	3.64635
myo-inositol hexakisphosphate	early	3	0	0	0	0	1	1	24	0	-2.679	-3.494	0	601.5	54	36	54	6	0	0	-5.589	4	18	6	-229.307	4376.38	211.453	0	0.691	-5.025	-0.274	0.309	2.251	0.077	0	0	6	0	36	30	18	4	3	-14.989	1.04897e-06	638.656	660.967	588.573	4.54018
myristic acid	late	15	0	0	0	0	0	0	2	0	5.4552	5.48	0	655.5	44	16	43	14	1	0	6.154	17	0	1	502.399	848.505	49.109	0	0.117	-0.151	-0.04	0.883	1.143	0.035	1	0	1	0	64	2	60	0	1	4.031	0.123445	78.9921	500.896	425.406	-5.56433
myristoleic acid	late	11	0	0	0	0	0	0	2	0	5.0106	5.036	0	634.6	42	16	41	14	1	0	5.67	13	0	2	476.345	847.966	50.645	0	0.125	-0.167	-0.042	0.875	1.17	0.038	0	0	1	0	13	2	8	1	1	3.587	0.135302	78.9921	494.435	423.12	-5.32669
N(1)-(5-phospho-D-ribosyl)glycinamide	late	4	0	1	1	0	0	0	9	2	-1.8035	-2.451	1	408.2	30	18	30	7	0	4	-3.411	5	5	2	-46.568	1681.66	134.701	1	0.557	-3.035	-0.258	0.443	1.084	0.072	0	0	3	2	27	11	12	2	0	-4.04	0.0345342	224.192	400.634	356.339	0.956414
N(1)-acetylspermidine	late	5	0	0	0	0	0	0	3	0	0.896401	0.126	1	494.9	30	13	29	9	0	0	0.243	5	0	1	161.56	830.192	117.794	0	0.337	-1.458	-0.225	0.663	0.219	0.013	0	0	1	0	7	4	9	0	0	-1.627	0.450669	43.4905	395.779	346.029	-2.83185
N(1)-acetylspermine	late	4	0	0	0	0	0	0	4	0	1.2408	0.211	1	629	40	17	39	12	0	0	0.81	4	0	1	285.42	1102.44	122.736	0	0.273	-1.471	-0.182	0.727	0.281	0.013	0	0	1	0	11	5	8	1	0	-3.19	0.282231	43.4905	483.704	421.661	-4.36346
N(2)-acetyl-L-ornithine	late	4	0	0	0	0	0	0	4	0	0.1435	-0.343	1	388.4	23	12	22	7	1	1	-0.828	4	0	2	-19.009	953.346	135.963	0	0.524	-2.035	-0.324	0.476	0.419	0.026	0	0	2	0	10	5	10	1	0	-1.919	0.346864	105.831	338.456	299.665	-1.22378
N(2)-formyl-N(1)-(5-phospho-D-ribosyl)glycinamide	late	5	0	1	1	0	0	0	9	2	-1.9959	-3.155	2	449.2	33	20	33	8	0	4	-3.578	6	5	3	8.944	1584.03	120.046	1	0.49	-2.228	-0.192	0.51	1.299	0.076	0	0	4	2	5	12	10	0	1	-4.848	0.0184926	251.031	440.598	393.194	0.485985
N-(24-hydroxytetracosanyl)phytosphingosine	late	1	0	0	0	0	0	0	5	4	13.21	13.209	1	1643	133	48	132	42	0	3	15.586	2	5	1	1465.77	6630.05	99.355	0	0.054	-0.218	-0.021	0.946	3.817	0.04	0	0	1	5	43	6	32	3	2	13.209	3.57329e-05	200.584	1232.6	1034.5	-16.5577
N-(24-hydroxytetracosanyl)sphinganine	late	1	0	0	0	0	0	0	4	3	14.1769	14.176	1	1699	132	47	131	42	0	2	16.07	2	4	1	1531.68	6289.04	95.808	0	0.049	-0.182	-0.019	0.951	3.52	0.037	0	0	1	4	48	5	85	10	2	14.176	5.35366e-05	165.083	1227.37	1029.23	-17.4265
N-(26-hydroxyhexacosanyl)phytosphingosine	late	1	0	0	0	0	0	0	5	4	14.1224	14.122	1	1823	139	50	138	44	0	3	16.644	2	5	1	1664.13	7551.21	104.014	0	0.044	-0.181	-0.017	0.956	3.96	0.04	0	0	1	5	47	6	85	12	2	14.122	2.16092e-05	200.584	1282.16	1075.52	-17.6632
N-(26-hydroxyhexacosanyl)sphinganine	late	1	0	0	0	0	0	0	4	3	15.0893	15.089	1	1714	138	49	137	44	0	2	17.128	2	4	1	1547.55	6526.06	95.819	0	0.049	-0.185	-0.019	0.951	3.623	0.037	0	0	1	4	42	5	56	12	2	15.089	3.2376e-05	165.083	1276.93	1070.25	-18.5359
N-(5-phospho-beta-D-ribosyl)anthranilate	early	3	0	1	1	1	0	1	10	2	-0.3374	-0.448	0	482.4	39	23	40	12	1	4	-0.452	3	6	2	127.167	1694.71	103.925	1	0.368	-1.293	-0.126	0.632	2.219	0.089	0	0	3	3	8	11	7	0	1	-3.861	0.00662046	274.781	491.461	433.866	-0.573027
N(6)-(1,2-dicarboxyethyl)-AMP	late	5	1	1	2	1	0	1	14	2	-1.9623	-2.419	0	696.3	48	31	50	14	2	5	-4.921	5	6	3	63.661	3285.95	158.765	1	0.454	-2.392	-0.158	0.546	2.327	0.07	0	1	7	2	9	17	9	2	2	-5.582	0.000614429	378.937	595.761	532.016	-0.678176
N(pros)-methyl-L-histidine	late	2	1	0	1	0	0	0	4	0	0.2517	-0.279	0	368.6	21	12	21	7	1	1	-1.62	2	1	1	87.286	664.053	105.119	0	0.382	-1.159	-0.234	0.618	0.642	0.051	0	0	2	0	9	5	8	1	0	-0.873	0.35002	107.443	333.003	295.768	-1.10968
N,N'-diformyldityrosine	late	1	0	0	0	2	0	2	8	2	0.736	0.837	2	723.1	50	30	51	20	2	2	-1.063	2	4	4	179.459	2695	138.116	0	0.376	-1.401	-0.118	0.624	2.326	0.073	1	0	4	4	74	10	82	0	1	-2.81	0.00255443	296.189	625.485	557.07	-4.01096
N-[(R)-4-phosphonopantothenoyl]-L-cysteine	late	4	0	0	0	0	0	0	9	1	-1.7323	-1.657	2	640.4	47	24	46	12	1	2	-2.058	4	7	4	248.604	2356.36	112.734	0	0.306	-1.125	-0.104	0.694	2.554	0.072	0	0	3	3	8	12	12	1	1	-4.882	0.00225723	363.941	558.561	495.934	-0.346748
N-acetyl-alpha-D-glucosamine 1-phosphate	early	3	0	0	0	0	1	1	9	3	-2.7174	-2.854	1	435.1	35	19	35	8	0	5	-2.236	3	7	2	151.398	1463.17	98.784	1	0.326	-1.096	-0.129	0.674	2.266	0.098	0	0	3	4	19	11	16	4	1	-3.896	0.0179799	274.781	432.709	378.26	0.618171
N-acetyl-D-glucosamine 6-phosphate	early	3	0	0	0	0	1	1	9	3	-2.7174	-2.854	1	434.7	35	19	35	8	0	5	-2.84	3	7	2	102.879	1465.87	99.518	1	0.382	-1.287	-0.145	0.618	2.085	0.084	0	0	3	3	19	11	16	2	1	-4.339	0.0179799	274.781	432.709	378.26	0.579196
N-acetyl-L-gamma-glutamyl phosphate	late	3	0	0	0	0	0	0	8	0	-1.289	-1.4	1	469.8	29	17	28	7	1	1	-2.59	5	4	4	53.48	1306.94	108.349	0	0.443	-1.233	-0.157	0.557	1.549	0.073	0	0	4	1	13	10	8	1	0	-4.347	0.0271754	251.425	415.466	366.96	-0.493918
N-acetyl-L-glutamate(2-)	early	4	0	0	0	0	0	0	5	0	-1.0092	-0.959	1	406	24	13	23	7	2	1	-1.486	5	1	3	44.814	805.466	89.2	0	0.445	-0.882	-0.158	0.555	1.101	0.062	0	0	3	1	10	6	9	0	0	-3.866	0.169858	183.259	356.038	313.023	-1.06756
N-acetylputrescine	late	2	0	0	0	0	0	0	2	0	0.552	0.04	1	363.2	20	9	19	6	0	0	-0.373	2	0	1	38.974	586.154	112.466	0	0.446	-1.462	-0.295	0.554	0.152	0.014	0	0	1	0	9	3	6	1	0	-0.063	0.631228	43.4905	307.855	270.397	-1.32283
NAD(+)	early	5	1	2	3	2	0	2	18	4	-2.8346	-3.05	1	805.3	72	44	76	21	0	8	-7.801	5	11	3	356.931	5659.87	159.114	2	0.278	-1.756	-0.095	0.722	5.273	0.102	1	1	9	6	48	23	36	3	3	-5.963	1.03819e-05	516.112	813.22	718.519	-0.333391
NADH	early	2	1	2	3	1	1	2	19	4	-3.8437	-4.059	1	769.8	73	44	77	21	0	8	-4.689	2	12	5	375.087	5086.95	153.91	2	0.256	-1.694	-0.099	0.744	4.914	0.101	0	1	9	6	22	23	20	10	3	-6.954	1.27391e-05	497.011	807.079	712.44	0.339688
N-carbamoyl-L-aspartate	early	3	0	0	0	0	0	0	5	0	-1.5404	-1.49	2	364.8	20	12	19	5	2	1	-1.763	3	2	3	6.306	823.771	94.821	0	0.491	-1.109	-0.175	0.509	1.148	0.085	1	0	3	2	56	7	36	0	0	-4.244	0.137812	235.791	326.522	288.748	-0.871394
N-formyl-L-kynurenine	early	3	0	0	0	1	0	1	5	0	-0.5104	-2.964	1	518.3	29	17	29	11	1	1	-1.133	3	2	3	136.419	1133.58	88.09	0	0.368	-0.806	-0.103	0.632	1.381	0.067	1	0	3	2	61	6	54	1	0	-2.371	0.0868016	200.289	417.757	370.662	-2.24801
N-formyl-L-tyrosine	late	3	0	0	0	1	0	1	4	1	0.5238	0.574	1	442.3	26	15	26	10	1	1	-0.105	4	2	2	130.418	844.49	79.478	0	0.353	-0.673	-0.105	0.647	1.236	0.074	0	0	2	2	21	5	39	0	0	-0.898	0.144487	156.42	387.259	343.646	-1.92508
nicotinamide	early	6	0	0	0	1	0	1	2	0	0.7918	-0.319	1	361.2	15	9	15	6	0	0	-0.206	6	2	1	161.618	369.108	55.05	0	0.276	-0.282	-0.074	0.724	0.739	0.079	0	0	2	1	16	3	21	1	0	-0.319	0.451662	110.248	284.115	252.086	-1.05283
nicotinate	early	3	0	0	0	1	0	1	3	0	1.394	0.309	0	338.4	14	9	14	6	1	0	0.799	3	1	1	94.275	333.436	55.062	0	0.361	-0.355	-0.095	0.639	0.63	0.067	0	0	2	0	9	3	10	1	0	-1.151	0.449083	93.2177	278.99	249.07	-1.03615
nicotinic acid D-ribonucleotide	early	5	0	1	1	1	0	1	9	2	-0.5415	-0.652	0	467.5	37	22	38	11	1	4	-5.261	5	5	2	185.579	1800.69	101.838	1	0.302	-0.951	-0.103	0.698	2.901	0.115	0	0	3	2	9	11	7	1	0	-3.612	0.00918404	273.919	477.943	422.437	-0.507051
NMN zwitterion	late	3	0	1	1	1	0	1	8	2	-1.8215	-2.754	1	477.3	37	22	38	11	0	4	-6.166	3	6	2	122.622	1679.61	113.093	1	0.372	-1.308	-0.139	0.628	2.212	0.098	0	0	3	3	10	11	7	0	0	-2.766	0.015583	290.949	483.068	425.454	-0.554703
nonaprenyl 4-hydroxybenzoate	late	2	0	0	0	1	0	1	3	1	17.4963	17.521	0	1750	133	55	133	52	0	0	19.935	2	1	10	1536.08	6500.24	96.492	0	0.061	-0.227	-0.012	0.939	3.489	0.043	0	0	2	1	55	3	78	10	2	17.492	2.47867e-05	85.0228	1283.19	1096.98	-18.5593
N-ribosylnicotinamide	late	3	0	1	1	1	0	1	5	3	-1.2079	-1.208	1	471.8	33	18	34	11	0	4	-5.099	3	4	1	322.347	1465.61	80.686	1	0.158	-0.359	-0.049	0.842	2.748	0.122	0	0	2	4	18	7	14	1	0	-1.208	0.0680784	222.783	423.639	371.517	-1.1251
O-acetylcarnitine	early	4	0	0	0	0	0	0	4	0	-1.462	-1.437	0	413.7	32	14	31	9	1	1	-3.92	2	0	2	185.834	889.181	59.087	0	0.275	-0.392	-0.096	0.725	1.757	0.047	0	0	3	0	24	5	28	1	0	-2.909	0.286223	101.209	386.136	333.34	-2.2285
O-acetyl-L-homoserine	early	9	0	0	0	0	0	0	5	0	-0.8952	-3.608	0	372.6	22	11	21	6	1	1	-2.219	9	1	2	90.018	602.706	68.943	0	0.379	-0.613	-0.13	0.621	1.004	0.055	0	0	3	1	12	5	8	2	0	-3.607	0.268777	164.394	330.293	287.991	-0.711823
O-acetyl-L-serine	early	4	0	0	0	0	0	0	5	0	-1.2164	-3.67	0	337.8	19	10	18	5	1	1	-2.421	4	1	2	68.487	544.304	66.874	0	0.399	-0.642	-0.138	0.601	0.969	0.06	1	0	3	1	58	5	44	1	0	-3.667	0.315615	164.394	305.513	267.479	-0.529823
Octadecynoyl-CoA (n-C18:2CoA)	late	4	1	1	2	1	0	1	22	2	4.73541	4.491	2	1736	135	67	137	39	0	5	4.737	8	13	7	1037.76	14518.1	221.686	1	0.201	-1.682	-0.066	0.799	6.68	0.061	1	1	11	5	70	28	74	8	3	0.087	6.89753e-09	588.398	1374.96	1196.03	-7.82502
octanoic acid	late	14	0	0	0	0	0	0	2	0	2.718	2.743	0	425	26	10	25	8	1	0	2.98	16	0	1	272.928	415.012	42.752	0	0.179	-0.175	-0.062	0.821	0.802	0.039	0	0	1	0	10	2	6	2	0	1.294	0.389053	78.9921	352.217	302.336	-2.35477
octanoyl-CoA	late	13	1	1	2	1	0	1	21	2	2.1286	0.244	2	1288	103	57	105	29	0	5	-0.994	14	10	6	419.117	8947.05	192.106	1	0.337	-3.237	-0.105	0.663	3.709	0.044	0	1	11	2	10	28	16	5	3	-2.9	1.60154e-07	505.692	1102.91	975.451	-3.12517
oleate	early	4	0	0	0	0	0	0	2	0	6.8354	6.86	0	779.8	54	20	53	18	1	0	7.786	6	0	2	622.711	1207.48	54.338	0	0.101	-0.156	-0.034	0.899	1.392	0.036	1	0	1	0	67	2	70	4	1	5.412	0.0541253	78.9921	593.555	505.167	-7.51043
oleoyl-CoA	early	15	1	1	2	1	0	1	22	2	4.4207	4.07	2	1631	135	67	137	39	0	5	4.441	18	13	7	1037.09	13724.1	208.882	1	0.182	-1.532	-0.064	0.818	6.881	0.065	1	1	11	5	67	28	68	8	3	-0.335	7.30538e-09	588.398	1374.96	1196.03	-7.49377
O-phosphoethanolamine	late	5	0	0	0	0	0	0	5	0	-0.3729	-0.509	0	290.7	14	8	13	2	0	0	-1.661	6	3	1	-103.484	723.819	118.321	0	0.678	-2.125	-0.344	0.322	0.365	0.063	0	0	1	0	9	6	4	1	0	-1.939	0.358899	120.319	268.903	238.434	1.11709
O-phospho-L-homoserine	early	3	0	0	0	0	0	0	7	0	-1.2101	-4.058	0	377.2	22	12	21	4	1	1	-3.511	4	4	2	43.013	826.879	91.328	0	0.443	-0.971	-0.156	0.557	1.221	0.086	0	0	2	1	11	8	8	2	0	-5.647	0.08589	235.191	337.797	296.243	0.604692
O-Phospho-L-serine	late	4	0	0	0	0	0	0	7	0	-1.5313	-4.121	0	346.8	19	11	18	3	1	1	-3.669	4	4	2	40.52	757.94	89.197	0	0.442	-0.965	-0.157	0.558	1.221	0.1	0	0	2	1	12	8	9	1	0	-5.498	0.105454	235.191	313.017	275.731	0.685462
ornithine	late	8	0	0	0	0	0	0	4	0	0.2571	0.282	0	331.2	17	9	16	5	1	1	-1.442	7	0	1	-80.317	1001.14	155.791	0	0.621	-2.819	-0.444	0.379	0.204	0.027	0	0	1	0	10	4	9	0	0	-1.157	0.547555	78.9921	281.248	249.776	-0.473947
orotate	early	5	0	0	0	0	1	1	4	0	-1.2839	-1.152	3	367.5	15	11	15	5	1	0	-0.754	5	2	4	-10.511	657.269	98.436	0	0.514	-0.92	-0.175	0.486	0.869	0.093	0	0	3	2	9	6	10	1	0	-2.624	0.272444	162.845	295.333	265.166	-0.904509
orotidine 5'-(dihydrogen phosphate)	late	3	0	1	1	0	1	1	11	2	-2.6585	-2.663	3	561	37	24	38	10	1	4	-2.774	3	6	5	77.299	2284.55	141.93	1	0.431	-1.756	-0.159	0.569	2.317	0.094	0	0	5	3	10	14	6	0	2	-5.649	0.00393739	323.584	476.857	424.062	-0.525947
O-succinyl-L-homoserine	early	3	0	0	0	0	0	0	7	0	-1.0753	-3.763	0	468.6	28	15	27	8	2	1	-2.452	3	1	3	111.214	1068.19	90.59	0	0.381	-0.869	-0.13	0.619	1.41	0.063	0	0	4	1	14	7	8	1	0	-5.216	0.0846271	226.734	395.367	346.233	-0.901371
oxaloacetate(2-)	early	9	0	0	0	0	0	0	5	0	-0.7086	-0.518	0	298.5	13	9	12	4	2	0	-1.321	12	0	3	-68.987	482.596	81.281	0	0.616	-0.995	-0.203	0.384	0.622	0.069	0	0	3	0	10	5	8	0	0	-3.437	0.326174	168.172	269.205	240.995	-0.79166
P(1),P(4)-bis(5'-adenosyl) tetraphosphate	late	3	2	2	4	2	0	2	25	4	-3.0154	-4.128	0	1061	77	53	82	20	0	8	-8.588	2	14	4	-296.467	9228.12	213.173	2	0.64	-6.483	-0.148	0.36	2.211	0.052	2	2	13	4	53	33	24	4	3	-8.526	2.94695e-07	563.218	903.748	811.526	2.27003
P(1),P(4)-bis(5'-guanosyl) tetraphosphate	late	2	2	2	4	0	2	2	25	4	-2.258	-4.672	2	1084	77	55	82	20	0	8	-10.761	2	16	8	-304.801	11029.8	274.171	2	0.641	-7.899	-0.2	0.359	2.275	0.053	0	2	13	4	55	35	22	4	3	-10.975	1.55675e-07	578.375	920.516	831.815	2.32996
P1-(5'-adenosyl),P4-(5'-guanosyl) tetraphosphate	late	2	2	2	4	1	1	2	27	4	-4.597	-4.795	1	1073	82	54	87	20	0	8	-6.77	2	18	6	361.577	9410.22	228.722	2	0.331	-2.908	-0.109	0.669	5.864	0.104	1	2	13	7	54	34	28	7	3	-10.673	8.41351e-08	690.947	947.757	842.588	2.09409
palmitic acid	early	15	0	0	0	0	0	0	2	0	6.3676	6.393	0	716.1	50	18	49	16	1	0	7.212	17	0	1	563.976	1002.88	50.441	0	0.106	-0.149	-0.037	0.894	1.252	0.034	1	0	1	0	66	2	64	0	1	4.944	0.0784804	78.9921	550.456	466.43	-6.66132
palmitoctadecenoyl-CoA (n-C18:1CoA)	late	6	1	1	2	1	0	1	22	2	3.5083	3.157	2	1499	129	65	131	37	0	5	3.383	6	13	7	900.058	12453.9	194.618	1	0.2	-1.66	-0.067	0.8	6.647	0.063	1	1	11	5	68	28	70	8	3	-1.247	1.20804e-08	588.398	1325.4	1155.01	-6.44054
palmitoleic acid	late	11	0	0	0	0	0	0	2	0	5.923	5.948	0	710.5	48	18	47	16	1	0	6.728	13	0	2	552.791	1024.88	52.61	0	0.111	-0.16	-0.037	0.889	1.282	0.037	0	0	1	0	29	2	36	1	1	4.499	0.0864447	78.9921	543.995	464.144	-6.41282
palmitoyl-CoA	early	15	1	1	2	1	0	1	22	2	3.9529	3.602	2	1585	131	65	133	37	0	5	3.867	16	13	6	1001.11	13101.1	203.825	1	0.184	-1.523	-0.064	0.816	6.742	0.064	0	1	11	5	48	28	44	8	3	-0.802	1.08726e-08	588.398	1331.86	1157.29	-6.65432
pantetheine 4'-phosphate	late	4	0	0	0	0	0	0	8	1	0.6107	-0.833	2	635.8	42	22	41	11	0	1	-1.114	4	4	3	241.508	1814.77	141.062	0	0.31	-1.527	-0.174	0.69	1.328	0.048	0	0	3	1	6	11	12	2	0	-2.755	0.0121448	209.499	503.877	444.455	-0.825642
phenethyl acetate	late	2	0	0	0	1	0	1	2	0	1.9258	1.925	0	434.9	24	12	24	10	0	0	2.279	2	0	1	195.678	440.456	43.612	0	0.275	-0.279	-0.061	0.725	0.734	0.04	0	0	2	0	16	2	14	1	0	1.925	0.417048	49.5212	358.77	314.23	-2.52793
phenylacetaldehyde	late	3	0	0	0	1	0	1	1	0	2.0717	1.516	0	365.1	17	9	17	8	0	0	1.784	6	0	1	153.129	262.07	39.879	0	0.29	-0.208	-0.061	0.71	0.509	0.048	0	0	1	0	13	1	8	1	0	1.516	0.58521	43.4905	300.057	265.778	-1.95839
phenylacetic acid	late	2	0	0	0	1	0	1	2	0	1.4692	1.494	0	365.7	18	10	18	8	1	0	1.414	3	0	1	115.959	366.376	47.88	0	0.341	-0.342	-0.078	0.659	0.66	0.053	1	0	1	0	55	2	40	1	0	0.027	0.468384	78.9921	307.44	272.032	-1.73467
phosphate(3-)	early	100	0	0	0	0	0	0	4	0	-0.5448	-0.469	0	209.9	8	5	7	0	0	0	-2.174	104	4	1	-10.588	259.869	65.683	0	0.525	-0.65	-0.182	0.475	0.588	0.13	0	0	0	0	5	5	3	0	0	-2.479	0.433406	149.79	211.041	187.518	1.18207
phosphatidic acids	early	6	n.a.e	n.a.e	n.a.e	n.a.e	n.a.e	n.a.e	8	n.a.e	n.a.e	0.295	n.a.e	434.3	n.a.e	16	22	5	n.a.e	1	n.a.e	6	3	n.a.e	-197.698	4200.54	477.517	n.a.e	0.728	-9.02	-1.048	0.272	0.653	0.051	n.a.e	n.a.e	5	0	n.a.e	n.a.e	n.a.e	4	n.a.e	-1.224	n.a.e	186.059	374.651	337.012	0.609698
phosphatidylcholines	late	21	n.a.e	n.a.e	n.a.e	n.a.e	n.a.e	n.a.e	8	n.a.e	n.a.e	-0.882	n.a.e	624.1	n.a.e	22	40	10	n.a.e	1	n.a.e	21	2	n.a.e	-31.738	5136.6	481.599	n.a.e	0.525	-6.568	-0.724	0.475	1.661	0.048	n.a.e	n.a.e	6	0	n.a.e	n.a.e	n.a.e	2	n.a.e	-1.683	n.a.e	145.934	501.868	441.307	-1.08099
phosphatidylethanolamines	late	20	n.a.e	n.a.e	n.a.e	n.a.e	n.a.e	n.a.e	9	n.a.e	n.a.e	0.255	n.a.e	536.6	n.a.e	19	28	7	n.a.e	1	n.a.e	20	2	n.a.e	-234.703	5857.61	548.463	n.a.e	0.719	-10.272	-0.989	0.281	0.645	0.034	n.a.e	n.a.e	6	0	n.a.e	n.a.e	n.a.e	2	n.a.e	-1.219	n.a.e	156.588	432.513	387.928	0.515245
phosphatidylglycerols	late	2	n.a.e	n.a.e	n.a.e	n.a.e	n.a.e	n.a.e	10	n.a.e	n.a.e	-0.716	n.a.e	575.4	n.a.e	21	33	8	n.a.e	2	n.a.e	2	4	n.a.e	-60.506	4996.06	492.267	n.a.e	0.553	-7.27	-0.797	0.447	1.413	0.058	n.a.e	n.a.e	6	2	n.a.e	n.a.e	n.a.e	0	n.a.e	-2.19	n.a.e	227.591	470.908	418.721	0.914364
phosphatidylglycerophosphate	late	2	n.a.e	n.a.e	n.a.e	n.a.e	n.a.e	n.a.e	13	n.a.e	n.a.e	-0.787	n.a.e	659.2	n.a.e	25	38	8	n.a.e	2	n.a.e	2	6	n.a.e	-128.633	6565.77	529.151	n.a.e	0.598	-8.356	-0.738	0.402	1.603	0.064	n.a.e	n.a.e	7	1	n.a.e	n.a.e	n.a.e	3	n.a.e	-3.781	n.a.e	295.757	530.336	472.658	1.57605
phosphatidyl-L-serines	late	3	n.a.e	n.a.e	n.a.e	n.a.e	n.a.e	n.a.e	11	n.a.e	n.a.e	-0.128	n.a.e	579.2	n.a.e	22	31	8	n.a.e	2	n.a.e	3	2	n.a.e	-229.349	6451.84	568.401	n.a.e	0.698	-10.305	-0.942	0.302	0.835	0.04	n.a.e	n.a.e	7	0	n.a.e	n.a.e	n.a.e	3	n.a.e	-1.602	n.a.e	218.928	463.114	417.196	0.311629
phosphatidyl-N,N-dimethylethanolamine	late	4	n.a.e	n.a.e	n.a.e	n.a.e	n.a.e	n.a.e	9	n.a.e	n.a.e	0.473	n.a.e	586.7	n.a.e	21	36	9	n.a.e	1	n.a.e	4	3	n.a.e	3.545	4506.09	471.855	n.a.e	0.497	-6.317	-0.766	0.503	1.364	0.039	n.a.e	n.a.e	6	0	n.a.e	n.a.e	n.a.e	3	n.a.e	-1.001	n.a.e	151.713	487.351	430.095	0.480662
phosphatidyl-N-methylethanolamines	late	4	n.a.e	n.a.e	n.a.e	n.a.e	n.a.e	n.a.e	9	n.a.e	n.a.e	0.357	n.a.e	574.1	n.a.e	20	32	8	n.a.e	1	n.a.e	4	2	n.a.e	-181.219	5492.78	485.258	n.a.e	0.658	-8.77	-0.813	0.342	0.798	0.032	n.a.e	n.a.e	6	0	n.a.e	n.a.e	n.a.e	1	n.a.e	-2.057	n.a.e	156.588	464.346	413.818	0.0392339
phosphoenolpyruvate	early	6	0	0	0	0	0	0	6	0	-0.3752	-0.486	0	315	15	10	14	3	1	0	-1.006	7	3	3	-13.206	578.321	85.746	0	0.521	-0.957	-0.179	0.479	0.88	0.094	1	0	2	0	44	7	35	0	0	-3.566	0.161842	182.66	287.701	256.674	-0.103355
phytosphingosine	late	9	0	0	0	0	0	0	4	3	4.9171	4.917	0	803.2	59	22	58	18	0	3	5.518	7	3	0	602.649	1601.24	116.657	0	0.125	-0.467	-0.101	0.875	1.526	0.044	0	0	0	3	15	4	14	1	0	4.917	0.0336854	123.156	606.715	514.76	-5.94719
phytosphingosine 1-phosphate	late	5	0	0	0	0	0	0	7	2	4.2314	4.095	0	865.9	66	26	65	18	0	3	4.455	5	6	1	633.004	2638.34	91.434	0	0.134	-0.41	-0.05	0.866	2.637	0.056	1	0	1	3	59	8	38	5	0	1.496	0.00302433	243.853	679.655	576.726	-5.14168
pimeloyl-CoA	late	6	1	1	2	1	0	1	23	2	0.369201	-1.49	2	1330	100	58	102	28	1	5	-3.469	6	10	7	146.5	10437.4	241.853	1	0.445	-4.479	-0.136	0.555	3.367	0.046	0	1	12	2	12	30	20	5	3	-6.108	8.90157e-08	568.033	1093.64	972.158	-1.78837
porphobilinogen	early	2	1	0	1	0	0	0	5	0	-0.1578	-2.586	0	473	30	16	30	10	2	0	-3.637	2	2	2	146.099	991.61	86.82	0	0.346	-0.725	-0.114	0.654	1.372	0.069	0	0	2	2	15	6	16	1	0	-3.61	0.0808476	215.185	412.435	361.034	-1.40547
precorrin-2	late	3	2	2	4	0	0	0	19	0	1.6147	2.277	0	1025	107	62	111	42	8	4	1.607	4	1	12	-14.299	6770.64	205.255	0	0.507	-3.599	-0.15	0.493	3.007	0.051	0	0	9	0	62	20	45	4	3	-10.471	4.52352e-07	553.019	1111.71	983.29	-6.29599
prenyl diphosphate	early	3	0	0	0	0	0	0	7	0	0.8919	0.749	0	434.3	26	14	25	5	0	0	-0.454	3	5	3	147.944	974.666	76.324	0	0.33	-0.74	-0.109	0.67	1.504	0.067	0	0	2	0	12	9	9	1	0	-2.199	0.0400046	188.485	382.142	335.424	0.626722
prephenate(2-)	early	3	0	0	0	0	1	1	6	1	-0.6535	-0.463	0	403.1	26	16	26	10	2	0	-1.937	5	1	5	71.881	883.11	87.98	0	0.411	-0.9	-0.135	0.589	1.291	0.083	1	0	3	1	62	6	56	1	0	-3.139	0.09508	203.674	374.453	334.984	-2.01603
preuroporphyrinogen	late	2	4	0	4	0	0	0	17	1	3.0247	3.227	0	1085	107	61	110	40	8	0	-2.689	2	5	8	129.241	8138.61	235.743	0	0.44	-3.303	-0.15	0.56	4.196	0.067	0	0	8	5	39	21	52	4	3	-7.028	1.59362e-07	636.162	1153.24	1014.01	-4.59893
propionyl-CoA	late	8	1	1	2	1	0	1	21	2	-0.152401	-2.037	2	1187	88	52	90	24	0	5	-3.639	8	10	6	159.759	8379.71	206.167	1	0.433	-4.037	-0.129	0.567	3.024	0.045	0	1	11	2	4	28	3	4	3	-5.181	5.63156e-07	505.692	979.011	872.892	-0.962108
protoporphyrin	early	2	4	0	4	0	0	0	6	0	8.6884	8.295	0	858.8	76	42	80	34	2	0	8.363	2	2	4	490.442	2949.67	102.652	0	0.214	-0.737	-0.062	0.786	2.698	0.058	0	0	4	2	32	8	46	4	2	4.681	0.00022955	212.426	826.392	727.42	-9.41335
protoporphyrinogen	late	2	4	0	4	0	0	0	4	0	8.1578	8.208	0	790.8	82	42	86	34	2	0	6.038	2	4	4	440.995	2978.73	92.727	0	0.221	-0.833	-0.066	0.779	2.934	0.052	1	0	2	4	59	8	48	4	3	5.284	0.00021039	226.616	862.309	751.949	-9.70782
pseudouridine 5'-phosphate	late	2	0	1	1	0	1	1	9	2	-1.6382	-2.797	3	480.8	32	21	33	9	0	4	-3.501	2	5	4	-55.05	1742.43	126.647	1	0.557	-2.513	-0.194	0.443	1.111	0.069	0	0	4	2	1	12	2	1	1	-4.515	0.0154151	251.031	429.738	385.708	0.273421
putrescine	early	3	0	0	0	0	0	0	2	0	-0.8342	-0.835	0	307.9	18	6	17	4	0	0	-0.964	3	2	0	278.45	231.804	24.801	0	0.048	-0.036	-0.016	0.952	0.717	0.065	0	0	0	2	12	2	10	0	0	-2.765	0.642452	121.714	277.672	236.567	-0.415776
pyridoxal	late	3	0	0	0	1	0	1	4	2	0.9597	-0.126	0	374.6	21	12	21	8	0	0	1.179	4	3	1	212.915	525.788	57.646	0	0.216	-0.303	-0.075	0.784	1.101	0.079	0	0	2	2	18	4	17	1	0	-0.126	0.260702	128.719	335.153	297.505	-0.858121
pyridoxal 5'-phosphate	early	3	0	0	0	1	0	1	7	1	1.0239	-0.197	0	452.3	26	16	26	8	0	0	0.545	4	5	2	156.475	1008.58	91.469	0	0.327	-0.729	-0.119	0.673	1.501	0.083	0	0	3	1	5	8	6	1	0	-1.763	0.0432569	196.885	394.581	351.442	-0.176514
pyridoxamine	late	3	0	0	0	1	0	1	4	2	0.501	-0.029	0	368.7	22	12	22	8	0	0	-0.305	3	3	0	70.548	666.214	70.23	0	0.404	-1.212	-0.133	0.596	0.595	0.058	0	0	1	2	10	4	6	1	0	-0.028	0.350104	101.88	333.554	295.259	-0.934372
pyridoxamine 5'-phosphate	early	4	0	0	0	1	0	1	7	1	-0.1847	-0.851	0	446	29	16	29	8	0	0	-0.989	4	6	1	167.401	992.848	82.26	0	0.312	-0.695	-0.106	0.688	1.531	0.078	0	0	2	2	9	8	9	0	0	-2.656	0.0447794	222.577	406.495	357.225	-0.0773394
pyridoxine	late	2	0	0	0	1	0	1	4	3	0.0406998	-0.49	0	371.6	23	12	23	8	0	0	-0.345	3	4	0	210.23	544.732	53.148	0	0.217	-0.318	-0.066	0.783	1.148	0.077	0	0	1	3	14	4	9	0	0	-0.49	0.27698	137.382	341.942	300.271	-0.478172
pyridoxine 5'-phosphate	early	2	0	0	0	1	0	1	7	2	0.1049	-0.561	0	444.4	28	16	28	8	0	0	-0.979	3	6	1	156.051	1017.39	85.254	0	0.324	-0.743	-0.111	0.676	1.547	0.08	0	0	2	2	19	8	16	2	0	-2.035	0.0468176	205.548	401.37	354.208	0.239709
pyruvate	early	25	0	0	0	0	0	0	3	0	-0.4937	-0.329	0	245.2	10	6	9	3	1	0	-1.244	29	0	2	19.578	236.087	51.924	0	0.46	-0.443	-0.149	0.54	0.52	0.062	1	0	2	0	27	3	22	0	0	-1.803	0.617781	105.831	228.912	203.264	-0.493568
quinolinate(2-)	early	5	0	0	0	1	0	1	5	0	0.8718	0.367	0	363	17	12	17	7	2	0	-0.042	5	1	2	17.712	577.932	73.16	0	0.476	-0.757	-0.135	0.524	0.835	0.066	0	0	3	0	12	5	11	1	0	-1.388	0.205224	155.558	313.999	282.201	-1.32632
riboflavin	early	3	0	0	0	1	2	3	9	4	0.2253	-0.255	3	678.6	47	27	49	17	0	3	-0.726	3	6	4	272.345	2324.94	116.561	0	0.299	-1.026	-0.097	0.701	2.4	0.075	0	2	4	5	13	10	7	4	0	-0.271	0.00640571	240.929	561.317	494.547	-2.81278
S(8)-aminomethyldihydrolipoamide	late	4	0	0	0	0	0	0	4	0	1.066	0.807	1	545.8	34	14	33	9	0	1	-0.055	4	3	1	358.864	820.808	61.656	0	0.171	-0.257	-0.052	0.829	1.246	0.061	0	0	1	2	12	5	14	4	0	0.004	0.0431383	245.068	453.241	403.429	-1.99918
S(8)-succinyldihydrolipoamide	late	4	0	0	0	0	0	0	6	0	2.6	1.57	1	656.4	37	19	36	12	1	1	0.796	4	0	3	-7.544	1837.41	176.247	0	0.506	-2.166	-0.242	0.494	0.634	0.027	0	0	3	0	7	7	5	2	0	0.041	0.0294941	161.227	486.559	433.493	-2.67402
S-adenosyl-4-methylthio-2-oxobutanoate	early	2	1	1	2	1	0	1	10	2	-2.4126	-1.019	0	625.4	47	27	49	15	1	4	-1.65	2	4	2	242.597	2572.01	119.78	1	0.306	-1.046	-0.098	0.694	3.066	0.093	0	1	6	3	12	12	11	6	1	-2.493	0.00556757	292.299	568.064	501.716	-2.14856
S-adenosyl-L-homocysteine	early	17	1	1	2	1	0	1	11	2	-1.7832	-4.356	0	625.1	46	26	48	14	1	5	-3.49	16	5	1	303.153	2245.31	110.823	1	0.258	-0.925	-0.085	0.742	2.667	0.093	0	1	5	4	9	12	11	1	1	-4.356	0.00304656	346.548	563.066	499.689	-2.03032
S-adenosyl-L-methionine	early	20	1	1	2	1	0	1	10	2	-3.4472	-3.329	0	624.4	49	27	51	15	0	5	-5.076	20	5	1	289.322	2349.35	123.972	1	0.268	-1.01	-0.109	0.732	2.753	0.089	0	1	4	4	6	12	12	1	1	-4.334	0.00832816	317.992	577.821	506.515	-1.96628
S-adenosylmethioninamine	early	4	1	1	2	1	0	1	8	2	-2.3609	-1.392	0	592.2	47	24	49	14	0	4	-0.891	4	5	0	409.818	2153.51	87.893	1	0.154	-0.43	-0.049	0.846	3.207	0.1	1	1	4	4	52	10	36	2	0	-2.397	0.0157633	255.651	547.22	477.247	-1.96357
sedoheptulose 1,7-bisphosphate	late	3	0	0	0	0	0	0	13	4	-3.3957	-3.528	0	574.3	38	22	37	7	0	4	-4.764	4	10	3	56.117	2488.61	154.296	0	0.451	-1.955	-0.167	0.549	2.378	0.102	0	0	3	4	22	15	16	0	2	-6.798	0.00211666	392.832	482.121	424.505	1.40228
sedoheptulose 7-phosphate	late	5	0	0	0	0	0	0	10	5	-3.4599	-3.456	0	507.8	33	18	32	7	0	4	-4.053	6	8	2	141.252	1781.23	120.982	0	0.361	-1.266	-0.135	0.639	2.242	0.103	0	0	2	5	18	11	15	0	1	-5.023	0.0162746	324.666	422.693	370.568	0.831617
S-formylglutathione	early	4	0	0	0	0	0	0	9	0	-2.4565	-4.885	2	613.7	39	22	38	11	2	2	-3.485	4	3	5	98.046	2063.64	130.385	0	0.42	-1.413	-0.145	0.58	1.95	0.068	1	0	5	3	66	11	66	1	0	-6.357	0.00703593	333.113	527.083	469.924	-1.87784
shikimate	early	2	0	0	0	0	1	1	5	3	-1.1785	-1.154	0	353.4	22	12	22	7	1	3	-1.162	4	3	2	122.681	653.649	73.775	0	0.326	-0.604	-0.117	0.674	1.246	0.092	0	0	1	3	23	5	16	1	0	-2.624	0.219962	185.497	315.014	277.111	-0.345606
siroheme	early	1	1	3	4	0	0	0	19	0	1.1057	2.015	0	1040	107	63	112	42	8	4	1.878	1	3	15	37.074	8850.15	229.957	0	0.482	-5.104	-0.167	0.518	3.41	0.054	0	4	10	0	63	21	44	6	3	-9.892	2.84495e-07	543.109	1114.44	986.115	-5.34437
sirohydrochlorin	early	2	1	3	4	0	0	0	18	0	0.568498	4.249	0	995.9	108	62	112	42	8	4	1.875	3	4	15	113.939	6862.11	210.042	0	0.443	-3.051	-0.152	0.557	3.839	0.059	0	0	10	2	62	20	46	4	3	-7.124	4.10138e-07	586.47	1112.99	980.929	-5.89058
S-methyl-5-thio-alpha-D-ribose 1-phosphate	early	3	0	1	1	0	0	0	8	2	-0.7853	-0.921	0	416	28	15	28	6	0	4	-1.287	3	5	1	171.017	1029	76.748	1	0.294	-0.728	-0.104	0.706	1.746	0.081	0	0	2	2	15	9	11	2	0	-1.964	0.0323095	225.909	385.807	342.685	0.254697
S-methyl-5-thio-D-ribulose 1-phosphate	early	2	0	0	0	0	0	0	8	2	-1.2853	-1.282	0	472.9	28	15	27	6	0	2	-1.989	2	5	2	135.816	1192.93	94.958	0	0.356	-0.899	-0.122	0.644	1.624	0.078	0	0	2	2	18	9	11	1	0	-2.848	0.0305012	246.718	403.203	358.948	0.0414497
sn-glycero-3-phosphocholine	early	4	0	0	0	0	0	0	6	2	-2.309	-2.657	0	530.5	37	16	36	8	0	1	-5.547	4	4	1	267.357	1514.71	78.337	0	0.248	-0.522	-0.067	0.752	2.334	0.081	0	0	2	2	9	8	11	0	0	-3.458	0.097761	151.198	434.515	373.522	-0.312929
sn-glycerol 3-phosphate	early	11	0	0	0	0	0	0	6	2	-1.3439	-1.48	0	345.3	19	10	18	3	0	1	-2.59	11	5	1	96.826	690.162	82.908	0	0.36	-0.719	-0.136	0.64	1.28	0.104	0	0	1	2	10	7	9	2	0	-2.999	0.171242	191.322	307.298	269.227	1.41931
spermidine	early	10	0	0	0	0	0	0	3	0	-0.9102	-1.169	0	445.8	29	10	28	7	0	0	-1.278	9	3	0	413.829	491.38	31.782	0	0.036	-0.04	-0.012	0.964	1.063	0.06	0	0	0	3	5	3	8	0	0	-4.11	0.421633	136.802	374.197	317.058	-1.49163
spermine	early	6	0	0	0	0	0	0	4	0	-0.9862	-1.504	0	581.6	40	14	39	10	0	0	-1.592	5	4	0	547.151	844.328	38.631	0	0.03	-0.043	-0.01	0.97	1.409	0.057	1	0	0	4	12	4	9	0	0	-4.454	0.228259	151.889	470.722	397.548	-2.57049
sphinganine	early	10	0	0	0	0	0	0	3	2	5.1341	5.134	0	788.5	60	21	59	18	0	2	6.225	9	3	0	733.964	1488.24	46.515	0	0.035	-0.065	-0.013	0.965	1.822	0.046	0	0	0	3	15	3	13	1	1	4.368	0.034235	140.186	615	517.52	-6.64628
sphinganine 1-phosphate	early	5	0	0	0	0	0	0	6	1	5.1983	5.062	0	855.5	65	25	64	18	0	2	5.173	5	5	1	638.355	2322.09	81.677	0	0.127	-0.345	-0.045	0.873	2.37	0.05	0	0	1	2	13	7	8	6	1	2.442	0.00452444	208.352	674.428	571.458	-5.81101
squalene	early	2	0	0	0	0	0	0	0	0	11.3312	11.331	0	1034	80	30	79	30	0	0	12.88	5	0	6	1027.05	1878.28	37.837	0	0.003	-0.006	0	0.997	1.811	0.036	1	0	0	0	76	0	84	5	1	11.331	0.0109608	0	797.88	677.791	-11.1653
stearate	late	7	0	0	0	0	0	0	2	0	7.28	7.305	0	788.5	56	20	55	18	1	0	8.27	9	0	1	637.301	1187.92	52.25	0	0.096	-0.145	-0.033	0.904	1.362	0.033	1	0	1	0	68	2	68	0	1	5.856	0.048979	78.9921	600.015	507.453	-7.76473
stearoyl-CoA	early	13	1	1	2	1	0	1	22	2	4.86531	4.514	2	1647	137	67	139	39	0	5	4.925	15	13	6	1064.59	13790.3	205.612	1	0.177	-1.481	-0.062	0.823	6.89	0.063	0	1	11	5	40	28	54	8	3	0.11	6.57501e-09	588.398	1381.42	1198.31	-7.71336
succinate(2-)	early	16	0	0	0	0	0	0	4	0	-0.41	-0.36	0	297.7	14	8	13	4	2	0	-0.526	16	0	2	-7.515	394.703	71.411	0	0.513	-0.68	-0.177	0.487	0.646	0.063	1	0	2	0	57	4	46	0	0	-3.031	0.429434	141.333	268.611	237.508	-0.19574
succinic semialdehyde	early	3	0	0	0	0	0	0	3	0	0.1925	-0.338	0	288.9	13	7	12	4	1	0	-0.548	4	0	2	35.507	299.768	62.247	0	0.439	-0.455	-0.156	0.561	0.583	0.059	0	0	2	0	23	3	9	0	0	-1.785	0.546532	105.831	261.228	231.254	-0.246097
succinyl-CoA	early	9	1	1	2	1	0	1	24	2	-2.8247	-3.15	2	1207	95	55	97	25	1	5	-3.941	9	13	7	483.933	9881.29	223.255	1	0.299	-2.452	-0.105	0.701	5.736	0.08	1	1	12	5	13	30	8	5	3	-9.022	9.60874e-08	650.739	1050.02	928.369	-0.241392
sucrose	early	2	0	1	1	0	1	1	11	8	-4.3105	-4.311	0	497	45	23	46	12	0	9	-3.087	2	8	0	289.407	2033.12	85.201	3	0.209	-0.854	-0.081	0.791	3.237	0.09	0	0	3	8	23	11	22	2	2	-4.311	0.0113118	318.756	477.864	413.498	1.34929
sulfate	early	3	0	0	0	0	0	0	4	0	-0.6578	-0.607	0	212.9	7	5	6	0	0	0	-2.174	3	0	2	-58.434	148.831	40.934	0	0.637	-0.445	-0.103	0.363	0.254	0.09	0	0	0	0	24	5	14	0	0	-3.554	0.460061	153.955	218.432	195.386	0.00548143
sulfite	early	3	0	0	0	0	0	0	3	0	-0.7538	-0.206	0	204.3	6	4	5	0	0	0	-2.174	5	0	1	-12.397	156.098	49.702	0	0.53	-0.405	-0.128	0.47	0.359	0.115	0	0	0	0	5	4	2	0	0	-2.381	0.542216	147.135	197.345	177.253	0.277044
taurine	late	3	0	0	0	0	0	0	4	0	-0.5183	-0.493	0	274.5	12	7	11	2	0	0	-2.494	3	0	2	-107.218	510.179	93.567	0	0.695	-1.716	-0.303	0.305	0.143	0.038	0	0	0	0	11	5	5	0	0	-2.738	0.47576	118.453	259.604	231.397	0.193933
tetracosanoyl-CoA (n-C24:0CoA)	late	15	1	1	2	1	0	1	22	2	7.6025	7.251	2	1819	155	73	157	45	0	5	8.099	13	13	6	1225.3	15807.9	200.85	1	0.163	-1.419	-0.057	0.837	7.271	0.054	1	1	11	5	74	28	80	11	4	2.847	1.45407e-09	588.398	1530.1	1321.39	-10.9385
Tetradecanoyl-CoA (n-C14:0CoA)	late	14	1	1	2	1	0	1	22	2	3.0405	2.689	2	1548	125	63	127	35	0	5	2.809	15	13	6	873.267	12627.4	213.285	1	0.218	-1.778	-0.075	0.782	6.381	0.062	0	1	11	5	16	28	28	7	3	-1.715	1.79792e-08	588.398	1282.3	1116.27	-5.60698
Tetradecenoyl-CoA (n-C14:1CoA)	late	4	1	1	2	1	0	1	22	2	2.9106	2.666	2	1586	123	63	125	35	0	5	2.621	8	13	7	967.416	12922.6	205.959	1	0.195	-1.589	-0.066	0.805	6.561	0.064	1	1	11	5	63	28	56	10	3	-1.738	1.88611e-08	588.398	1275.84	1113.98	-5.72226
tetrahydropteroyltri-L-glutamic acid	late	2	0	0	0	1	2	3	17	0	-2.97	-2.837	4	1174	87	50	89	29	4	4	-3.101	2	9	10	441.159	8164.29	219.032	0	0.312	-2.171	-0.103	0.688	4.786	0.083	0	1	9	8	31	21	50	1	3	-9.939	6.50447e-06	540.704	970.604	853.171	-4.89119
thiamine(1+)	early	5	1	0	1	1	0	1	4	1	0.7885	1.048	0	554.7	35	18	36	12	0	0	-5.967	5	2	0	362.037	941.198	60.495	0	0.174	-0.295	-0.045	0.826	1.402	0.064	0	0	2	2	5	6	10	0	0	1.048	0.0543054	190.176	479.815	427.065	-3.48269
thiamine(1+) diphosphate(1-)	early	5	1	0	1	1	0	1	10	0	0.5729	0.69	0	692.1	45	26	46	12	0	0	-7.359	6	6	2	267.789	2289.35	112.488	0	0.307	-1.014	-0.092	0.693	2.294	0.071	0	0	4	1	31	14	23	6	1	-2.284	0.00100415	326.508	598.671	534.939	-1.72201
thiamine(1+) monophosphate	late	5	1	0	1	1	0	1	7	0	0.8527	0.976	0	625.6	40	22	41	12	0	0	-6.501	6	4	1	290.286	1578.63	94.353	0	0.268	-0.676	-0.081	0.732	1.847	0.07	1	0	3	1	44	10	29	2	0	-0.499	0.00730873	258.342	539.243	481.002	-2.63946
thiamine(1+) triphosphate	late	1	1	0	1	1	0	1	13	0	0.2931	0.403	0	752.9	50	30	51	12	0	0	-8.217	2	8	3	248.447	3079.08	129.127	0	0.335	-1.37	-0.099	0.665	2.72	0.073	0	0	5	1	10	18	7	2	2	-4.045	0.000137209	394.674	658.099	588.876	-0.80543
thymidine	late	5	0	1	1	0	1	1	5	2	-0.816	-1.135	3	452.3	30	17	31	10	0	3	-0.662	4	2	3	138.879	945.049	71.492	1	0.346	-0.95	-0.106	0.654	1.139	0.052	0	0	3	2	4	7	4	1	0	-1.238	0.12715	142.489	388.088	342.779	-0.154493
thymine	late	2	0	0	0	0	1	1	2	0	0.6646	-0.358	3	316.2	13	9	13	5	0	0	-0.311	2	0	3	-102.636	517.534	73.434	0	0.662	-1.531	-0.22	0.338	0.105	0.012	0	0	2	0	11	4	7	1	0	-0.565	0.556141	70.3297	262.619	238.23	-0.367875
trans-4-coumaric acid	late	3	0	0	0	1	0	1	3	1	1.5281	1.685	0	435.9	20	12	20	9	1	0	1.572	4	1	2	97.344	535.289	67.513	0	0.388	-0.477	-0.087	0.612	0.751	0.068	0	0	1	1	13	3	8	1	0	0.232	0.296873	114.494	335.395	299.39	-2.04478
trans-4-hydroxy-L-proline	late	2	0	1	1	0	0	0	4	1	-0.5748	-0.809	0	291	17	9	17	5	1	2	-1.211	3	1	1	95.914	352.377	60.595	0	0.335	-0.629	-0.14	0.665	0.582	0.068	0	0	1	1	6	4	6	1	0	-3.934	0.48246	114.494	272.89	240.948	-0.0102877
trans-aconitate(3-)	late	2	0	0	0	0	0	0	6	0	-2.5525	-4.759	0	367.6	15	12	14	6	0	0	-8.913	2	0	4	-235.71	964.224	113.293	0	0.821	-2.594	-0.303	0.179	0.029	0.005	0	0	0	0	14	6	12	0	0	-3.285	0.480293	203.674	319.688	285.986	-1.31766
trans-dec-2-enoyl-CoA	late	7	1	1	2	1	0	1	21	2	2.9111	1.133	2	1350	107	59	109	31	0	5	-0.124	7	10	7	368.631	9646.49	210.294	1	0.363	-3.523	-0.113	0.637	3.625	0.043	0	1	11	2	14	28	14	6	3	-2.011	1.01601e-07	505.692	1146.01	1014.19	-4.21631
trans-dodec-2-enoyl-CoA	late	7	1	1	2	1	0	1	21	2	3.8235	2.045	2	1415	113	61	115	33	0	5	0.934	7	10	7	515.862	10009.3	201.842	1	0.318	-3.114	-0.099	0.682	3.957	0.044	1	1	11	2	64	28	58	7	3	-1.098	6.14413e-08	505.692	1195.57	1055.21	-5.23071
trans-Hexacos-2-enoyl-CoA	late	7	1	1	2	1	0	1	22	2	8.385	8.141	2	1857	159	75	161	47	0	5	8.969	7	13	7	1250.71	16313.1	208.469	1	0.163	-1.434	-0.057	0.837	7.352	0.055	0	1	11	5	60	28	44	12	4	3.736	9.22457e-10	588.398	1573.2	1360.12	-12.133
trans-octadec-2-enoyl-CoA	late	7	1	1	2	1	0	1	22	2	4.73541	4.491	2	1559	135	67	137	39	0	5	4.737	7	13	7	975.349	13032.8	194.468	1	0.187	-1.565	-0.064	0.813	6.797	0.061	0	1	11	5	34	28	23	8	3	0.087	6.89753e-09	588.398	1374.96	1196.03	-7.82502
trans-tetradec-2-enoyl-CoA	late	7	1	1	2	1	0	1	21	2	4.7359	2.958	2	1474	119	63	121	35	0	5	1.992	7	10	7	491.852	10666.8	213.794	1	0.333	-3.3	-0.104	0.667	3.939	0.041	0	1	11	2	16	28	26	8	3	-0.186	3.71556e-08	505.692	1245.13	1096.23	-6.26631
triglycerides	late	54	n.a.e	n.a.e	n.a.e	n.a.e	n.a.e	n.a.e	6	n.a.e	n.a.e	1.254	n.a.e	435.9	n.a.e	15	19	6	n.a.e	0	n.a.e	53	0	n.a.e	-230.3	5767.32	728.581	n.a.e	0.764	-12.815	-1.643	0.236	0.417	0.029	n.a.e	n.a.e	6	0	n.a.e	n.a.e	n.a.e	0	n.a.e	1.254	n.a.e	115.261	348.899	316.967	-0.323052
trimethylenediamine	early	2	0	0	0	0	0	0	2	0	-1.1554	-1.415	0	271.5	15	5	14	3	0	0	-1.493	2	2	0	242.032	189.946	23.836	0	0.054	-0.038	-0.018	0.946	0.662	0.07	0	0	0	2	11	2	15	0	0	-2.965	0.692719	121.714	252.892	216.055	0.0719852
tryptophol	late	1	1	0	1	1	0	1	2	1	1.9831	1.428	0	426.1	22	12	23	10	0	0	0.267	2	1	0	213.577	385.662	44.568	0	0.249	-0.226	-0.046	0.751	0.679	0.059	0	1	0	1	4	2	4	0	0	1.84	0.394504	66.3785	338.258	298.637	-2.50959
Ubiquinol-6	late	9	0	0	0	1	0	1	4	2	12.7382	12.789	0	1275	103	43	103	39	0	0	12.783	9	2	6	1201.01	4166.81	74.092	2	0.029	-0.095	-0.009	0.971	3.172	0.049	0	0	2	2	49	4	89	7	2	12.788	0.0003106	99.7158	1012.92	866.371	-12.6
Ubiquinone-6	late	7	0	0	0	0	1	1	4	0	10.807	11.46	0	1217	101	43	101	39	0	0	12.307	7	0	10	1048.13	3835.59	80.634	2	0.069	-0.219	-0.024	0.931	2.933	0.042	0	0	4	0	41	4	56	7	2	11.46	0.000511082	82.3911	998.295	853.942	-12.6739
UDP	early	13	0	1	1	0	1	1	12	2	-2.7727	-2.809	3	512.4	39	25	40	9	0	4	-3.947	11	8	5	98.778	2176.25	129.221	1	0.404	-1.714	-0.154	0.596	2.533	0.098	0	0	5	3	25	16	14	6	2	-6.431	0.00181497	329.409	503.527	447.747	0.955949
UDP-D-galactose	early	3	0	1	1	0	2	2	17	6	-4.6771	-4.925	3	786.7	60	36	62	15	0	9	-4.183	3	11	5	311.554	4783.45	154.446	2	0.302	-1.836	-0.103	0.698	4.244	0.093	0	0	7	7	36	21	24	1	3	-7.243	8.04026e-05	447.975	667.776	588.754	1.25133
UDP-D-glucose	early	7	0	1	1	0	2	2	17	6	-4.6771	-4.925	3	702.7	60	36	62	15	0	9	-4.183	6	11	5	272.722	4272.81	145.231	2	0.306	-1.86	-0.112	0.694	4.22	0.095	0	0	7	7	36	21	24	1	3	-7.243	8.04026e-05	447.975	667.776	588.754	1.25133
UDP-N-acetyl-D-galactosamine	late	3	0	1	1	0	2	2	17	5	-3.7155	-4.986	4	805.5	64	39	66	17	0	9	-2.918	3	9	6	60.905	5027.78	175.846	2	0.462	-3.382	-0.151	0.538	2.86	0.067	0	0	8	5	29	22	16	2	3	-7.512	5.65693e-05	424.226	707.996	628.771	0.702254
UMP	early	12	0	1	1	0	1	1	9	2	-2.4929	-2.522	3	450.8	34	21	35	9	0	4	-3.286	10	6	4	118.312	1560.95	108.691	1	0.369	-1.277	-0.141	0.631	2.186	0.1	0	0	4	3	21	12	13	3	1	-4.034	0.0131433	261.243	444.099	393.81	0.311461
uracil	early	7	0	0	0	0	1	1	2	0	-1.1183	-1.012	3	314.9	12	8	12	4	0	0	-1.056	7	2	3	79.011	371.082	71.118	0	0.375	-0.441	-0.133	0.625	0.737	0.093	0	0	2	2	8	4	4	1	0	-1.01	0.557845	100.504	262.575	234.914	-0.275759
urea	early	4	0	0	0	0	0	0	1	0	-1.0421	-1.043	2	237.6	8	4	7	1	0	0	-1.66	5	2	1	101.22	231.825	56.429	0	0.287	-0.28	-0.105	0.713	0.696	0.132	0	0	1	2	8	3	4	0	0	-1.043	0.653103	148.554	203.927	178.519	0.360499
urea-1-carboxylic acid	late	2	0	0	0	0	0	0	3	0	-0.6599	-0.635	3	287	11	7	10	2	1	0	-1.745	3	2	2	27.758	424.501	79.597	0	0.452	-0.668	-0.155	0.548	0.811	0.123	0	0	2	2	6	5	8	0	0	-2.109	0.398194	173.45	246.362	218.457	-0.34385
uridine	early	7	0	1	1	0	1	1	6	3	-2.5571	-2.451	3	385.9	29	17	30	9	0	4	-2.219	6	4	3	159.964	1017.13	77.689	1	0.293	-0.772	-0.113	0.707	1.864	0.089	0	0	3	4	11	8	4	1	0	-2.449	0.0941011	193.078	384.671	339.873	-0.151367
uroporphyrinogen III	early	4	4	0	4	0	0	0	16	0	3.8572	4.06	0	907.7	104	60	108	40	8	0	-0.896	4	4	8	105.926	6462.88	186.531	0	0.442	-3.145	-0.153	0.558	3.975	0.053	1	0	8	4	73	20	82	7	3	-6.235	2.50685e-07	600.66	1118.93	984.919	-4.28844
UTP	early	14	0	1	1	0	1	1	15	2	-3.0525	-3.096	3	574.5	44	29	45	9	0	4	-4.607	13	10	6	71.5	2889.1	145.884	1	0.438	-2.201	-0.158	0.562	2.827	0.096	0	0	6	3	29	20	15	1	2	-7.995	0.000248175	397.575	562.956	501.684	1.67464
xanthosine	late	3	1	1	2	0	1	1	7	3	-1.2041	-2.227	3	497	30	20	32	10	0	4	-4.003	3	4	2	-84.396	1660.88	127.907	1	0.585	-2.44	-0.197	0.415	0.901	0.06	0	1	4	3	4	10	2	2	0	-2.364	0.046692	211.316	412.529	371.135	-0.394584
xylitol	early	2	0	0	0	0	0	0	5	5	-2.4295	-2.43	0	344.3	22	10	21	5	0	2	-1.877	4	5	0	199.756	669.752	63.861	0	0.21	-0.408	-0.082	0.79	1.537	0.104	0	0	0	5	10	5	12	1	0	-2.43	0.302718	194.159	307.884	266.851	0.803639
zymosterol	late	8	0	1	1	0	3	3	1	1	7.3207	7.32	0	665.7	72	28	75	27	0	7	9.036	8	1	2	628.113	1106.56	26.221	0	0.028	-0.047	-0.003	0.972	1.615	0.036	0	5	0	1	20	1	36	1	1	7.32	0.020908	52.1529	638.758	538.186	-8.25118
zymosterol ester	late	15	n.a.e	n.a.e	n.a.e	n.a.e	n.a.e	n.a.e	2	n.a.e	n.a.e	8.208	n.a.e	718.8	n.a.e	31	77	28	n.a.e	7	n.a.e	15	0	n.a.e	499.048	1879.92	175.719	n.a.e	0.153	-1.047	-0.217	0.847	1.568	0.027	n.a.e	n.a.e	2	0	n.a.e	n.a.e	n.a.e	6	n.a.e	8.208	n.a.e	49.5212	672.434	572.078	-8.53125
zymosterol intermediate 1a	late	2	0	1	1	0	3	3	2	2	6.5493	6.419	0	704.1	76	30	79	28	0	8	8.224	4	2	2	610.62	1419.05	42.481	0	0.066	-0.134	-0.018	0.934	1.882	0.042	1	5	0	2	65	2	60	0	1	6.419	0.0114902	87.6544	668.765	563.966	-7.70269
zymosterol intermediate 1b	late	2	0	1	1	0	3	3	2	1	7.2175	6.662	0	706.7	74	30	77	28	0	8	8.201	4	1	3	573.246	1391.28	48.294	0	0.094	-0.186	-0.028	0.906	1.783	0.04	0	5	1	1	41	2	30	5	1	6.662	0.011077	78.9921	661.976	561.2	-8.05091
zymosterol intermediate 1c	late	2	0	1	1	0	3	3	2	1	6.6009	6.74	0	728.6	77	31	80	29	0	8	8.41	3	1	3	608.748	1446.91	44.113	0	0.082	-0.163	-0.025	0.918	1.823	0.036	0	5	1	1	29	2	46	3	1	6.74	0.0104837	78.9921	679.219	574.234	-8.29014
zymosterol intermediate 2	late	2	0	1	1	0	3	3	1	0	6.9948	7.134	0	684.3	70	28	73	27	0	6	8.634	3	0	3	573.806	1058.94	36.683	0	0.081	-0.125	-0.024	0.919	1.423	0.03	0	5	1	0	28	1	44	5	1	7.134	0.0240783	43.4905	634.125	536.404	-8.26116
zymosteryl oleate	late	2	0	1	1	0	3	3	2	0	14.7651	14.765	0	1251	123	47	126	45	0	7	17.962	2	0	4	1195.52	3490.57	42.346	0	0.022	-0.062	-0.003	0.978	2.727	0.031	0	5	2	0	47	2	76	10	2	14.765	0.000204776	49.5212	1080.7	909.772	-16.8341
zymosteryl palmitoleate	late	2	0	1	1	0	3	3	2	0	13.8527	13.852	0	1181	117	45	120	43	0	7	16.904	2	0	4	1124.49	3167.8	40.505	0	0.024	-0.064	-0.003	0.976	2.62	0.031	0	5	2	0	45	2	72	10	2	13.852	0.000338577	49.5212	1031.14	868.749	-15.7311
a calculated with Tripos Benchware DataMiner (Version 1.6. Tripos Associates Inc. St. Louis, MO.)
b calculated with Sybyl (Version 7.0. Tripos Associates Inc. St. Louis, MO.)
c calculated with Pipeline Pilot (Student Edition. Version 6.1.5. SciTegic Accelrys Inc. San Diego, CA.)
d calculated with Cerius2 (Version 4.11L. Accelrys Inc. San Diego, CA.)
e not available
Descriptor	Characterization
5mem arom rings Molecules	Number of 5 membered aromatic rings
5mem nonarom rings Molecules	Number of 5 membered nonaromatic rings
5mem rings Molecules	Number of 5 membered rings
6mem arom rings Molecules	Number of 6 membered aromatic rings
6mem nonarom rings Molecules	Number of 6 membered nonaromatic rings
6mem rings Molecules	Number of 6 membered rings
Acceptor	Number of hydrogen acceptors
Alcohol Molecules	Number of alcohol
ALogP	The Ghose and Crippen octanol-water partition coefficient
AlogP98 Molecules	Water/octanol partition coeff
Amide Molecules	Number of amide
AREA	Molecular total surface area
Aromatic Bonds Molecules	Number of aromatic bonds
AtomCount	Number of atoms in the molecule
BondCount	Number of bonds in the molecule
C Count	Number of Carbon atoms
Carbox acid Molecules	Number of carbox acid
Chiral	Number of chiral center
CLOGP	Partition coefficient octanol/water
Donor	Number of hydrogen donors
Double Bonds Molecules	Number of double Bonds
DPSA1	Partial positive surface area minus partial negative surface area
DPSA2	Total charge weighted partial positive surface area minus total charge weighted partial negative surface area
DPSA3	Atomic charge weighted partial positive surface area minus atomic charge weighted partial negative surface area
Ether Molecules	Number of ether
FNSA1	Ratio of partial negative surface area on total molecular surface area
FNSA2	Ratio of total charge weighted partial negative surface area on total molecular surface area
FNSA3	Ratio of atomic charge weighted partial negative surface area on total molecular surface area
FPSA1	Ratio of partial positive surface area on total molecular surface area
FPSA2	Ratio of total charge weighted partial positive surface area on total molecular surface area
FPSA3	Ratio of atomic charge weighted partial positive surface area on total molecular surface area
Fused arom rings Molecules	Number of fused aromatic rings
Fused rings Molecules	Number of fused rings
HBA Count	Number of hydrogen bond acceptors
HBD Count	Number of hydrogen bond donating groups in the molecule
Heavy Atoms	Number of heavy atoms
Hetero atoms Molecules	Number of Hetero atoms
Hydrogens Molecules	Number of hydrogen atom
Hydrophobe	Number of Hydrophobe
Lipinski violations Molecules	Number of failing Lipinski criteria
LogD	Octanol-water partition coefficient calculated taking into account the ionization states of the molecule
LScore Molecules	Floating point Lipinski measure
Molecular FractionalPolarSASA	Polar solvent accessible surface area for each molecule using a 2D approximation
Molecular SASA	Total solvent accessible surface area for each molecule using a 2D approximation
Molecular SAVol	Solvent accessible volume for each molecule using a 2D approximation
Molecular Solubility	Water solubility, expressed as logS, where S is the solubility in mol/L
Molecular SurfaceArea	Total surface area for each molecule using a 2D approximation
Molecular Volume	3D volume for each molecule using the current 3D coordinates
MR Molecules	Ghose and Crippen estimate of molar refractivity
MW	Molecular weight
N Count	Number of Nitrogen atoms
Num AromaticRings	Number of base rings that are aromatic
Num H Donors	Number of hydrogen donors
O Count	Number of Oxygen atoms
P Count	Number of Phosphorus atoms
pLC50 Molecules	Negative log of Lethal concentration 50%
PNSA1	Partial negative surface area
PNSA2	Total charge weighted partial negative surface area
PNSA3	Atomic charge weighted partial negative surface area
Polarizability Molecules	Estimates the molecular polarizability of each structure
PPSA1	Partial positive surface area
PPSA2	Total charge weighted partial positive surface area
PPSA3	Atomic charge weighted partial positive surface area
PSA	Molecular polar surface area (includes all O, N, S atoms and covalently bonded H's)
PV	Molecular polar volume (includes O, N, S atoms and covalently bonded H's)
RingCount	Number of hydrogen donors
RNCG	Ratio of most negative charge on sum total negative charge（Relative negative charge）
RNCS	Relative negative charge surface area
Rotatable Molecules	Number of rotatable bonds
RotBonds	Number of rotatable bonds in the molecule
RPCG	Ratio of most positive charge on sum total positive charge（Relative positive charge）
RPCS	Relative positive charge surface area
S Count	Number of Sulfur atoms
Single Bonds Molecules	Number of single Bonds
TPSA Molecules	Topological Polar Surface Area
VOL	Molecular surface volume
Volume Molecules	Estimates the molecular volume of each structure
WNSA1	Fraction of the product between partial negative surface area and total molecular surface area on 1000
WNSA2	Fraction of the product between Total charge weighted partial negative surface area and total molecular surface area on 1000
WNSA3	Fraction of the product between atomic charge weighted partial negative surface area and total molecular surface area on 1000
WPSA1	Fraction of the product between partial positive surface area and total molecular surface area on 1000
WPSA2	Fraction of the product between total charge weighted partial positive surface area and total molecular surface area on 1000
WPSA3	Fraction of the product between atomic charge weighted partial positive surface area and total molecular surface area on 1000
[truncated: 37 more columns]
