# Supplementary material for: Chemical Basis of Metabolic Network Organization
Source: PLoS Comput Biol. 2011 Oct 13;7(10):e1002214. doi: 10.1371/journal.pcbi.1002214 (PMC3192814; doi:10.1371/journal.pcbi.1002214)
Supplement: Table S5 — Chemical properties for hubs of KEGG-based network and organic chemical network. (XLS) [file pcbi.1002214.s006.xls]

## Sheet: Sheet1
Table S5 Chemical properties for hubs of KEGG-based network and organic chemical network.
Metabolite	5mem arom rings Moleculesa	5mem nonarom rings Moleculesa	5mem rings Moleculesa	6mem arom rings Moleculesa	6mem nonarom rings Moleculesa	6mem rings Moleculesa	Acceptorb	Alcohol Moleculesa	AlogP98 Moleculesa	ALogPc	Amide Moleculesa	AREAb	Aromatic Bonds Moleculesa	AtomCountb	BondCountb	C Countc	Carbox acid Moleculesa	Chiralb	ClogPd	Donorb	Double Bonds Moleculesa	DPSA1b	DPSA2b	DPSA3b	Ether Moleculesa	FNSA1b	FNSA2b	FNSA3b	FPSA1b	FPSA2b	FPSA3b	Fused arom rings Moleculesa	Fused rings Moleculesa	HBA Countc	HBD Countc	Heavy Atoms Moleculesa	Hetero atoms Moleculesa	Hydrogens Moleculesa	Hydrophobeb	Lipinski violations Moleculesa	LogDc	LScore Moleculesa	Molecular FractionalPolarSASAc	Molecular SASAc	Molecular SAVolc	Molecular Solubilityc	Molecular SurfaceAreac	Molecular Volumec	MR Moleculesa
(5Z,8Z,11Z,14Z)-Icosatetraenoic acid	0	0	0	0	0	0	2	0	6.414	6.439	0	673.281	0	54	53	20	1	0	7.392	0	5	602.721	1341.11	56.572	0	0.102	-0.181	-0.031	0.898	1.59	0.044	0	0	1	0	22	2	32	7	1	4.999	0.0453138	0.126644	623.733	539.332	-8.06551	344.58	233.58	99.954
(S)-2,3-Epoxysqualene	0	0	0	0	0	0	1	0	10.0296	10.029	0	913.501	0	81	81	30	0	1	11.44	0	5	860.321	1724.56	34.883	1	0.013	-0.026	-0.005	0.987	1.927	0.035	0	0	1	0	31	1	50	10	1	10.029	0.00903498	0.0289631	783.137	664.22	-10.656	502.89	356.71	143.454
(S)-3-Hydroxy-3-methylglutaryl-CoA	1	1	2	1	0	1	25	3	-3.1304	-3.456	2	1215.06	10	102	104	27	1	6	-4.367	13	7	557.362	10936.2	225.483	1	0.281	-2.416	-0.097	0.719	6.189	0.08	1	1	12	5	58	31	44	4	3	-7.86	4.06027e-08	0.627927	1092.87	964.102	-0.244061	839.29	531.64	192.531
(S)-Lactate	0	0	0	0	0	0	3	1	-0.4177	-0.393	0	239.019	0	12	11	3	1	1	-0.734	1	1	87.522	257.644	45.767	0	0.322	-0.338	-0.11	0.678	0.711	0.076	0	0	1	1	6	3	6	0	0	-1.863	0.594195	0.490244	233.544	205.046	-0.116721	101.1	59.33	18.8392
(S)-Malate	0	0	0	0	0	0	5	1	-1.0622	-1.012	0	286.469	0	15	14	4	2	1	-1.52	1	2	-37.746	513.498	79.914	0	0.562	-0.949	-0.193	0.438	0.74	0.069	0	0	2	1	9	5	6	0	0	-3.877	0.321711	0.645762	273.838	242.776	-0.358494	136.46	80.94	24.8752
(S)-Methylmalonate semialdehyde	0	0	0	0	0	0	3	0	0.6202	0.09	0	256.856	0	13	12	4	1	1	-0.201	0	2	52.824	278.104	51.791	0	0.4	-0.422	-0.14	0.6	0.634	0.057	0	0	2	0	7	3	6	0	0	-1.383	0.527122	0.420742	251.535	222.791	-0.553917	112.28	65.16	22.6054
(S)-Reticuline	0	0	0	2	1	3	5	2	3.3441	3.394	0	559.44	12	47	49	19	0	1	2.342	3	0	362.798	1217.25	65.257	2	0.19	-0.395	-0.052	0.81	1.685	0.059	0	1	2	2	24	5	23	3	0	2.762	0.0368195	0.174168	544.537	475.061	-3.5141	329.87	228.09	93.2619
1-(5'-Phosphoribosyl)-5-amino-4-imidazolecarboxamide	1	1	2	0	0	0	10	2	-2.8488	-2.985	1	487.383	5	37	38	9	0	4	-3.401	8	2	122.487	1834.9	113.626	1	0.371	-1.437	-0.138	0.629	2.441	0.102	0	0	4	4	22	13	15	2	2	-4.471	0.00580468	0.755278	473.608	417.132	0.287098	310.03	193.79	68.1928
10-Formyltetrahydrofolate	0	0	0	1	2	3	11	0	-1.9726	-1.891	3	735.788	6	57	59	20	2	2	-1.098	6	7	303.112	3667.6	151.765	0	0.311	-1.423	-0.101	0.689	3.159	0.089	0	1	6	5	34	14	23	3	2	-6.023	0.000938543	0.492701	688.139	608.039	-2.97318	445.69	285.71	114.887
1-Methylpyrrolinium	0	1	1	0	0	0	0	0	-0.588	0.435	0	268.282	0	16	16	5	0	0	0.683	0	1	281.076	352.975	24.643	0	0	0	0	1	1.256	0.088	0	0	0	0	6	1	10	0	0	0.435	0.822279	0.141289	254.468	219.462	0.199479	99.45	68.59	24.5322
2-Amino-4-hydroxy-6-(erythro-1,2,3-trihydroxypropyl)dihydropteridine	0	0	0	0	2	2	17	2	-3.7049	-3.684	1	656.549	0	46	47	9	0	2	-5.267	14	7	136.741	3898.71	177.614	0	0.407	-2.165	-0.136	0.593	3.158	0.107	0	1	6	5	30	21	16	2	2	-8.884	0.000129307	0.752954	605.057	536.21	1.49917	415.25	255.87	91.4137
2-Aminoethylphosphonate	0	0	0	0	0	0	4	0	-1.4627	-1.412	0	271.888	0	15	14	2	0	0	-3.98	4	1	114.688	385.031	58.39	0	0.297	-0.405	-0.112	0.703	0.956	0.095	0	0	0	1	7	5	8	0	0	-4.199	0.369041	0.627789	265.726	231.558	1.17613	124.68	73.05	24.9256
2-Dehydro-3-deoxy-D-gluconate	0	0	0	0	0	0	6	3	-1.9389	-1.774	0	354.506	0	22	21	6	1	2	-1.967	3	2	74.094	826.681	86.58	0	0.405	-0.861	-0.139	0.595	1.267	0.084	0	0	2	3	12	6	10	0	0	-3.239	0.181962	0.646135	328.625	289.069	-0.283734	183.1	107.35	36.3163
2-Deoxy-D-ribose 1-phosphate	0	1	1	0	0	0	7	2	-1.3654	-1.308	0	354.096	0	24	24	5	0	3	-2.179	5	1	99.298	827.209	79.203	1	0.361	-0.834	-0.133	0.639	1.474	0.088	0	0	2	2	13	8	11	1	0	-2.351	0.0949629	0.580354	340.056	297.475	1.30059	189.52	120.04	39.1631
2-Hydroxy-2,4-pentadienoate	0	0	0	0	0	0	3	1	0.3724	0.423	0	277.802	0	14	13	5	1	0	0.618	1	3	66.945	373.039	57.7	0	0.395	-0.463	-0.107	0.605	0.711	0.074	0	0	1	1	8	3	6	1	0	-1.078	0.487263	0.421907	271.372	241.474	-1.06887	123.69	72.37	29.2906
2-Maleylacetate	0	0	0	0	0	0	5	0	-0.4542	-0.051	0	318.108	0	17	16	6	2	0	-0.6	0	4	56.165	596.347	76.05	0	0.421	-0.705	-0.142	0.579	0.969	0.071	0	0	3	0	11	5	6	0	0	-2.919	0.252709	0.538487	312.305	279.732	-1.18341	160.68	92.95	34.5022
2-Oxoadipate	0	0	0	0	0	0	5	0	-0.2176	-0.027	0	343.023	0	19	18	6	2	0	-0.965	0	3	-6.227	618.771	85.986	0	0.508	-0.836	-0.169	0.492	0.808	0.059	0	0	3	0	11	5	8	1	0	-2.818	0.2402	0.527574	318.765	282.018	-0.955318	164.59	99.12	33.484
2-Oxobutanoate	0	0	0	0	0	0	3	0	0.1732	0.338	0	264.423	0	13	12	4	1	0	-0.715	0	2	57.485	289.237	51.568	0	0.4	-0.404	-0.13	0.6	0.607	0.05	0	0	2	0	7	3	6	0	0	-1.136	0.547405	0.417165	253.691	223.776	-0.653755	113.23	66.88	22.6166
2-Oxoglutarate	0	0	0	0	0	0	5	0	-0.6738	-0.483	0	311.024	0	16	15	5	2	0	-1.303	0	3	-41.093	553.782	84.927	0	0.56	-0.911	-0.187	0.44	0.715	0.063	0	0	3	0	10	5	6	0	0	-3.414	0.28903	0.572043	293.985	261.507	-0.769813	148.62	84.37	28.883
3-(2-Hydroxyphenyl)propanoate	0	0	0	1	0	1	3	1	1.658	1.708	0	357.006	6	22	22	9	1	0	1.186	1	1	124.986	523.871	61.247	0	0.347	-0.445	-0.089	0.653	0.836	0.06	0	0	1	1	12	3	10	1	0	0.265	0.286975	0.334918	341.855	301.676	-1.62142	167.9	108.38	43.6607
3-(4-Hydroxyphenyl)pyruvate	0	0	0	1	0	1	4	1	0.938	1.128	0	365.848	6	21	21	9	1	0	-0.143	1	2	76.774	656.904	73.358	0	0.41	-0.633	-0.105	0.59	0.911	0.067	0	0	2	1	13	4	8	1	0	-0.344	0.218476	0.412711	342.45	305.163	-1.86259	177.02	111.47	44.4057
3,4-Dihydroxybenzoate	0	0	0	1	0	1	4	2	0.8996	0.975	0	318.556	6	17	17	7	1	0	1.062	2	1	70.271	533.99	73.61	0	0.405	-0.584	-0.11	0.595	0.858	0.088	0	0	1	2	11	4	6	1	0	-0.482	0.265792	0.496786	301.931	269.785	-0.70219	148.91	87.12	36.2046
3,4-Dihydroxy-L-phenylalanine	0	0	0	1	0	1	5	2	0.3138	-2.089	0	383.642	6	25	25	9	1	1	-2.82	3	1	136.699	786.01	75.624	0	0.337	-0.632	-0.096	0.663	1.243	0.084	0	0	1	3	14	5	11	1	0	-2.009	0.127207	0.55971	361.842	319.094	-1.19289	199.03	122.79	48.5041
3alpha,7alpha,12alpha-Trihydroxy-5beta-cholanate	0	1	1	0	3	3	5	3	2.8874	2.912	0	624.642	0	69	72	24	1	11	2.427	3	1	406.311	1581.82	70.298	0	0.182	-0.451	-0.061	0.818	2.023	0.048	0	5	1	3	29	5	40	5	0	1.634	0.00800804	0.305832	606.531	514.488	-4.64748	405.52	296.35	110.787
3-Hydroxyanthranilate	0	0	0	1	0	1	4	1	0.4204	0.471	0	312.707	6	18	18	7	1	0	0.796	2	1	114.251	566.779	66.244	0	0.347	-0.526	-0.094	0.653	0.99	0.084	0	0	1	2	11	4	7	1	0	-1.003	0.26345	0.543957	307.056	272.802	-0.879475	153.9	87.8	39.2109
3-Methyl-2-oxobutanoic acid	0	0	0	0	0	0	3	0	0.6357	0.801	0	283.277	0	16	15	5	1	0	-0.406	0	2	88.923	305.747	45.286	0	0.347	-0.366	-0.114	0.653	0.689	0.042	0	0	2	0	8	3	8	1	0	-0.673	0.484394	0.393749	268.779	235.825	-1.0782	130.81	77.51	27.1911
3-Oxopropanoate	0	0	0	0	0	0	3	0	0.1577	-0.373	0	233.77	0	10	9	3	1	0	-0.73	0	2	-5.602	256.719	60.922	0	0.511	-0.526	-0.18	0.489	0.503	0.064	0	0	2	0	6	3	4	0	0	-1.844	0.589337	0.447589	236.448	210.742	-0.0353878	94.81	52.47	18.0309
3'-Phosphoadenylyl sulfate	1	1	2	1	0	1	17	1	-2.2845	-2.449	0	607.528	10	46	48	10	0	4	-4.158	7	4	85.959	3083.52	140.369	1	0.434	-2.058	-0.119	0.566	2.685	0.097	1	1	7	2	31	21	15	3	3	-7.624	0.00012108	0.735649	608.013	542.388	0.474829	419.04	258.96	93.818
3-Phospho-D-glycerate	0	0	0	0	0	0	7	1	-1.2417	-1.352	0	331.057	0	18	17	3	1	1	-2.337	4	2	-18.942	774.185	98.102	0	0.527	-1.183	-0.188	0.473	1.06	0.096	0	0	2	1	11	8	7	0	0	-4.204	0.109936	0.708563	307.892	272.715	0.716905	169.89	97.75	30.6828
4,6-Dideoxy-4-oxo-dTDP-D-glucose	0	1	1	0	2	2	15	3	-2.6292	-2.651	3	692.079	0	59	61	16	0	7	-3.078	8	6	280.122	3682.17	129.245	2	0.297	-1.586	-0.107	0.703	3.761	0.08	0	0	8	4	35	19	24	3	3	-4.143	0.00016263	0.557842	660.24	581.006	0.287816	470.95	309.04	106.831
4-Aminobutanoate	0	0	0	0	0	0	3	0	-0.6221	-3.076	0	282.302	0	16	15	4	1	0	-2.771	1	1	134.989	308.861	48.206	0	0.277	-0.283	-0.095	0.723	0.738	0.064	0	0	1	1	7	3	9	0	0	-3.072	0.537661	0.481522	273.142	237.037	-0.163221	121.04	70.65	25.4574
4-Coumarate	0	0	0	1	0	1	3	1	1.5281	1.685	0	358.483	6	20	20	9	1	0	1.572	1	2	97.344	535.289	67.513	0	0.388	-0.477	-0.087	0.612	0.751	0.068	0	0	1	1	12	3	8	1	0	0.232	0.296873	0.34137	335.395	299.39	-2.04478	163.66	102.89	44.754
4-Hydroxybenzoate	0	0	0	1	0	1	3	1	1.167	1.217	0	305.459	6	16	16	7	1	0	1.557	1	1	84.656	411.479	60.879	0	0.383	-0.436	-0.093	0.617	0.703	0.076	0	0	1	1	10	3	6	1	0	-0.236	0.38129	0.391705	292.296	260.653	-1.09134	135.63	79.57	34.5105
4-Hydroxyphenylacetate	0	0	0	1	0	1	3	1	1.2018	1.252	0	331.062	6	19	19	8	1	0	0.747	1	1	102.847	468.397	60.845	0	0.364	-0.452	-0.094	0.636	0.79	0.068	0	0	1	1	11	3	8	1	0	-0.205	0.341046	0.361093	317.075	281.164	-1.34676	151.97	98.09	39.0597
4-Methylthio-2-oxobutanoic acid	0	0	0	0	0	0	4	0	0.2357	0.401	0	332.213	0	17	16	5	1	0	-0.339	0	2	81.787	416.058	58.797	0	0.388	-0.443	-0.115	0.612	0.699	0.047	0	0	2	0	9	4	8	1	0	-1.07	0.29726	0.434723	309.135	277.449	-1.32314	154.6	98.09	35.3169
5,10-Methylenetetrahydrofolate	0	1	1	1	2	3	11	0	-0.721101	-0.639	2	721.534	6	56	59	20	2	2	-0.794	7	6	312.754	3357.52	137.475	0	0.302	-1.284	-0.092	0.698	2.967	0.082	0	3	5	4	33	13	23	4	2	-2.135	0.0014868	0.445818	655.526	577.225	-1.65271	422.91	277.48	113.544
5'-Methylthioadenosine	1	1	2	1	0	1	8	2	-0.8669	-0.728	0	475.896	10	35	37	11	0	4	-0.917	3	0	330.22	1374.17	77.832	1	0.184	-0.484	-0.057	0.816	2.148	0.092	1	1	4	3	20	9	15	4	0	-0.728	0.024214	0.50053	462.861	412.649	-1.54436	283	182.81	74.1532
5-Phospho-alpha-D-ribose 1-diphosphate	0	1	1	0	0	0	14	2	-2.1541	-2.433	0	506.521	0	35	35	5	0	4	-4.067	10	3	16.375	2160.9	136.042	1	0.484	-2.078	-0.172	0.516	2.218	0.098	0	0	4	2	22	17	13	1	2	-6.931	0.00113953	0.795421	464.139	410.618	2.47611	315.62	198.25	61.1456
Acetate	0	0	0	0	0	0	2	0	-0.2299	-0.205	0	201.027	0	8	7	2	1	0	-0.194	0	1	45.23	134.964	40.192	0	0.389	-0.258	-0.133	0.611	0.406	0.064	0	0	1	0	4	2	4	0	0	-1.651	0.749524	0.388096	203.537	179.266	0.131305	72.33	40.81	12.6437
Acetoacetate	0	0	0	0	0	0	3	0	-0.4589	-0.294	0	259.072	0	13	12	4	1	0	-0.403	0	2	41.715	284.599	54.943	0	0.423	-0.443	-0.153	0.577	0.603	0.049	0	0	2	0	7	3	6	0	0	-1.766	0.575806	0.417165	253.691	223.776	-0.354991	113.72	68.59	22.5389
Acetoacetyl-CoA	1	1	2	1	0	1	23	2	-2.8736	-3.085	2	1143.32	10	94	96	25	0	5	-4.125	12	7	555.625	9490.26	208.259	1	0.268	-2.123	-0.095	0.732	5.785	0.079	1	1	12	5	54	29	40	4	3	-7.284	1.73296e-07	0.594376	1035.1	914.638	-0.488943	778.98	498.37	180.932
Acetone	0	0	0	0	0	0	1	0	-0.244	-0.105	0	216.763	0	10	9	3	0	0	-0.208	0	1	125.347	84.316	25.396	0	0.209	-0.082	-0.082	0.791	0.31	0.036	0	0	1	0	4	1	6	0	0	-0.105	0.819248	0.2038	213.398	186.046	-0.117281	78.44	45.96	16.1948
Acetyl phosphate	0	0	0	0	0	0	5	0	-0.5097	-0.646	0	264.22	0	13	12	2	0	0	-1.298	3	2	-32.045	391.62	69.353	0	0.56	-0.818	-0.191	0.44	0.644	0.067	0	0	2	0	8	6	5	0	0	-2.075	0.290042	0.559609	262.965	233.203	0.49804	129.13	75.11	23.2298
Acetyl-CoA	1	1	2	1	0	1	22	2	-2.6446	-2.996	2	1073.35	10	89	91	23	0	5	-3.539	12	6	472.978	8446.27	200.764	1	0.289	-2.177	-0.099	0.711	5.349	0.08	1	1	11	5	51	28	38	4	3	-7.4	3.82029e-07	0.597393	984.944	870.127	-0.228393	737.59	467.16	171.037
Adenine	1	0	1	1	0	1	4	0	-0.5813	-0.442	0	292.467	10	15	16	5	0	0	-0.148	3	0	175.224	507.205	67.97	0	0.26	-0.361	-0.072	0.74	1.027	0.114	1	1	3	2	10	5	5	2	0	-0.442	0.361175	0.462565	287.918	255.935	-0.298522	137.49	75.45	36.6313
Adenosine	1	1	2	1	0	1	8	3	-2.0201	-1.881	0	431.879	10	32	34	10	0	4	-2.158	4	0	288.528	1346.49	81.519	1	0.195	-0.556	-0.063	0.805	2.287	0.109	1	1	4	4	19	9	13	3	0	-1.881	0.0462012	0.565001	422.337	372.709	-0.38532	253.63	159.83	63.2276
Adenosine 3',5'-bisphosphate	1	1	2	1	0	1	14	1	-1.8917	-2.024	0	539.077	10	42	44	10	0	4	-3.497	8	2	139.408	2602.58	139.048	1	0.38	-1.706	-0.133	0.62	2.789	0.107	1	1	6	2	27	17	15	3	2	-5.06	0.000795648	0.692826	541.193	480.583	1.00007	367.29	226.72	83.8262
Adenylyl sulfate	1	1	2	1	0	1	14	2	-2.3487	-2.378	0	557.925	10	41	43	10	0	4	-3.886	5	3	162.946	2350.11	112.156	1	0.364	-1.427	-0.087	0.636	2.491	0.1	1	1	6	3	27	17	14	3	1	-5.986	0.000943578	0.691084	548.584	488.451	-0.313441	362.22	225.69	83.5187
ADP	1	1	2	1	0	1	14	2	-2.2357	-2.239	0	552.487	10	42	44	10	0	4	-3.886	8	2	202.256	2656.15	134.959	1	0.33	-1.472	-0.115	0.67	2.982	0.111	1	1	6	3	27	17	15	3	2	-5.563	0.000847171	0.692826	541.193	480.583	0.991113	366.81	228.09	84.113
Agmatine	0	0	0	0	0	0	2	0	-0.8051	-0.969	0	354.804	0	23	22	5	0	0	-1.804	4	1	319.642	549.145	48.251	0	0.103	-0.141	-0.037	0.897	1.221	0.083	0	0	0	3	9	4	14	0	0	-2.074	0.351312	0.55881	332.317	285.197	0.0826778	163.41	92.6	37.6775
alpha,alpha'-Trehalose 6-phosphate	0	0	0	0	2	2	14	7	-4.1961	-4.332	0	547.784	0	50	51	12	0	10	-4.331	10	1	189.569	2638.02	107.949	3	0.323	-1.591	-0.122	0.677	3.333	0.079	0	0	4	7	27	15	23	2	2	-5.818	0.00145144	0.717135	539.538	469.532	1.35208	375.67	246.95	78.636
alpha-D-Glucose	0	0	0	0	1	1	6	5	-2.5134	-2.514	0	326.4	0	24	24	6	0	5	-2.214	5	0	184.812	732.969	60.034	1	0.216	-0.486	-0.082	0.784	1.769	0.103	0	0	1	4	12	6	12	1	0	-2.514	0.208758	0.63379	315.862	274.588	0.663367	174.54	112.16	35.9234
alpha-D-Glucose 6-phosphate	0	0	0	0	1	1	9	4	-2.4492	-2.585	0	391.655	0	29	29	6	0	5	-3.281	7	1	104.586	1181.6	91.184	1	0.364	-1.121	-0.137	0.636	1.961	0.101	0	0	2	3	16	10	13	1	1	-4.071	0.0327206	0.715063	375.29	328.525	1.17222	231.38	144.05	46.2227
alpha-D-Ribose 1-phosphate	0	1	1	0	0	0	8	3	-1.9385	-2.075	0	365.985	0	25	25	5	0	4	-2.528	6	1	116.504	983.531	85.214	1	0.341	-0.916	-0.13	0.659	1.77	0.103	0	0	2	3	14	9	11	1	0	-3.117	0.0611866	0.674387	345.283	302.744	1.25577	202.44	125.19	40.2602
AMP	1	1	2	1	0	1	11	2	-1.9559	-1.952	0	488.548	10	37	39	10	0	4	-3.225	6	1	215.496	1952.8	112.402	1	0.298	-1.092	-0.099	0.702	2.578	0.112	1	1	5	3	23	13	14	3	1	-3.438	0.00617223	0.636797	481.765	426.646	0.234905	310.47	193.45	73.5269
Aniline	0	0	0	1	0	1	1	0	1.0834	1.083	0	268.796	6	14	14	6	0	0	0.915	1	0	200.143	215.2	29.714	0	0.198	-0.129	-0.021	0.802	0.52	0.069	0	0	0	1	7	1	7	1	0	1.083	0.662975	0.263643	262.411	230.538	-1.08855	102.29	62.76	30.7584
Anthranilate	0	0	0	1	0	1	3	0	0.6878	0.713	0	302.022	6	17	17	7	1	0	1.208	1	1	130.351	447.063	54.48	0	0.322	-0.393	-0.076	0.678	0.828	0.073	0	0	1	1	10	3	7	1	0	-0.761	0.378455	0.442215	297.42	263.669	-1.26283	140.62	81.63	37.5168
Apigenin	0	0	0	2	1	3	5	3	2.2276	2.41	0	472.145	12	30	32	15	0	0	2.905	3	2	225.443	1091.13	86.774	1	0.31	-0.57	-0.073	0.69	1.266	0.073	0	1	2	3	20	5	10	3	0	1.484	0.055807	0.359995	433.411	388.762	-2.36009	242.57	158.12	72.0535
Ascorbate	0	1	1	0	0	0	6	4	-1.7593	-1.709	0	326.676	0	20	20	6	0	2	-1.76	4	2	58.704	698.354	80.527	0	0.411	-0.868	-0.15	0.589	1.243	0.094	0	0	2	4	12	6	8	1	0	-2.411	0.20408	0.619667	309.081	272.489	-0.079714	166.23	103.92	36.4585
ATP	1	1	2	1	0	1	17	2	-2.5155	-2.526	0	620.582	10	47	49	10	0	4	-4.546	10	3	186.36	3464.69	153.164	1	0.359	-1.88	-0.121	0.641	3.355	0.11	1	1	7	3	31	21	16	3	3	-7.034	0.000115743	0.737767	600.621	534.52	1.79264	423.15	264.1	94.6991
Benzoate	0	0	0	1	0	1	2	0	1.4344	1.459	0	290.561	6	15	15	7	1	0	1.885	0	1	98.101	315.069	47.9	0	0.36	-0.324	-0.075	0.64	0.577	0.062	0	0	1	0	9	2	6	1	0	-0.013	0.511979	0.279459	282.66	251.52	-1.43507	122.32	74.77	32.8164
beta-Alanine	0	0	0	0	0	0	3	0	-0.9433	-3.397	0	250.686	0	13	12	3	1	0	-3.143	1	1	99.013	264.106	47.254	0	0.314	-0.311	-0.108	0.686	0.68	0.07	0	0	1	1	6	3	7	0	0	-3.396	0.593335	0.529565	248.362	216.526	0.18045	105.07	59.68	20.7028
beta-D-Fructose 6-phosphate	0	1	1	0	0	0	9	4	-2.4994	-2.636	0	414.392	0	29	29	6	0	4	-3.127	7	1	124.002	1263.45	97.933	1	0.349	-1.074	-0.134	0.651	2.002	0.104	0	0	2	3	16	10	13	1	1	-4.121	0.0330119	0.719368	373.044	326.428	1.75826	232.41	147.48	46.6601
Betalamic acid	0	0	0	0	1	1	6	0	-0.1867	-0.585	0	395.513	0	24	24	9	2	1	-1.016	1	5	30.494	867.953	95.543	0	0.464	-0.955	-0.155	0.536	1.104	0.072	0	0	3	1	15	6	9	1	0	-4.76	0.119133	0.493916	371.033	331.24	-1.63223	202.31	125.19	50.7481
Betanin	0	1	1	1	2	3	14	5	-1.1552	-1.471	0	748.189	6	65	68	24	3	7	n.a.e	6	6	223.47	4361.33	181.36	2	0.36	-1.967	-0.138	0.64	3.497	0.09	0	1	5	6	39	15	28	4	3	-7.159	0.000174868	0.617531	740.417	654.646	-1.81105	503.46	331.68	125.435
Biotin	0	2	2	0	0	0	4	0	0.6447	0.67	2	448.186	0	32	33	10	1	3	-0.075	2	2	150.033	825.244	74.2	0	0.33	-0.618	-0.11	0.67	1.256	0.058	0	1	2	2	16	6	16	3	0	-0.77	0.072398	0.39171	420.114	371.019	-1.66844	225.36	158.46	59.9671
Butanoic acid	0	0	0	0	0	0	2	0	0.8932	0.918	0	261.594	0	14	13	4	1	0	0.864	0	1	128.088	214.592	39.074	0	0.272	-0.208	-0.094	0.728	0.556	0.045	0	0	1	0	6	2	8	1	0	-0.524	0.635212	0.312102	253.097	220.289	-0.448475	104.15	64.14	21.8716
Butanoyl-CoA	1	1	2	1	0	1	22	2	-1.5215	-1.873	2	1145.41	10	95	97	25	0	5	-2.481	12	6	617.061	9117.42	193.089	1	0.242	-1.845	-0.085	0.758	5.784	0.077	1	1	11	5	53	28	42	5	3	-6.277	2.22308e-07	0.568774	1034.5	911.151	-0.815995	769.41	495.63	180.265
Cadaverine	0	0	0	0	0	0	2	0	-0.378	-0.378	0	320.288	0	21	20	5	0	0	-0.435	2	0	314.868	277.404	25.762	0	0.043	-0.034	-0.014	0.957	0.771	0.061	0	0	0	2	7	2	14	1	0	-2.382	0.582863	0.402425	302.452	257.079	-0.926759	134.47	81.29	31.9788
Caffeate	0	0	0	1	0	1	4	2	1.2607	1.443	0	371.604	6	21	21	9	1	0	0.975	2	2	83.456	685.576	80.085	0	0.406	-0.626	-0.101	0.594	0.916	0.079	0	0	1	2	13	4	8	1	0	-0.01	0.198732	0.434731	345.03	308.522	-1.59838	176.93	109.07	46.4481
Caffeoyl-CoA	1	1	2	2	0	2	24	4	-1.154	-1.348	2	1247.15	16	102	105	30	0	5	-2.566	14	7	582.679	10793.6	226.384	1	0.273	-2.296	-0.09	0.727	6.114	0.086	1	1	11	7	60	30	42	5	3	-5.836	3.16641e-08	0.585387	1126.44	999.384	-1.6524	842.19	547.42	204.842
Carbamoyl phosphate	0	0	0	0	0	0	5	0	-0.7197	-0.856	1	257.134	0	12	11	1	0	0	-2.174	4	2	-43.179	454.961	78.386	0	0.582	-1.003	-0.199	0.418	0.721	0.098	0	0	2	1	8	7	4	0	0	-2.692	0.202786	0.773301	258.23	229.439	0.583099	128.55	69.28	22.0286
Catechol	0	0	0	1	0	1	2	2	1.2952	1.346	0	272.785	6	14	14	6	0	0	0.878	2	0	145.598	293.173	42.187	0	0.271	-0.25	-0.053	0.729	0.671	0.079	0	0	0	2	8	2	6	1	0	1.333	0.539073	0.32839	266.922	236.654	-0.526744	110.55	67.22	29.4462
CDP	0	1	1	0	1	1	13	2	-2.7495	-2.755	2	536.088	0	40	41	9	0	4	-3.923	8	5	155.005	2228.64	124.532	1	0.352	-1.5	-0.13	0.648	2.767	0.108	0	0	5	3	25	16	15	2	2	-6.078	0.00153036	0.680553	513.119	454.606	0.84064	344.81	211.63	75.6302
Cholesterol	0	1	1	0	3	3	1	1	7.3761	7.376	0	668.691	0	74	77	27	0	8	9.52	1	1	567.314	1102.2	31.431	0	0.077	-0.126	-0.014	0.923	1.519	0.033	0	5	0	1	28	1	46	6	1	7.376	0.0202175	0.0813737	640.906	538.502	-8.83648	407.12	324.47	120.616
Choline	0	0	0	0	0	0	1	1	-1.5741	-1.575	0	290.072	0	21	20	5	0	0	-4.364	1	0	255.572	429.198	32.903	0	0.067	-0.035	-0.026	0.933	1.42	0.086	0	0	0	1	7	2	14	0	0	-1.575	0.757787	0.148835	278.83	237.876	-1.06816	144.84	85.4	29.0791
Chorismate	0	0	0	0	1	1	6	1	-0.1941	0.043	0	406.182	0	26	26	10	2	2	-0.605	1	5	93.79	889.989	85.547	1	0.386	-0.837	-0.13	0.614	1.333	0.079	0	0	3	1	16	6	10	1	0	-2.871	0.100992	0.481241	379.986	338.712	-2.17978	217.69	135.48	54.3101
Chrysanthemin	0	0	0	3	1	4	10	8	0.9166	1.108	0	611.526	17	53	56	21	0	5	0.188	8	0	311.582	2886.28	115.051	2	0.28	-1.141	-0.07	0.72	2.927	0.093	1	1	2	8	32	11	21	4	2	0.326	0.00113034	0.537257	613.233	543.575	-1.94572	405.36	268.91	102.789
Citrate	0	0	0	0	0	0	7	1	-1.395	-1.319	0	335.786	0	21	20	6	3	0	-1.998	1	3	-41.522	808.378	87.332	0	0.559	-1.29	-0.187	0.441	1.017	0.062	0	0	3	0	13	7	8	0	0	-3.85	0.109264	0.731482	326.973	290.46	-0.388749	191.06	110.78	35.6239
CMP	0	1	1	0	1	1	10	2	-2.4697	-2.468	2	471.619	0	35	36	9	0	4	-3.262	6	4	174.895	1605.56	104.015	1	0.31	-1.081	-0.115	0.69	2.402	0.111	0	0	4	3	21	12	14	2	1	-3.953	0.0111021	0.61945	453.691	400.669	0.192688	288.47	178.35	65.0441
CoA	1	1	2	1	0	1	21	2	-2.6106	-2.962	2	1012.84	10	84	86	21	0	5	-3.873	13	5	493.793	7697.4	186.88	1	0.267	-1.94	-0.092	0.733	5.335	0.085	1	1	10	5	48	27	36	4	3	-7.433	6.73191e-07	0.643267	934.23	828.574	1.16126	700.29	444.87	161.569
Copalyl diphosphate	0	0	0	0	2	2	7	0	5.2736	5.13	0	675.913	0	65	66	20	0	3	5.749	5	4	386.479	1954.97	79.137	0	0.213	-0.619	-0.069	0.787	2.281	0.048	0	1	2	0	29	9	36	5	1	1.719	0.00161247	0.290865	648.015	555.848	-4.70411	443	305.95	112.939
Crotonoyl-CoA	1	1	2	1	0	1	22	2	-1.6514	-1.896	2	1131.24	10	93	95	25	0	5	-2.669	12	7	591.654	9032.6	197.49	1	0.25	-1.908	-0.087	0.75	5.727	0.08	1	1	11	5	53	28	40	5	3	-6.3	2.33213e-07	0.572348	1028.04	908.864	-1.01853	765.48	490.48	181.358
CTP	0	1	1	0	1	1	16	2	-3.0293	-3.041	2	600.895	0	45	46	9	0	4	-4.584	10	6	127.727	2950.46	141.195	1	0.391	-1.973	-0.137	0.609	3.076	0.105	0	0	6	3	29	20	16	2	2	-7.55	0.000209207	0.728972	572.547	508.543	1.56202	401.15	245.58	86.2163
Cyanide	0	0	0	0	0	0	1	0	0.1349	0.134	0	139.685	0	2	1	1	0	0	-1.316	0	0	-148.173	148.173	73.255	0	1	-1	-0.494	0	0	0	0	0	0	0	2	1	0	0	0	0.097	0.845191	0.371212	153.788	141.418	1.00416	43	15.77	2.7
Cytidine	0	1	1	0	1	1	7	3	-2.5339	-2.396	2	403.553	0	30	31	9	0	4	-2.195	4	3	216.191	1051.07	73.009	1	0.227	-0.603	-0.083	0.773	2.053	0.102	0	0	3	4	17	8	13	2	0	-2.396	0.0805124	0.539927	394.263	346.732	-0.274689	231.63	145.43	54.7448
dADP	1	1	2	1	0	1	13	1	-1.6626	-1.473	0	546.938	10	41	43	10	0	3	-3.355	7	2	200.009	2407.54	127.904	1	0.331	-1.348	-0.114	0.669	2.73	0.102	1	1	6	2	26	16	15	3	1	-4.797	0.00136319	0.633344	535.966	475.314	0.864296	353.88	225	83.0159
Daidzein	0	0	0	2	1	3	4	2	2.3319	2.382	0	453.051	12	29	31	15	0	0	2.075	2	2	233.025	964.215	74.955	1	0.299	-0.497	-0.06	0.701	1.167	0.069	0	1	2	2	19	4	10	3	0	1.739	0.0939226	0.284406	423.776	379.63	-2.85341	229.82	149.89	69.1284
D-Alanine	0	0	0	0	0	0	3	0	-0.7073	-3.161	0	241.701	0	13	12	3	1	1	-3.124	1	1	110.372	246.477	40.171	0	0.276	-0.276	-0.094	0.724	0.725	0.069	0	0	1	1	6	3	7	0	0	-3.161	0.5829	0.551071	238.669	208.063	-0.11033	106.04	60.71	20.4967
dATP	1	1	2	1	0	1	16	1	-1.9424	-1.76	0	614.463	10	46	48	10	0	3	-4.016	9	3	180.223	3199.64	146.761	1	0.363	-1.765	-0.121	0.637	3.095	0.102	1	1	7	2	30	20	16	3	2	-6.268	0.000186327	0.684617	595.394	529.251	1.68539	410.22	254.84	93.602
dCMP	0	1	1	0	1	1	9	1	-1.8966	-1.702	2	476.158	0	34	35	9	0	3	-2.965	5	4	222.684	1515.07	97.164	1	0.272	-0.844	-0.097	0.728	2.262	0.103	0	0	4	2	20	11	14	2	0	-3.187	0.0177534	0.547508	448.464	395.4	0.290652	275.54	175.27	63.947
dCTP	0	1	1	0	1	1	15	1	-2.4562	-2.275	2	609.378	0	44	45	9	0	3	-4.287	9	6	180.385	2890.89	134.447	1	0.354	-1.655	-0.118	0.646	3.017	0.099	0	0	6	2	28	19	16	2	2	-6.783	0.000336769	0.673111	567.32	503.275	1.70696	388.22	246.27	85.1192
Dehydroascorbate	0	1	1	0	0	0	6	2	-1.7352	-1.456	0	316.63	0	18	18	6	0	2	-3.126	2	3	-36.971	651.526	79.736	0	0.557	-1.115	-0.185	0.443	0.887	0.06	0	0	4	2	12	6	6	1	0	-1.456	0.22799	0.576901	301.963	269.243	-0.686149	161.79	98.78	33.5458
Delphinidin 3-O-glucoside	0	0	0	3	1	4	11	9	0.6492	0.866	0	625.423	17	54	57	21	0	5	-0.479	9	0	296.57	3177.83	131.438	2	0.296	-1.294	-0.08	0.704	3.072	0.101	1	1	2	9	33	12	21	4	2	-0.898	0.000664302	0.585943	622.868	552.707	-1.30832	418.64	277.14	104.483
D-Erythrose 4-phosphate	0	0	0	0	0	0	7	2	-1.1499	-1.841	0	357.28	0	21	20	4	0	2	-2.956	5	2	45.736	879.957	98.954	0	0.439	-1.03	-0.164	0.561	1.316	0.099	0	0	2	2	12	8	9	0	0	-3.408	0.0930998	0.660063	330.516	292.242	0.845627	186.05	111.13	35.6884
D-Fructose	0	1	1	0	0	0	6	5	-2.5636	-2.564	0	334.916	0	24	24	6	0	4	-2.06	5	0	198.152	770.697	60.975	1	0.211	-0.474	-0.08	0.789	1.775	0.098	0	0	1	4	12	6	12	1	0	-2.564	0.210276	0.638328	313.616	272.491	1.1789	175.57	109.41	36.3608
D-Fructose 1,6-bisphosphate	0	1	1	0	0	0	12	3	-2.4352	-2.707	0	489.206	0	34	34	6	0	4	-4.186	9	2	76.246	1899.45	132.369	1	0.422	-1.646	-0.164	0.578	2.257	0.108	0	0	3	2	20	14	14	1	2	-5.734	0.004358	0.778135	432.472	380.365	2.41689	289.25	179.73	56.9594
D-Fructose 6-phosphate	0	1	1	0	0	0	9	4	-2.4994	-2.636	0	414.392	0	29	29	6	0	4	-3.127	7	1	124.002	1263.45	97.933	1	0.349	-1.074	-0.134	0.651	2.002	0.104	0	0	2	3	16	10	13	1	1	-4.121	0.0330119	0.719368	373.044	326.428	1.75826	232.41	147.48	46.6601
D-Galactose	0	0	0	0	1	1	6	5	-2.5134	-2.514	0	327.544	0	24	24	6	0	5	-2.214	5	0	195.327	739.138	60.67	1	0.202	-0.456	-0.076	0.798	1.8	0.109	0	0	1	4	12	6	12	1	0	-2.514	0.208758	0.63379	315.862	274.588	0.663367	174.54	110.1	35.9234
D-Glucosamine	0	0	0	0	1	1	6	4	-2.803	-2.804	0	331.501	0	25	25	6	0	5	-2.184	5	0	218.771	731.817	55.741	1	0.172	-0.377	-0.064	0.828	1.817	0.103	0	0	1	4	12	6	13	1	0	-3.473	0.201158	0.676726	320.986	277.604	0.66524	179.48	113.87	37.5809
D-Glucosamine 6-phosphate	0	0	0	0	1	1	9	3	-2.7388	-2.875	0	397.365	0	30	30	6	0	5	-3.251	7	1	138.906	1176.17	86.257	1	0.322	-0.972	-0.121	0.678	2.05	0.101	0	0	2	3	16	10	14	1	1	-5.058	0.031276	0.750197	380.414	331.542	1.1677	236.32	147.83	47.8802
D-Glucose	0	0	0	0	1	1	6	5	-2.5134	-2.514	0	326.4	0	24	24	6	0	5	-2.214	5	0	184.812	732.969	60.034	1	0.216	-0.486	-0.082	0.784	1.769	0.103	0	0	1	4	12	6	12	1	0	-2.514	0.208758	0.63379	315.862	274.588	0.663367	174.54	112.16	35.9234
D-Glucose 1-phosphate	0	0	0	0	1	1	9	4	-2.4492	-2.585	0	382.704	0	29	29	6	0	5	-2.677	7	1	102.093	1182.27	86.901	1	0.367	-1.128	-0.137	0.633	1.943	0.089	0	0	2	4	16	10	13	1	1	-3.628	0.0327206	0.715063	375.29	328.525	1.20644	231.37	149.89	46.2227
D-Glucose 6-phosphate	0	0	0	0	1	1	9	4	-2.4492	-2.585	0	391.655	0	29	29	6	0	5	-3.281	7	1	104.586	1181.6	91.184	1	0.364	-1.121	-0.137	0.636	1.961	0.101	0	0	2	3	16	10	13	1	1	-4.071	0.0327206	0.715063	375.29	328.525	1.17222	231.38	144.05	46.2227
D-Glucuronate	0	0	0	0	1	1	7	4	-2.4112	-2.386	0	330.64	0	23	23	6	1	5	-2.692	4	1	97.976	814.977	73.977	1	0.35	-0.874	-0.123	0.65	1.624	0.104	0	0	2	3	13	7	10	1	0	-3.86	0.136229	0.717411	316.456	278.075	-0.151735	181.87	115.59	35.7908
D-Glutamate	0	0	0	0	0	0	5	0	-1.0306	-3.459	0	319.376	0	19	18	5	2	1	-2.694	1	2	44.078	551.911	74.736	0	0.435	-0.71	-0.149	0.565	0.923	0.072	0	0	2	1	10	5	9	0	0	-4.92	0.265143	0.638252	303.743	266.305	-0.463339	157.36	92.95	31.2873
D-Glyceraldehyde 3-phosphate	0	0	0	0	0	0	6	1	-0.6392	-1.33	0	319.212	0	17	16	3	0	1	-2.131	4	2	19.698	643.39	87.677	0	0.47	-0.921	-0.173	0.53	1.038	0.094	0	0	2	1	10	7	7	0	0	-2.834	0.165127	0.607835	300.509	266.461	0.915279	157.13	93.29	29.7259
dGTP	1	1	2	0	1	1	16	1	-2.333	-2.259	1	613.543	5	47	49	10	0	3	-5.001	12	5	112.238	3428.13	160.874	1	0.415	-2.152	-0.144	0.585	3.031	0.099	0	1	7	3	31	21	16	3	3	-7.355	0.000122185	0.702642	612.378	544.254	1.56089	417.89	265.13	92.4835
Dihydrofolate	0	0	0	1	2	3	11	0	-1.473	-1.251	2	733.828	6	53	55	19	2	1	-1.514	7	7	288.914	3712.58	162.114	0	0.335	-1.422	-0.1	0.665	2.827	0.085	0	1	6	5	32	13	21	3	2	-4.313	0.00143018	0.490314	665.437	587.717	-3.61522	418.92	272.34	110.778
Dimethylallyl diphosphate	0	0	0	0	0	0	7	0	0.8919	0.749	0	413.044	0	26	25	5	0	0	-0.454	5	3	147.944	974.666	76.324	0	0.33	-0.74	-0.109	0.67	1.504	0.067	0	0	2	0	14	9	12	1	0	-2.662	0.0400046	0.493231	382.142	335.424	0.626722	225.74	137.19	48.2649
Diphosphate	0	0	0	0	0	0	7	0	-0.8246	-0.756	0	269.714	0	13	12	0	0	0	-3.032	6	2	-71.475	550.486	89.108	0	0.631	-1.277	-0.226	0.369	0.746	0.102	0	0	1	0	9	9	4	0	0	-4.381	0.0945565	0.805842	270.469	241.455	1.68919	143.91	80.94	24.3776
di-trans,poly-cis-Undecaprenyl phosphate	0	0	0	0	0	0	4	0	19.4377	19.301	0	1693.4	0	151	150	55	0	0	20.714	3	12	1640.05	8152.51	114.17	0	0.057	-0.252	-0.019	0.943	4.149	0.042	0	0	1	0	60	5	91	21	2	17.872	3.0828e-06	0.0846277	1421.74	1209.43	-19.8614	965.39	684.62	275.705
Dopamine	0	0	0	1	0	1	3	2	0.7223	0.773	0	350.547	6	22	22	8	0	0	0.169	3	0	220.814	493.174	52.363	0	0.22	-0.275	-0.052	0.78	0.977	0.081	0	0	0	3	11	3	11	1	0	0.625	0.319614	0.423214	331.241	289.826	-1.07265	162.71	104.61	42.6742
D-Ribose	0	1	1	0	0	0	5	4	-2.0027	-2.003	0	304.803	0	20	20	5	0	4	-2.064	4	0	165.073	572.588	57.749	1	0.231	-0.431	-0.087	0.769	1.438	0.102	0	0	1	3	10	5	10	1	0	-2.003	0.337013	0.576126	285.855	248.807	0.745332	145.62	91.58	29.9609
D-Ribose 5-phosphate	0	1	1	0	0	0	8	3	-1.9385	-2.075	0	379.882	0	25	25	5	0	4	-3.131	6	1	92.682	1028.43	94.147	1	0.379	-1.02	-0.145	0.621	1.675	0.102	0	0	2	2	14	9	11	1	0	-3.56	0.0611866	0.674387	345.283	302.744	1.229	202.46	126.56	40.2602
D-Ribulose 5-phosphate	0	0	0	0	0	0	8	3	-2.4385	-2.435	0	398.171	0	25	24	5	0	2	-3.058	6	2	97.744	1138.3	101.62	0	0.383	-1.046	-0.142	0.617	1.689	0.102	0	0	2	3	14	9	11	0	0	-4.001	0.0578588	0.699414	362.679	319.007	0.990528	216.8	128.28	41.8986
D-Sorbitol	0	0	0	0	0	0	6	6	-2.9402	-2.941	0	366.064	0	26	25	6	0	4	-2.046	6	0	220.523	905.919	72.846	0	0.216	-0.504	-0.084	0.784	1.828	0.103	0	0	0	6	12	6	14	0	1	-2.941	0.183894	0.679689	337.891	292.632	0.731958	192.5	120.39	38.4036
D-Tagatose 6-phosphate	0	1	1	0	0	0	9	4	-2.4994	-2.636	0	408.048	0	29	29	6	0	4	-3.127	7	1	137.114	1247.56	92.868	1	0.331	-1.018	-0.127	0.669	2.058	0.102	0	0	2	3	16	10	13	1	1	-4.121	0.0330119	0.719368	373.044	326.428	1.75826	232.41	143.71	46.6601
dTDP	0	1	1	0	1	1	11	1	-1.6465	-1.596	3	549.785	0	41	42	10	0	3	-3.113	7	5	158.299	2254.87	127.779	1	0.362	-1.42	-0.134	0.638	2.499	0.089	0	0	5	2	25	15	16	2	1	-4.92	0.0022315	0.570092	515.544	455.512	0.959996	342.8	219.51	76.711
dTDP-4-oxo-2,6-dideoxy-L-mannose	0	1	1	0	2	2	14	2	-2.0561	-1.885	3	682.321	0	58	60	16	0	6	-2.815	7	6	336.261	3514.44	117.852	2	0.262	-1.303	-0.091	0.738	3.67	0.076	0	0	8	3	34	18	24	3	2	-3.377	0.0002618	0.508094	655.013	575.737	0.496302	458.02	299.09	105.734
dTDP-D-olivose	0	1	1	0	2	2	14	3	-2.0896	-2.058	3	697.557	0	60	62	16	0	7	-3.217	8	5	350.531	3592.82	122.504	2	0.255	-1.281	-0.089	0.745	3.742	0.083	0	0	7	4	34	18	26	3	3	-3.551	0.000241963	0.517658	659.646	577.519	0.844104	461.72	304.92	106.501
dTDP-L-oleandrose	0	1	1	0	2	2	14	2	-1.6811	-1.65	3	693.493	0	63	65	17	0	7	-2.454	7	5	357.008	3585.65	114.449	3	0.251	-1.255	-0.089	0.749	3.756	0.071	0	0	8	3	35	18	28	3	2	-3.142	0.000234512	0.45468	686.196	599.205	0.527036	480.98	321.73	111.252
dTMP	0	1	1	0	1	1	8	1	-1.3667	-1.31	3	485.281	0	36	37	10	0	3	-2.452	5	4	182.174	1595.11	105.589	1	0.321	-1.006	-0.118	0.679	2.129	0.09	0	0	4	2	21	11	15	2	0	-2.795	0.0161177	0.494922	456.116	401.575	0.290634	286.46	186.24	66.1249
dTTP	0	1	1	0	1	1	14	1	-1.9263	-1.883	3	614.37	0	46	47	10	0	3	-3.773	9	6	134.498	2975.77	144.137	1	0.394	-1.851	-0.14	0.606	2.85	0.088	0	0	6	2	29	19	17	2	2	-6.392	0.000305241	0.629724	574.972	509.449	1.69649	399.14	255.53	87.2971
dUMP	0	1	1	0	1	1	8	1	-1.9198	-1.756	3	467.428	0	33	34	9	0	3	-2.951	5	4	170.6	1534.66	105.99	1	0.328	-1.014	-0.12	0.672	2.073	0.093	0	0	4	2	20	11	13	2	0	-3.268	0.0209917	0.514368	438.872	388.541	0.436572	267.07	168.75	61.7678
dUTP	0	1	1	0	1	1	14	1	-2.4794	-2.33	3	600.126	0	43	44	9	0	3	-4.272	9	6	126.287	2866.96	142.031	1	0.398	-1.849	-0.138	0.602	2.803	0.092	0	0	6	2	28	19	15	2	2	-7.426	0.000399487	0.649193	557.728	496.415	1.84674	379.75	238.72	82.94
D-Xylulose 5-phosphate	0	0	0	0	0	0	8	3	-2.4385	-2.435	0	396.811	0	25	24	5	0	2	-3.058	6	2	94.076	1150.23	103.189	0	0.388	-1.062	-0.144	0.612	1.673	0.101	0	0	2	3	14	9	11	0	0	-4.001	0.0578588	0.699414	362.679	319.007	0.990528	216.8	127.93	41.8986
Eriodictyol	0	0	0	2	1	3	6	4	2.0303	2.131	0	485.995	12	33	35	15	0	1	1.848	4	1	224.361	1202.09	90.945	1	0.29	-0.653	-0.082	0.71	1.601	0.088	0	1	2	4	21	6	12	3	0	1.332	0.0323767	0.428137	447.351	399.196	-1.6321	259.76	172.52	72.1235
Estrone	0	1	1	1	2	3	2	1	3.7732	3.938	0	476.437	6	42	45	18	0	4	3.382	1	1	348.112	595.874	42.669	0	0.141	-0.173	-0.041	0.859	1.056	0.047	0	5	1	1	20	2	22	4	0	3.938	0.103701	0.1749	451.641	391.274	-4.51416	254.56	192.42	78.7956
Ethanolamine phosphate	0	0	0	0	0	0	5	0	-1.1228	-1.259	0	294.87	0	16	15	2	0	0	-1.69	4	1	101.647	469.232	63.977	0	0.332	-0.515	-0.12	0.668	1.034	0.091	0	0	1	1	8	6	8	0	0	-3.693	0.275338	0.612042	282.416	246.464	1.18319	138.51	80.6	26.5104
FAD	1	1	2	2	2	4	22	5	-1.4014	-2.097	3	1032.24	16	86	91	27	0	7	-3.385	12	6	418.965	8302.82	206.859	1	0.312	-2.327	-0.101	0.688	5.141	0.085	1	3	11	7	53	26	33	6	3	-5.061	9.16242e-07	0.561847	950.897	841.55	-1.88636	697.43	454.13	175.075
FADH2	1	1	2	2	2	4	21	5	-2.0576	-2.273	3	1033.34	16	88	93	27	0	7	-2.356	14	5	458.958	8623.84	213.119	1	0.296	-2.269	-0.101	0.704	5.398	0.089	1	3	9	9	53	26	35	6	3	-5.232	1.02105e-06	0.575348	949.082	837.111	-0.832189	693.97	449.32	178.341
Ferulate	0	0	0	1	0	1	4	1	1.5117	1.669	0	398.804	6	24	24	10	1	0	1.421	1	2	132.54	716.69	73.013	1	0.359	-0.549	-0.088	0.641	0.982	0.068	0	0	2	1	14	4	10	1	0	0.213	0.198329	0.324356	371.581	330.208	-2.12649	196.17	127.59	51.2172
Feruloyl-CoA	1	1	2	2	0	2	24	3	-0.903001	-1.122	2	1274.08	16	105	108	31	0	5	-2.12	13	7	622.883	11029.7	220.787	2	0.263	-2.208	-0.087	0.737	6.19	0.081	1	1	12	6	61	30	44	5	3	-5.595	3.1584e-08	0.546347	1152.99	1021.07	-2.21665	861.43	554.63	209.611
Flavanone	0	0	0	2	1	3	2	0	3.0999	3.099	0	433.03	12	29	31	15	0	1	3.475	0	1	261.124	588	43.095	1	0.23	-0.28	-0.043	0.77	0.937	0.046	0	1	2	0	17	2	12	3	0	3.099	0.219361	0.121135	408.809	362.667	-3.61699	206.59	147.48	65.3471
FMN	0	0	0	1	2	3	12	3	0.2895	-0.327	3	678.431	6	52	54	17	0	3	-1.777	8	5	184.717	3271.92	156.544	0	0.38	-1.616	-0.128	0.62	2.637	0.075	0	2	5	4	31	14	21	3	2	-1.873	0.000825914	0.497942	620.745	548.485	-2.19382	418.19	270.96	104.753
Formate	0	0	0	0	0	0	2	0	-0.3087	-0.284	0	166.722	0	5	4	1	1	0	-0.54	0	1	9.833	115.646	47.721	0	0.472	-0.307	-0.157	0.528	0.343	0.111	0	0	1	1	3	2	2	0	0	-0.284	0.782223	0.424019	186.294	166.232	0.564506	54.05	25.38	8.5717
Fumarate	0	0	0	0	0	0	4	0	-0.2252	0.038	0	270.912	0	12	11	4	2	0	-0.166	0	3	-10.389	399.016	77.582	0	0.517	-0.668	-0.172	0.483	0.624	0.079	0	0	2	0	8	4	4	0	0	-2.71	0.427093	0.539129	262.151	235.221	-0.793424	119.3	63.79	24.607
Gallate	0	0	0	1	0	1	5	3	0.6322	0.733	0	332.363	6	18	18	7	1	0	0.426	3	1	61.001	660.955	87.189	0	0.42	-0.729	-0.125	0.58	1.007	0.104	0	0	1	3	12	5	6	1	0	-1.433	0.175363	0.595369	311.566	278.917	-0.290683	162.18	93.98	37.8987
gamma-Carotene	0	0	0	0	1	1	0	0	12.38	12.379	0	1114.13	0	96	96	40	0	0	15.042	0	12	739.001	2943.74	53.674	0	0.204	-0.481	-0.008	0.796	1.878	0.035	0	0	0	0	40	0	56	13	2	12.379	0.00201181	0	956.106	824.457	-15.1126	628.1	433.89	194.709
GDP	1	1	2	0	1	1	14	2	-2.6263	-2.738	1	547.969	5	43	45	10	0	4	-4.87	11	4	121.32	2828.17	146.441	1	0.398	-1.899	-0.143	0.602	2.878	0.105	0	1	6	4	28	18	15	3	2	-6.36	0.000555663	0.712352	558.177	495.586	0.789302	374.48	239.41	82.9945
GDP-mannose	1	1	2	0	2	2	19	6	-4.5307	-4.854	1	727.131	5	64	67	16	0	9	-5.107	14	4	280.469	5125.12	164.776	2	0.319	-2.11	-0.112	0.681	4.501	0.1	0	1	8	8	39	23	25	4	3	-7.173	2.45861e-05	0.714516	722.426	636.593	1.12809	518.28	333.73	115.426
Geranyl diphosphate	0	0	0	0	0	0	7	0	2.7185	2.575	0	550.109	0	39	38	10	0	0	1.577	5	4	302.94	1495.46	83.514	0	0.243	-0.617	-0.081	0.757	1.922	0.061	0	0	2	0	19	9	20	3	0	-0.836	0.0130191	0.383064	492.045	428.218	-1.06574	305.34	193.1	72.0675
Geranylgeranyl diphosphate	0	0	0	0	0	0	7	0	6.3717	6.228	0	821.367	0	65	64	20	0	0	5.639	5	6	605.678	2794.79	94.865	0	0.161	-0.504	-0.053	0.839	2.622	0.053	0	0	2	0	29	9	36	7	1	2.817	0.00131996	0.264781	711.851	613.807	-4.88032	464.54	306.98	119.673
Glutathione	0	0	0	0	0	0	8	0	-2.3437	-4.772	2	536.039	0	37	36	10	2	2	-3.051	4	4	143.629	1787.79	109.297	0	0.374	-1.17	-0.123	0.626	1.955	0.068	0	0	4	3	20	10	17	0	0	-6.152	0.0102953	0.700295	493.613	441.405	-0.827135	314.28	192.76	69.0589
Glutathione disulfide	0	0	0	0	0	0	16	0	-4.5282	-9.385	4	972.967	0	72	71	20	4	4	-5.829	6	8	198.619	6111.26	201.651	0	0.401	-2.44	-0.135	0.599	3.641	0.065	0	0	8	6	40	20	32	1	3	-12.145	1.49825e-05	0.701153	849.881	755.871	-3.613	602.62	368.38	136.322
Glycerol	0	0	0	0	0	0	3	3	-1.4081	-1.409	0	252.32	0	14	13	3	0	0	-1.538	3	0	151.566	307.721	46.565	0	0.211	-0.248	-0.083	0.789	0.924	0.095	0	0	0	3	6	3	8	0	0	-1.409	0.617087	0.496858	247.87	215.29	0.90757	105.73	61.05	20.5161
Glycerone phosphate	0	0	0	0	0	0	6	1	-1.5238	-1.52	0	322.514	0	17	16	3	0	0	-1.97	4	2	25.52	664.108	88.334	0	0.462	-0.908	-0.171	0.538	1.056	0.091	0	0	2	1	10	7	7	0	0	-3.039	0.188608	0.603504	302.665	267.446	1.15194	159.03	93.29	29.8985
Glycine	0	0	0	0	0	0	3	0	-1.1915	-3.645	0	219.239	0	10	9	2	1	0	-3.21	1	1	62.528	224.587	46.701	0	0.365	-0.355	-0.124	0.635	0.618	0.078	0	0	1	1	5	3	5	0	0	-3.645	0.64366	0.588257	223.582	196.014	0.383961	89.11	48.7	16.0034
Glycolaldehyde	0	0	0	0	0	0	2	1	-0.2994	-0.855	0	201.792	0	8	7	2	0	0	-1.06	1	1	70.65	159.773	44.741	0	0.335	-0.25	-0.125	0.665	0.498	0.085	0	0	1	1	4	2	4	0	0	-0.855	0.751898	0.37424	211.074	186.743	0.558801	71.41	39.1	13.389
Glyoxylate	0	0	0	0	0	0	3	0	0.1283	-0.407	0	204.928	0	7	6	2	1	0	-1.76	0	2	-32.672	213.456	61.44	0	0.572	-0.541	-0.183	0.428	0.404	0.089	0	0	2	0	5	3	2	0	0	-1.881	0.630602	0.499988	211.668	190.231	-0.0999265	78.59	39.78	13.5
GMP	1	1	2	0	1	1	11	2	-2.3465	-2.451	1	490.221	5	38	40	10	0	4	-4.21	9	3	139.307	2124.65	125.227	1	0.369	-1.474	-0.13	0.631	2.519	0.105	0	1	5	4	24	14	14	3	2	-3.963	0.00405583	0.660558	498.749	441.649	0.0761418	318.14	198.59	72.4084
GTP	1	1	2	0	1	1	17	2	-2.9061	-3.025	1	618.145	5	48	50	10	0	4	-5.531	13	5	115.454	3696.2	167.298	1	0.413	-2.297	-0.145	0.587	3.262	0.107	0	1	7	4	32	22	16	3	3	-8.121	7.58975e-05	0.754178	617.605	549.523	1.55813	430.82	263.42	93.5806
Homogentisate	0	0	0	1	0	1	4	2	0.9344	1.01	0	340.454	6	20	20	8	1	0	0.03	2	1	79.866	568.411	71.997	0	0.396	-0.586	-0.11	0.604	0.895	0.078	0	0	1	2	12	4	8	1	0	-0.452	0.233145	0.459107	326.711	290.297	-0.847753	165.24	105.98	40.7538
Hypoxanthine	1	0	1	0	1	1	3	0	-0.8093	-0.81	1	286.844	5	14	15	5	0	0	-1.128	4	2	95.323	506.74	80.28	0	0.366	-0.522	-0.118	0.634	0.904	0.108	0	1	3	2	10	5	4	2	0	-0.912	0.415407	0.353342	292.393	261.668	-0.366379	127.95	71	32.642
IDP	1	1	2	0	1	1	13	2	-2.4637	-2.607	1	545.264	5	41	43	10	0	4	-4.834	10	4	116.747	2616.08	144.922	1	0.4	-1.796	-0.144	0.6	2.696	0.104	0	1	6	3	27	17	14	3	2	-6.332	0.00106454	0.632411	545.669	486.316	0.684572	357.26	226.03	80.1237
IMP	1	1	2	0	1	1	10	2	-2.1839	-2.32	1	482.43	5	36	38	10	0	4	-4.173	8	3	129.077	1928.73	123.523	1	0.376	-1.394	-0.133	0.624	2.313	0.104	0	1	5	3	23	13	13	3	1	-3.932	0.00774534	0.569514	486.241	432.379	-0.0404365	300.92	187.27	69.5376
Indole-3-acetate	1	0	1	1	0	1	2	0	1.7627	1.788	0	361.859	10	22	23	10	1	0	1.404	1	1	156.56	554.751	58.819	0	0.321	-0.407	-0.071	0.679	0.862	0.063	1	1	1	1	13	3	9	2	0	1.788	0.2785	0.291643	343.958	304.781	-2.32139	169.49	110.78	48.4521
Indolepyruvate	1	0	1	1	0	1	3	0	1.4989	1.664	0	396.399	10	24	25	11	1	0	0.514	1	2	131.766	756.607	71.844	0	0.363	-0.571	-0.085	0.637	1.001	0.064	1	1	2	1	15	4	9	2	0	1.659	0.172523	0.344276	369.332	328.78	-2.79404	194.54	125.53	53.7981
Isocitrate	0	0	0	0	0	0	7	1	-1.4467	-1.371	0	334.005	0	21	20	6	3	2	-2.072	1	3	-36.461	814.456	91.088	0	0.553	-1.299	-0.192	0.447	1.052	0.071	0	0	3	1	13	7	8	0	0	-4.23	0.110186	0.726492	329.219	292.556	-1.14155	189.32	108.73	35.7161
Isopentenyl diphosphate	0	0	0	0	0	0	7	0	0.8108	0.668	0	411.171	0	26	25	5	0	0	-0.654	5	3	141.393	992.93	76.399	0	0.341	-0.762	-0.109	0.659	1.475	0.063	0	0	2	0	14	9	12	1	0	-2.296	0.040577	0.494484	381.174	334.416	0.735807	223.92	135.82	47.346
ITP	1	1	2	0	1	1	16	2	-2.7435	-2.894	1	613.602	5	46	48	10	0	4	-5.495	12	5	100.472	3445.69	165.69	1	0.423	-2.231	-0.15	0.577	3.042	0.104	0	1	7	3	31	21	15	3	3	-8.093	0.000145469	0.682953	605.097	540.253	1.46254	413.6	258.27	90.7098
Kaempferol	0	0	0	2	1	3	6	4	1.7712	1.872	0	479.014	12	31	33	15	0	0	2.1	4	2	214.365	1325.41	96.081	1	0.321	-0.711	-0.076	0.679	1.508	0.085	0	1	2	4	21	6	10	3	0	0.243	0.0346922	0.434505	440.795	395.016	-2.0822	255.82	163.26	73.7341
L-2-Aminoadipate	0	0	0	0	0	0	5	0	-0.5744	-3.003	0	350.282	0	22	21	6	2	1	-2.469	1	2	72.734	634.994	76.97	0	0.404	-0.679	-0.138	0.596	1.002	0.066	0	0	2	1	11	5	11	1	0	-4.45	0.219104	0.59011	328.523	286.817	-0.719642	173.33	101.52	35.8883
L-Alanine	0	0	0	0	0	0	3	0	-0.7073	-3.161	0	240.822	0	13	12	3	1	1	-3.124	1	1	97.29	248.138	41.127	0	0.304	-0.304	-0.102	0.696	0.697	0.064	0	0	1	1	6	3	7	0	0	-3.161	0.5829	0.551071	238.669	208.063	-0.11033	106.04	59.68	20.4967
L-Arginine	0	0	0	0	0	0	4	0	-1.2136	-3.831	0	390.821	0	26	25	6	1	1	-3.517	4	2	220.589	865.414	75.78	0	0.249	-0.49	-0.086	0.751	1.481	0.087	0	0	1	3	12	6	14	0	0	-3.879	0.143857	0.683468	362.918	314.465	-0.017083	199.73	112.16	43.5074
L-Aspartate	0	0	0	0	0	0	5	0	-1.3518	-3.78	0	288.376	0	16	15	4	2	1	-2.412	1	2	20.741	498.478	71.343	0	0.466	-0.76	-0.159	0.534	0.871	0.074	0	0	2	1	9	5	7	0	0	-5.248	0.311618	0.694947	278.963	245.793	-0.367189	141.4	78.54	26.5327
L-Aspartate 4-semialdehyde	0	0	0	0	0	0	4	0	-0.7493	-3.758	0	277.66	0	15	14	4	1	1	-2.939	1	2	37.886	392.021	64.666	0	0.435	-0.584	-0.153	0.565	0.758	0.068	0	0	2	1	8	4	7	0	0	-3.757	0.420253	0.583118	271.579	239.54	-0.302223	128.6	73.74	25.5758
L-Citrulline	0	0	0	0	0	0	4	0	-1.4313	-3.885	2	385.336	0	25	24	6	1	1	-3.357	3	2	163.275	853.242	85.385	0	0.311	-0.615	-0.111	0.689	1.363	0.087	0	0	2	3	12	6	13	0	0	-3.885	0.164471	0.635078	355.833	308.789	-0.771963	193.68	110.78	41.4503
L-Cystathionine	0	0	0	0	0	0	7	0	-1.3586	-6.525	0	433.405	0	28	27	7	2	2	-4.545	2	2	144.588	961.604	83.385	0	0.342	-0.72	-0.112	0.658	1.388	0.071	0	0	2	2	14	7	14	1	0	-6.328	0.0548246	0.697287	394.318	348.775	-1.36198	232.04	142.34	51.5009
L-Cysteate	0	0	0	0	0	0	6	0	-1.6767	-4.105	0	310.059	0	17	16	3	1	1	-4.471	1	3	-15.507	487.519	63.102	0	0.524	-0.795	-0.127	0.476	0.722	0.069	0	0	1	1	10	7	7	0	0	-6.349	0.160444	0.768231	303.718	268.694	-0.38889	158.14	93.29	30.3958
L-Cysteine	0	0	0	0	0	0	4	0	-0.6242	-3.078	0	272.033	0	14	13	3	1	1	-2.347	2	1	88.088	324.744	48.44	0	0.345	-0.394	-0.099	0.655	0.749	0.072	0	0	1	1	7	4	7	0	0	-2.786	0.307678	0.742191	268.773	244.181	0.577245	133.66	80.6	28.168
L-Glutamate	0	0	0	0	0	0	5	0	-1.0306	-3.459	0	318.795	0	19	18	5	2	1	-2.694	1	2	35.896	553.698	75.255	0	0.447	-0.73	-0.152	0.553	0.903	0.07	0	0	2	1	10	5	9	0	0	-4.92	0.265143	0.638252	303.743	266.305	-0.463339	157.36	89.52	31.2873
L-Glutamine	0	0	0	0	0	0	4	0	-1.6328	-4.087	1	324.169	0	20	19	5	1	1	-3.375	2	2	89.953	582.495	73.078	0	0.371	-0.62	-0.132	0.629	1.05	0.077	0	0	2	2	10	5	10	0	0	-4.086	0.267178	0.682799	308.867	269.322	-0.486081	162.89	89.86	33.2316
L-Histidine	1	0	1	0	0	0	4	0	-1.1221	-3.576	0	329.232	5	20	20	6	1	1	-3.727	3	1	137.78	565.522	68.308	0	0.308	-0.485	-0.101	0.692	1.089	0.089	0	0	2	2	11	5	9	1	0	-2.509	0.282274	0.52244	319.788	280.565	-0.593113	163.9	96.03	37.4933
L-Homocysteine	0	0	0	0	0	0	4	0	-0.303	-3.016	0	302.559	0	17	16	4	1	1	-2.072	2	1	101.092	369.792	52.022	0	0.341	-0.397	-0.099	0.659	0.767	0.064	0	0	1	1	8	4	9	0	0	-2.902	0.261567	0.67954	293.553	264.693	0.307891	149.63	91.58	32.9226
Linoleate	0	0	0	0	0	0	2	0	6.3908	6.416	0	677.395	0	52	51	18	1	0	7.302	0	3	583.77	1185.49	55.605	0	0.109	-0.173	-0.036	0.891	1.413	0.039	0	0	1	0	20	2	32	6	1	4.967	0.0597783	0.134547	587.094	502.881	-7.29124	320.16	218.49	88.5188
Liquiritigenin	0	0	0	2	1	3	4	2	2.5651	2.615	0	463.23	12	31	33	15	0	1	2.534	2	1	265.812	874.478	69.612	1	0.244	-0.411	-0.066	0.756	1.273	0.068	0	1	2	2	19	4	12	3	0	2.602	0.0883944	0.281546	428.08	380.931	-2.70056	233.2	159.83	68.7353
L-Leucine	0	0	0	0	0	0	3	0	0.5244	-1.93	0	320.327	0	22	21	6	1	1	-1.667	1	1	178.783	381.794	42.634	0	0.23	-0.265	-0.078	0.77	0.889	0.051	0	0	1	1	9	3	13	1	0	-1.929	0.402568	0.433619	303.316	261.135	-1.03371	155.63	100.15	34.1705
L-Lysine	0	0	0	0	0	0	4	0	-0.7865	-3.24	0	356.778	0	24	23	6	1	1	-3.424	2	1	211.17	536.008	53.723	0	0.221	-0.313	-0.075	0.779	1.101	0.067	0	0	1	2	10	4	14	1	0	-4.214	0.30242	0.55263	333.053	286.346	-0.890163	170.79	104.95	37.8087
L-Methionine	0	0	0	0	0	0	4	0	-0.1211	-2.834	0	341.555	0	20	19	5	1	1	-1.731	1	1	175.85	418.583	47.168	0	0.255	-0.297	-0.075	0.745	0.867	0.056	0	0	1	1	9	4	11	1	0	-2.833	0.272953	0.501988	318.893	282.247	-1.14452	163.34	105.3	37.7212
L-Ornithine	0	0	0	0	0	0	4	0	-1.2427	-3.697	0	327.035	0	21	20	5	1	1	-3.953	2	1	193.352	469.71	50.631	0	0.22	-0.299	-0.074	0.78	1.062	0.073	0	0	1	2	9	4	12	0	0	-4.535	0.35794	0.597052	308.273	265.835	-0.468121	154.83	91.58	33.2077
L-Phenylalanine	0	0	0	1	0	1	3	0	0.8486	-1.605	0	357.734	6	23	23	9	1	1	-1.556	1	1	160.706	536.307	51.479	0	0.3	-0.4	-0.068	0.7	0.933	0.06	0	0	1	1	12	3	11	1	0	-1.605	0.296947	0.38393	342.572	300.829	-2.05073	172.45	108.38	45.1159
L-Selenocystathionine	0	0	0	0	0	0	6	0	-1.2891	-6.174	0	437.788	0	28	27	7	2	2	-4.633	2	2	150.124	1552.08	115.808	0	0.337	-2.03	-0.182	0.663	1.342	0.07	0	0	2	2	14	7	14	1	0	-6.147	0.0504084	0.653155	377.24	329.711	-0.447647	226.88	134.79	54.844
L-Selenocysteine	0	0	0	0	0	0	3	0	-0.5787	-2.96	0	282.105	0	14	13	3	1	1	-2.454	1	1	8.724	841.607	165.187	0	0.485	-2.417	-0.517	0.515	0.508	0.058	0	0	1	1	7	4	7	0	0	-2.959	0.346219	0.536391	245.201	216.782	0.801328	111.17	61.39	31.413
L-Selenomethionine	0	0	0	0	0	0	3	0	-0.0516003	-2.244	0	349.514	0	20	19	5	1	1	-1.886	1	1	179.859	791.621	167.574	0	0.257	-1.314	-0.401	0.743	0.821	0.052	0	0	1	1	9	4	11	1	0	-2.244	0.25572	0.435777	301.814	263.183	-0.0809959	158.12	93.29	41.0643
L-Serine	0	0	0	0	0	0	4	1	-1.5955	-4.049	0	257.92	0	14	13	3	1	1	-2.811	2	1	89.564	361.583	54.511	0	0.332	-0.451	-0.116	0.668	0.908	0.089	0	0	1	2	7	4	7	0	0	-4.048	0.479015	0.658646	253.589	221.794	0.260851	118	64.48	22.041
L-Threonine	0	0	0	0	0	0	4	1	-1.218	-3.672	0	272.904	0	17	16	4	1	2	-2.502	2	1	88.585	380.343	50.81	0	0.338	-0.47	-0.118	0.662	0.921	0.068	0	0	1	2	8	4	9	0	0	-3.67	0.420406	0.62166	268.676	233.843	-0.279589	134.96	78.88	26.4592
L-Tryptophan	1	0	1	1	0	1	3	0	1.1421	-1.312	0	404.557	10	27	28	11	1	1	-1.566	2	1	194.716	756.848	64.404	0	0.294	-0.471	-0.066	0.706	1.128	0.07	1	1	1	2	15	4	12	2	0	-1.311	0.15615	0.403188	379.089	333.579	-2.64014	203.28	130.68	56.2024
L-Tyrosine	0	0	0	1	0	1	4	1	0.5812	-1.847	0	372.623	6	24	24	9	1	1	-2.223	2	1	147.862	651.484	64.54	0	0.322	-0.506	-0.083	0.678	1.067	0.073	0	0	1	2	13	4	11	1	0	-1.795	0.198789	0.474224	352.207	309.962	-1.65506	185.75	117.99	46.81
Luteolin	0	0	0	2	1	3	6	4	1.9602	2.168	0	485.271	12	31	33	15	0	0	2.311	4	2	212.464	1293.25	99.774	1	0.324	-0.694	-0.084	0.676	1.445	0.081	0	1	2	4	21	6	10	3	0	0.87	0.0335551	0.432296	443.047	397.894	-1.87186	255.85	165.32	73.7476
L-Valine	0	0	0	0	0	0	3	0	0.1357	-2.318	0	290.776	0	19	18	5	1	1	-2.286	1	1	161.007	322.236	39.062	0	0.225	-0.248	-0.078	0.775	0.853	0.056	0	0	1	1	8	3	11	1	0	-2.318	0.461175	0.472196	278.536	240.624	-0.721864	139.63	84.37	29.4927
Lycopene	0	0	0	0	0	0	0	0	12.7614	12.761	0	1177.08	0	96	95	40	0	0	14.852	0	13	1039.9	3278.09	63.71	0	0.124	-0.294	-0.01	0.876	2.078	0.036	0	0	0	0	40	0	56	15	2	12.761	0.00187676	0	985.383	851.948	-15.3141	636.95	436.29	197.806
Malonyl-CoA	1	1	2	1	0	1	24	2	-2.8595	-3.185	2	1133.45	10	92	94	24	1	5	-4.171	12	7	458.215	9730.84	225.15	1	0.307	-2.514	-0.107	0.693	5.663	0.082	1	1	12	5	54	30	38	4	3	-7.589	1.14413e-07	0.63472	1025.24	907.858	-0.0993666	772.87	487.05	177.381
Methylglyoxal	0	0	0	0	0	0	2	0	0.1142	-0.307	0	219.545	0	9	8	3	0	0	-2.156	0	2	56.746	161.683	43.586	0	0.38	-0.26	-0.13	0.62	0.426	0.055	0	0	2	0	5	2	4	0	0	-0.307	0.721112	0.317476	221.528	197.011	-0.236221	84.69	49.73	17.0511
Methylmalonyl-CoA	1	1	2	1	0	1	24	2	-2.397	-2.723	2	1144.71	10	95	97	25	1	6	-3.862	12	7	527.488	9844.93	217.14	1	0.28	-2.299	-0.1	0.72	5.905	0.081	1	1	12	5	55	30	40	4	3	-7.127	8.88707e-08	0.625515	1040.32	919.907	-0.661306	790.3	500.43	181.956
myo-Inositol	0	0	0	0	1	1	6	6	-3.0642	-3.065	0	330.8	0	24	24	6	0	0	-1.427	6	0	182.527	776.092	68.891	0	0.227	-0.527	-0.088	0.773	1.792	0.118	0	0	0	6	12	6	12	1	1	-3.065	0.191024	0.754474	304.398	264.951	0.343544	173.54	110.44	35.775
N-Acetyl-D-glucosamine	0	0	0	0	1	1	6	4	-2.7816	-2.782	1	371.54	0	30	30	8	0	5	-1.773	5	1	173.82	943.962	67.881	1	0.266	-0.676	-0.102	0.734	1.87	0.081	0	0	2	4	15	7	15	1	0	-2.782	0.124957	0.553509	373.281	324.322	0.0596096	218.87	141.31	47.0247
N-Acetylneuraminate	0	0	0	0	1	1	9	5	-3.5819	-3.364	1	472.49	0	40	40	11	1	6	-3.4	6	2	131.827	1662.32	98.692	1	0.36	-1.27	-0.128	0.64	2.258	0.081	0	0	3	5	21	10	19	1	1	-4.837	0.0186635	0.667049	456.424	397.786	-0.170826	300.99	189.67	64.195
Naphthalene-1,2-diol	0	0	0	2	0	2	2	2	2.2036	2.254	0	337.211	11	20	21	10	0	0	2.052	2	0	167.766	448.058	47.855	0	0.299	-0.321	-0.047	0.701	0.755	0.068	1	1	0	2	12	2	8	2	0	2.245	0.35217	0.271752	322.553	287.217	-2.05006	151.93	97.75	45.8964
Naringenin	0	0	0	2	1	3	5	3	2.2977	2.373	0	471.439	12	32	34	15	0	1	2.445	3	1	250.418	1012.72	76.67	1	0.259	-0.505	-0.069	0.741	1.446	0.079	0	1	2	3	20	5	12	3	0	2.277	0.0538906	0.356455	437.715	390.064	-2.15914	246.48	167.72	70.4294
Naringenin chalcone	0	0	0	2	0	2	5	4	2.5257	2.734	0	487.477	12	32	33	15	0	0	2.167	4	2	192.362	1206.85	88.087	0	0.34	-0.682	-0.068	0.66	1.321	0.078	0	0	1	4	20	5	12	2	0	0.708	0.04235	0.409229	453.284	405.822	-2.67033	259.61	161.2	73.6534
Nicotinate	0	0	0	1	0	1	3	0	1.394	0.309	0	281.828	6	14	14	6	1	0	0.799	1	1	94.275	333.436	55.062	0	0.361	-0.355	-0.095	0.639	0.63	0.067	0	0	2	0	9	3	5	1	0	-1.151	0.449083	0.334126	278.99	249.07	-1.03615	124.34	72.71	30.5965
Nicotinate D-ribonucleotide	0	1	1	1	0	1	9	2	-0.5415	-0.652	0	475.942	6	37	38	11	1	4	-5.261	5	2	185.579	1800.69	101.838	1	0.302	-0.951	-0.103	0.698	2.901	0.115	0	0	3	2	22	11	15	2	0	-3.612	0.00918404	0.573121	477.943	422.437	-0.507051	298.25	188.3	68.8138
Nitrite	0	0	0	0	0	0	3	0	0.2812	0.961	0	156.388	0	4	3	0	0	0	-1.745	1	1	-17.953	70.027	37.017	0	0.555	-0.237	-0.126	0.445	0.19	0.1	0	0	1	0	3	3	1	0	0	0.957	0.715346	0.469463	187.837	168.038	0.350899	49.66	22.63	8.4349
O-Acetyl-L-serine	0	0	0	0	0	0	5	0	-1.2164	-3.67	0	323.341	0	19	18	5	1	1	-2.421	1	2	68.487	544.304	66.874	0	0.399	-0.642	-0.138	0.601	0.969	0.06	0	0	3	1	10	5	9	0	0	-3.667	0.315615	0.53809	305.513	267.479	-0.529823	160.06	93.98	31.1925
Orthophosphate	0	0	0	0	0	0	4	0	-0.5448	-0.469	0	211.614	0	8	7	0	0	0	-2.174	4	1	-10.588	259.869	65.683	0	0.525	-0.65	-0.182	0.475	0.588	0.13	0	0	0	0	5	5	3	0	0	-2.479	0.433406	0.709765	211.041	187.518	1.18207	87.57	48.7	13.7915
Oxalate	0	0	0	0	0	0	4	0	-0.4796	-0.429	0	220.028	0	8	7	2	2	0	-1.745	0	2	-68.26	288.914	69.983	0	0.644	-0.784	-0.199	0.356	0.434	0.096	0	0	2	0	6	4	2	0	0	-3.359	0.516233	0.645204	219.051	196.484	-0.552367	91.28	46.3	14.4386
Oxaloacetate	0	0	0	0	0	0	5	0	-0.7086	-0.518	0	278.598	0	13	12	4	2	0	-1.321	0	3	-68.987	482.596	81.281	0	0.616	-0.995	-0.203	0.384	0.622	0.069	0	0	3	0	9	5	4	0	0	-3.437	0.326174	0.624698	269.205	240.995	-0.79166	132.66	76.48	24.3338
Oxygen	0	0	0	0	0	0	2	0	-0.0466	-0.047	0	127.142	0	2	1	0	0	0	0.65	0	1	-134.547	0	0	0	1	0	0	0	0	0	0	0	0	0	2	2	0	0	0	-0.047	0.811499	0.436329	161.185	145.24	0.337989	34.14	13.03	2.8858
Palmitoyl-CoA	1	1	2	1	0	1	22	2	3.9529	3.602	2	1521.03	10	131	133	37	0	5	3.867	12	6	1001.11	13101.1	203.825	1	0.184	-1.523	-0.064	0.816	6.742	0.064	1	1	11	5	65	28	66	10	3	-0.802	1.08726e-08	0.441786	1331.86	1157.29	-6.65432	961	647.24	235.477
p-Benzenediol	0	0	0	1	0	1	2	2	1.2952	1.346	0	275.89	6	14	14	6	0	0	0.808	2	0	137.195	272.911	44.42	0	0.287	-0.243	-0.058	0.713	0.605	0.08	0	0	0	2	8	2	6	1	0	1.343	0.539073	0.32839	266.922	236.654	-0.550963	110.58	67.22	29.4462
p-Coumaroyl-CoA	1	1	2	2	0	2	23	3	-0.886598	-1.106	2	1236.84	16	101	104	30	0	5	-1.969	13	7	589.208	10363.4	218.752	1	0.27	-2.185	-0.089	0.73	5.91	0.082	1	1	11	6	59	29	42	5	3	-5.579	5.39031e-08	0.558649	1116.8	990.251	-2.20527	828.92	532.67	203.147
Pelargonidin 3-O-glucoside	0	0	0	3	1	4	9	7	1.184	1.35	0	604.039	17	52	55	21	0	5	0.784	7	0	314.346	2630.54	103.074	2	0.275	-1.035	-0.063	0.725	2.727	0.085	1	1	2	7	31	10	21	4	1	1.349	0.0019227	0.487017	603.598	534.443	-2.56076	392.08	262.05	101.095
Phenol	0	0	0	1	0	1	1	1	1.5626	1.588	0	261.024	6	13	13	6	0	0	1.475	1	0	150.488	190.499	31.282	0	0.257	-0.158	-0.037	0.743	0.456	0.064	0	0	0	1	7	1	6	1	0	1.587	0.665659	0.202704	257.286	227.521	-0.89622	97.27	60.36	27.7521
Phenylacetic acid	0	0	0	1	0	1	2	0	1.4692	1.494	0	316.215	6	18	18	8	1	0	1.414	0	1	115.959	366.376	47.88	0	0.341	-0.342	-0.078	0.659	0.66	0.053	0	0	1	0	10	2	8	1	0	0.027	0.468384	0.256935	307.44	272.032	-1.73467	138.66	90.2	37.3656
Phenylacetyl-CoA	1	1	2	2	0	2	22	2	-0.945499	-1.297	2	1194.24	16	99	102	29	0	5	-1.823	12	6	639.335	9720.64	198.056	1	0.241	-1.898	-0.08	0.759	5.968	0.08	1	1	11	5	57	28	42	5	3	-5.701	1.12482e-07	0.540387	1088.85	962.894	-2.04177	803.92	519.64	195.759
Phenylpyruvate	0	0	0	1	0	1	3	0	1.2054	1.37	0	350.933	6	20	20	9	1	0	0.524	0	2	90.013	539.815	60.333	0	0.391	-0.51	-0.092	0.609	0.794	0.054	0	0	2	0	12	3	8	1	0	-0.101	0.322443	0.317989	332.814	296.031	-2.24984	163.71	103.92	42.7116
Phosphoenolpyruvate	0	0	0	0	0	0	6	0	-0.3752	-0.486	0	300.793	0	15	14	3	1	0	-1.006	3	3	-13.206	578.321	85.746	0	0.521	-0.957	-0.179	0.479	0.88	0.094	0	0	2	0	10	7	5	0	0	-3.566	0.161842	0.634895	287.701	256.674	-0.103355	152.53	87.8	29.5581
Phosphonoacetaldehyde	0	0	0	0	0	0	4	0	-0.5751	-1.08	0	256.968	0	12	11	2	0	0	-1.715	3	2	9.27	369.162	71.838	0	0.482	-0.675	-0.182	0.518	0.725	0.091	0	0	1	0	7	5	5	0	0	-2.958	0.374275	0.556032	253.811	225.775	0.989329	114.42	66.88	22.1035
Piperideine	0	0	0	0	1	1	1	0	1.3447	0.789	0	254.428	0	15	15	5	0	0	0.946	1	1	228.94	111.124	17.992	0	0.061	-0.026	-0.021	0.939	0.4	0.048	0	0	1	0	6	1	9	1	0	0.764	0.733289	0.0963819	268.119	232.858	-1.42289	94.77	63.79	26.1365
PQQ	1	0	1	1	1	2	9	0	1.0045	1.08	0	490.464	11	30	32	14	3	0	1.519	2	5	-72.737	1907.33	154.017	0	0.56	-1.776	-0.18	0.44	1.393	0.076	0	3	6	1	24	10	6	3	0	-3.055	0.00661982	0.644319	454.586	413.729	-2.5915	293.67	178.01	73.0391
PQQH2	1	0	1	2	0	2	9	2	1.3081	1.435	0	491.614	15	32	34	14	3	0	2.743	4	3	5.591	1982.92	150.34	0	0.495	-1.592	-0.153	0.505	1.621	0.091	3	3	4	3	24	10	8	3	1	-2.934	0.00542038	0.673771	460.428	416.909	-1.50218	298.12	183.16	74.2347
Propanoate	0	0	0	0	0	0	2	0	0.437	0.462	0	229.917	0	11	10	3	1	0	0.335	0	1	90.337	172.591	38.382	0	0.314	-0.223	-0.108	0.686	0.487	0.05	0	0	1	0	5	2	6	0	0	-0.977	0.691284	0.345975	228.317	199.777	-0.0850228	88.19	52.47	17.2706
Propanoyl-CoA	1	1	2	1	0	1	22	2	-1.9777	-2.329	2	1113.2	10	92	94	24	0	5	-3.01	12	6	580.014	8783.41	191.926	1	0.25	-1.893	-0.087	0.75	5.682	0.079	1	1	11	5	52	28	40	4	3	-6.733	2.85873e-07	0.582732	1009.72	890.639	-0.467669	753.45	478.82	175.664
Putrescine	0	0	0	0	0	0	2	0	-0.8342	-0.835	0	288.474	0	18	17	4	0	0	-0.964	2	0	278.45	231.804	24.801	0	0.048	-0.036	-0.016	0.952	0.717	0.065	0	0	0	2	6	2	12	0	0	-2.765	0.642452	0.438339	277.672	236.567	-0.415776	118.5	69.97	27.3778
Pyridoxal	0	0	0	1	0	1	4	2	0.9597	-0.126	0	337.592	6	21	21	8	0	0	1.179	3	1	209.84	521.717	56.901	0	0.218	-0.306	-0.076	0.782	1.098	0.077	0	0	2	2	12	4	9	1	0	-0.126	0.260702	0.384062	335.153	297.505	-0.858121	175.01	109.41	43.5306
Pyridoxal phosphate	0	0	0	1	0	1	7	1	1.0239	-0.197	0	412.88	6	26	26	8	0	0	0.545	5	2	156.475	1008.58	91.469	0	0.327	-0.729	-0.119	0.673	1.501	0.083	0	0	3	1	16	8	10	1	0	-1.763	0.0432569	0.498973	394.581	351.442	-0.176514	231.85	145.08	53.8299
Pyridoxine	0	0	0	1	0	1	4	3	0.0406998	-0.49	0	342.181	6	23	23	8	0	0	-0.345	4	0	209.185	541.199	52.626	0	0.217	-0.318	-0.066	0.783	1.148	0.077	0	0	1	3	12	4	11	1	0	-0.49	0.27698	0.401769	341.942	300.271	-0.478172	180.63	113.18	43.787
Pyruvate	0	0	0	0	0	0	3	0	-0.4937	-0.329	0	234.623	0	10	9	3	1	0	-1.244	0	2	19.578	236.087	51.924	0	0.46	-0.443	-0.149	0.54	0.52	0.062	0	0	2	0	6	3	4	0	0	-1.803	0.617781	0.462324	228.912	203.264	-0.493568	97.38	56.59	17.9897
Quercetin	0	0	0	2	1	3	7	5	1.5038	1.63	0	492.081	12	32	34	15	0	0	1.504	5	2	177.888	1531.52	109.141	1	0.354	-0.892	-0.087	0.646	1.631	0.093	0	1	2	5	22	7	10	3	0	-0.371	0.0206751	0.504027	450.43	404.148	-1.61888	269.09	169.44	75.4282
Quercetin 3-O-glucoside	0	0	0	2	2	4	12	8	-0.587101	-0.3	0	618.547	12	53	56	21	0	5	-0.336	8	2	278.213	3024.21	125.443	3	0.299	-1.306	-0.093	0.701	3.055	0.088	0	1	4	8	33	12	20	4	2	-1.597	0.000965012	0.562237	614.679	545.155	-1.3477	413.35	275.77	108.128
Raffinose	0	1	1	0	2	2	16	11	-6.0574	-6.058	0	668.487	0	66	68	18	0	14	-5.32	11	0	419.313	4077.68	117.189	5	0.195	-1.156	-0.075	0.805	4.778	0.095	0	0	5	11	34	16	32	3	3	-6.058	0.000491383	0.681067	642.113	554.505	1.50355	464.14	305.61	101.187
Riboflavin	0	0	0	1	2	3	9	4	0.2253	-0.255	3	609.179	6	47	49	17	0	3	-0.726	6	4	272.345	2324.94	116.561	0	0.299	-1.026	-0.097	0.701	2.4	0.075	0	2	4	5	27	10	20	3	0	-0.271	0.00640571	0.429222	561.317	494.547	-2.81278	361.35	235.64	94.4542
S-Adenosyl-L-homocysteine	1	1	2	1	0	1	11	2	-1.7832	-4.356	0	577.57	10	46	48	14	1	5	-3.49	4	1	303.153	2245.31	110.823	1	0.258	-0.925	-0.085	0.742	2.667	0.093	1	1	5	4	26	12	20	4	1	-4.356	0.00304656	0.615466	563.066	499.689	-2.03032	367.68	244.55	92.6875
S-Adenosyl-L-methionine	1	1	2	1	0	1	10	2	-2.7694	-4.333	0	602.395	10	49	51	15	1	5	n.a.e	4	1	289.849	2438.33	129.733	1	0.268	-1.046	-0.118	0.732	2.862	0.09	1	1	5	4	27	12	24	3	1	-4.334	0.0049445	0.550329	577.821	506.515	-1.95721	371.67	252.44	98.313
Salicylate	0	0	0	1	0	1	3	1	1.167	1.217	0	296.426	6	16	16	7	1	0	2.187	1	1	102.96	414.514	54.494	0	0.352	-0.42	-0.083	0.648	0.775	0.074	0	0	1	1	10	3	6	1	0	-0.256	0.38129	0.391705	292.296	260.653	-1.07116	135.6	78.88	34.5105
S-Benzoate coenzyme A	1	1	2	2	0	2	22	2	-0.980299	-1.331	2	1165.09	16	96	99	28	0	5	-2.278	12	6	599.945	9400.42	200.338	1	0.252	-1.959	-0.085	0.748	5.808	0.081	1	1	11	5	56	28	40	5	3	-5.736	1.33934e-07	0.552971	1064.07	942.382	-1.74114	787.58	502.49	191.21
Sedoheptulose 7-phosphate	0	0	0	0	0	0	10	5	-3.4599	-3.456	0	471.051	0	33	32	7	0	4	-4.053	8	2	149.178	1751.69	117.711	0	0.351	-1.23	-0.131	0.649	2.278	0.105	0	0	2	5	18	11	15	0	1	-5.023	0.0162746	0.768089	422.693	370.568	0.831617	274.65	165.32	53.8236
Serotonin	1	0	1	1	0	1	2	1	1.2832	1.308	0	383.467	10	25	26	10	0	0	0.756	3	0	283.648	553.488	50.626	0	0.188	-0.229	-0.034	0.812	0.988	0.078	1	1	0	3	13	3	12	2	0	0.305	0.259451	0.351848	358.123	313.443	-2.14155	180.26	116.96	52.0666
Sinapate	0	0	0	1	0	1	5	1	1.4953	1.652	0	436.867	6	28	28	11	1	0	1.204	1	2	169.1	913.212	78.429	2	0.331	-0.604	-0.088	0.669	1.219	0.069	0	0	3	1	16	5	12	1	0	0.197	0.126606	0.310362	407.766	361.026	-2.17015	228.69	148.51	57.6804
Sinapoyl-CoA	1	1	2	2	0	2	25	3	-0.9194	-1.138	2	1318.46	16	109	112	32	0	5	-2.337	13	7	638.421	11843.8	228.09	3	0.266	-2.31	-0.088	0.734	6.381	0.08	1	1	13	6	63	31	46	5	3	-5.611	1.85064e-08	0.534793	1189.17	1051.89	-2.18998	893.95	583.09	216.074
sn-Glycerol 3-phosphate	0	0	0	0	0	0	6	2	-1.3439	-1.48	0	330.414	0	19	18	3	0	1	-2.59	5	1	96.826	690.162	82.908	0	0.36	-0.719	-0.136	0.64	1.28	0.104	0	0	1	2	10	7	9	0	0	-2.999	0.171242	0.622594	307.298	269.227	1.41931	162.57	96.72	30.8154
Sorbitol 6-phosphate	0	0	0	0	0	0	9	5	-2.876	-3.012	0	436.012	0	31	30	6	0	4	-3.097	8	1	160.875	1468.05	105.987	0	0.327	-1.033	-0.122	0.673	2.126	0.106	0	0	1	5	16	10	15	0	1	-4.579	0.0280794	0.749591	397.319	346.569	1.28679	249.34	146.8	48.7029
Spermidine	0	0	0	0	0	0	3	0	-0.9102	-1.169	0	410.93	0	29	28	7	0	0	-1.278	3	0	413.829	491.38	31.782	0	0.036	-0.04	-0.012	0.964	1.063	0.06	0	0	0	3	10	3	19	0	0	-4.11	0.421633	0.365587	374.197	317.058	-1.49163	182.08	113.53	44.8568
Succinate	0	0	0	0	0	0	4	0	-0.41	-0.36	0	276.198	0	14	13	4	2	0	-0.526	0	2	-7.515	394.703	71.411	0	0.513	-0.68	-0.177	0.487	0.646	0.063	0	0	2	0	8	4	6	0	0	-3.031	0.429434	0.526162	268.611	237.508	-0.19574	123.58	73.74	23.537
Succinate semialdehyde	0	0	0	0	0	0	3	0	0.1925	-0.338	0	266.034	0	13	12	4	1	0	-0.548	0	2	35.507	299.768	62.247	0	0.439	-0.455	-0.156	0.561	0.583	0.059	0	0	2	0	7	3	6	0	0	-1.785	0.546532	0.405131	261.228	231.254	-0.246097	110.78	64.48	22.5801
Succinyl-CoA	1	1	2	1	0	1	24	2	-2.8247	-3.15	2	1158.18	10	95	97	25	1	5	-3.941	12	7	483.933	9881.29	223.255	1	0.299	-2.452	-0.105	0.701	5.736	0.08	1	1	12	5	55	30	40	4	3	-9.022	9.60874e-08	0.619741	1050.02	928.369	-0.241392	788.84	504.89	181.93
Sucrose	0	1	1	0	1	1	11	8	-4.3105	-4.311	0	490.945	0	45	46	12	0	9	-3.087	8	0	289.407	2033.12	85.201	3	0.209	-0.854	-0.081	0.791	3.237	0.09	0	0	3	8	23	11	22	2	2	-4.311	0.0113118	0.667043	477.864	413.498	1.34929	319.84	208.88	68.7741
Sulfate	0	0	0	0	0	0	4	0	-0.6578	-0.607	0	214.771	0	7	6	0	0	0	-2.174	0	2	-58.434	148.831	40.934	0	0.637	-0.445	-0.103	0.363	0.254	0.09	0	0	0	0	5	5	2	0	0	-3.554	0.460061	0.704817	218.432	195.386	0.00548143	82.98	46.64	13.1972
Sulfite	0	0	0	0	0	0	3	0	-0.7538	-0.206	0	199.261	0	6	5	0	0	0	-2.174	0	1	-12.397	156.098	49.702	0	0.53	-0.405	-0.128	0.47	0.359	0.115	0	0	0	0	4	4	2	0	0	-2.381	0.542216	0.74557	197.345	177.253	0.277044	76.74	41.5	13.7208
Taurine	0	0	0	0	0	0	4	0	-1.2682	-1.243	0	278.113	0	14	13	2	0	0	-4.794	1	2	74.317	253.64	38.683	0	0.372	-0.326	-0.067	0.628	0.551	0.067	0	0	0	1	7	5	7	0	0	-4.493	0.381168	0.62605	273.117	239.426	0.233532	121.81	73.05	24.5659
Taxifolin	0	0	0	2	1	3	7	5	1.3781	1.479	0	492.333	12	34	36	15	0	2	0.771	5	1	236.893	1415.17	95.791	1	0.281	-0.735	-0.079	0.719	1.879	0.098	0	1	2	5	22	7	12	3	0	0.68	0.0206502	0.501635	452.578	404.465	-1.45646	272.6	182.13	73.4617
Tetrahydrobiopterin	0	0	0	0	2	2	7	2	-2.3664	-2.336	1	424.898	0	32	33	9	0	3	-1.175	7	3	268.766	1250.53	86.163	0	0.215	-0.57	-0.077	0.785	2.079	0.106	0	1	2	6	17	8	15	2	1	-3.566	0.0753311	0.537542	412.019	358.606	-0.322952	232.89	152.29	58.718
Tetrahydrofolate	0	0	0	1	2	3	11	0	-1.4114	-1.33	2	704.313	6	55	57	19	2	2	-0.516	7	6	288.228	3097.98	135.574	0	0.299	-1.292	-0.1	0.701	3.025	0.089	0	1	5	6	32	13	23	3	2	-5.462	0.00138925	0.499051	665.603	585.656	-3.1287	417.96	268.56	111.174
Thiamin diphosphate	1	0	1	1	0	1	10	0	0.5729	0.69	0	630.769	11	45	46	12	0	0	-7.359	6	2	267.789	2289.35	112.488	0	0.307	-1.014	-0.092	0.693	2.294	0.071	0	0	4	1	26	14	19	3	1	-2.441	0.00100415	0.545388	598.671	534.939	-1.72201	389.69	246.95	92.599
Thiamine	1	0	1	1	0	1	4	1	0.7885	1.048	0	490.956	11	35	36	12	0	0	-5.967	2	0	362.037	941.198	60.495	0	0.174	-0.295	-0.045	0.826	1.402	0.064	0	0	2	2	18	6	17	2	0	1.048	0.0543054	0.396353	479.815	427.065	-3.48269	276.51	180.41	71.7136
Thiosulfate	0	0	0	0	0	0	4	0	0.3343	0.074	0	226.232	0	6	5	0	0	0	-1.245	0	2	-142.145	234.388	71.03	0	0.823	-1.023	-0.28	0.177	0.043	0.043	0	0	0	0	5	5	1	0	0	-2.25	0.466843	0.563944	210.045	190.374	0.552737	82.65	58.3	20.3532
trans,trans-Farnesyl diphosphate	0	0	0	0	0	0	7	0	4.5451	4.402	0	684.689	0	52	51	15	0	0	3.608	5	5	455.379	2095.23	88.835	0	0.192	-0.544	-0.064	0.808	2.288	0.056	0	0	2	0	24	9	28	5	0	0.991	0.00415808	0.313125	601.948	521.013	-2.93928	384.94	249.36	95.8701
trans-Cinnamate	0	0	0	1	0	1	2	0	1.7955	1.927	0	343.597	6	19	19	9	1	0	2.239	0	2	110.584	417.552	54.42	0	0.37	-0.364	-0.072	0.63	0.621	0.056	0	0	1	0	11	2	8	1	0	0.46	0.418185	0.242486	325.76	290.257	-2.42986	150.35	91.58	43.0599
Triphosphate	0	0	0	0	0	0	10	0	-1.1044	-1.043	0	336.166	0	18	17	0	0	0	-3.89	8	3	-94.218	973.279	107.465	0	0.636	-1.783	-0.209	0.364	1.022	0.1	0	0	2	0	13	13	5	0	0	-6.254	0.0140569	0.867305	329.897	295.392	2.31588	200.25	117.99	34.9637
Tryptamine	1	0	1	1	0	1	1	0	1.5506	1.55	0	368.589	10	24	25	10	0	0	1.423	2	0	295.12	437.023	37.547	0	0.167	-0.165	-0.019	0.833	0.821	0.066	1	1	0	2	12	2	12	2	0	0.545	0.373596	0.259704	348.488	304.311	-2.67799	166.95	109.75	50.3725
Tyramine	0	0	0	1	0	1	2	1	0.9897	1.015	0	337.442	6	21	21	8	0	0	0.766	2	0	235.096	364.453	39.364	0	0.194	-0.184	-0.034	0.806	0.763	0.068	0	0	0	2	10	2	11	1	0	0.007	0.444346	0.325505	321.606	280.694	-1.56825	149.43	97.41	40.9801
UDP	0	1	1	0	1	1	12	2	-2.7727	-2.809	3	526.228	0	39	40	9	0	4	-3.947	8	5	98.778	2176.25	129.221	1	0.404	-1.714	-0.154	0.596	2.533	0.098	0	0	5	3	25	16	14	2	2	-6.431	0.00181497	0.654203	503.527	447.747	0.955949	336.34	207.85	73.451
UDP-D-galactose	0	1	1	0	2	2	17	6	-4.6771	-4.925	3	734.122	0	60	62	15	0	9	-4.183	11	5	311.554	4783.45	154.446	2	0.302	-1.836	-0.103	0.698	4.244	0.093	0	0	7	7	36	21	24	3	3	-7.243	8.04026e-05	0.670847	667.776	588.754	1.25133	480.14	302.52	105.882
UDP-D-xylose	0	1	1	0	2	2	16	5	-4.1664	-4.415	3	692.585	0	56	58	14	0	8	-4.151	10	5	237.821	3902.46	142.142	2	0.326	-1.859	-0.11	0.674	3.835	0.097	0	0	7	6	34	20	22	3	3	-6.733	0.000154898	0.646745	637.769	562.974	1.212	451.23	295.32	99.9197
UDP-glucose	0	1	1	0	2	2	17	6	-4.6771	-4.925	3	700.032	0	60	62	15	0	9	-4.183	11	5	272.722	4272.81	145.231	2	0.306	-1.86	-0.112	0.694	4.22	0.095	0	0	7	7	36	21	24	3	3	-7.243	8.04026e-05	0.670847	667.776	588.754	1.25133	480.14	312.47	105.882
UDP-glucuronate	0	1	1	0	2	2	18	5	-4.5749	-4.798	3	703.331	0	59	61	15	1	9	-4.662	10	6	186.551	4457.53	159.058	2	0.368	-2.325	-0.131	0.632	3.998	0.095	0	0	8	6	37	22	22	3	3	-8.59	4.80641e-05	0.710407	668.37	592.241	0.31077	487.46	313.5	105.75
UDP-L-rhamnose	0	1	1	0	2	2	16	5	-3.7889	-4.037	3	695.196	0	59	61	15	0	9	-3.632	10	5	257.654	3918.37	131.324	2	0.312	-1.785	-0.104	0.688	3.942	0.088	0	0	7	6	35	20	24	3	3	-6.355	0.000122203	0.631799	652.856	575.023	0.690392	468.19	306.29	104.338
UDP-N-acetyl-D-glucosamine	0	1	1	0	2	2	17	5	-4.9453	-5.194	4	735.79	0	66	68	17	0	9	-3.743	11	6	299.209	4709.58	155.99	2	0.298	-1.896	-0.113	0.702	4.475	0.098	0	0	8	7	39	22	27	3	3	-7.512	4.35196e-05	0.62659	725.196	638.489	0.679646	524.47	336.13	116.984
UMP	0	1	1	0	1	1	9	2	-2.4929	-2.522	3	461.785	0	34	35	9	0	4	-3.286	6	4	118.312	1560.95	108.691	1	0.369	-1.277	-0.141	0.631	2.186	0.1	0	0	4	3	21	12	13	2	1	-4.034	0.0131433	0.588254	444.099	393.81	0.311461	280	174.92	62.8649
Uracil	0	0	0	0	1	1	2	0	-1.1183	-1.012	3	261.105	0	12	12	4	0	0	-1.056	2	3	79.011	371.082	71.118	0	0.375	-0.441	-0.133	0.625	0.737	0.093	0	0	2	2	8	4	4	1	0	-1.01	0.557845	0.382764	262.575	234.914	-0.275759	104.96	58.3	25.9693
Urea	0	0	0	0	0	0	1	0	-1.0421	-1.043	2	202.015	0	8	7	1	0	0	-1.66	2	1	101.22	231.825	56.429	0	0.287	-0.28	-0.105	0.713	0.696	0.132	0	0	1	2	4	3	4	0	0	-1.043	0.653103	0.728466	203.927	178.519	0.360499	77.29	30.52	13.3868
Uridine	0	1	1	0	1	1	6	3	-2.5571	-2.451	3	393.967	0	29	30	9	0	4	-2.219	4	3	159.964	1017.13	77.689	1	0.293	-0.772	-0.113	0.707	1.864	0.089	0	0	3	4	17	8	12	2	0	-2.449	0.0941011	0.501929	384.671	339.873	-0.151367	223.16	143.71	52.5656
UTP	0	1	1	0	1	1	15	2	-3.0525	-3.096	3	591.02	0	44	45	9	0	4	-4.607	10	6	71.5	2889.1	145.884	1	0.438	-2.201	-0.158	0.562	2.827	0.096	0	0	6	3	29	20	15	2	2	-8.192	0.000248175	0.706228	562.956	501.684	1.67464	392.68	242.5	84.0371
Xanthine	1	0	1	0	1	1	3	0	-0.7176	-0.718	3	300.645	5	15	16	5	0	0	-0.684	4	2	62.846	652.109	95.092	0	0.416	-0.725	-0.14	0.584	1.018	0.114	0	1	3	3	11	6	4	2	0	0.005	0.294815	0.460705	295.31	264.079	-0.0876042	136.7	77.51	36.4241
Xanthosine 5'-phosphate	1	1	2	0	1	1	10	2	-2.3697	-2.506	3	490.223	5	37	39	10	0	4	-3.498	8	3	82.375	2119.24	131.645	1	0.422	-1.692	-0.152	0.578	2.317	0.097	0	1	5	4	24	14	13	3	2	-3.909	0.00480785	0.633041	489.158	434.79	0.185877	309.67	198.59	72.01
Zeatin	1	0	1	1	0	1	5	1	0.3488	0.016	0	443.611	10	29	30	10	0	0	0.597	4	1	334.093	1006.74	74.605	0	0.179	-0.346	-0.053	0.821	1.587	0.09	1	1	3	3	16	6	13	3	0	0.015	0.133686	0.316327	414.881	364.669	-1.50276	227.83	141.31	63.0176
Zeaxanthin	0	0	0	0	2	2	2	2	9.5248	9.524	0	1076.45	0	98	99	40	0	2	11.058	2	11	907.63	3516.34	68.553	0	0.117	-0.346	-0.015	0.883	2.624	0.043	0	0	0	2	42	2	56	11	2	9.524	0.00106138	0.0935198	937.282	807.504	-13.14	645.23	450.01	194.949
(2-bromo-1-ethoxyethoxy)ethane	0	0	0	0	0	0	2	0	1.6266	1.626	0	358.132	0	22	21	6	0	0	1.136	0	0	236.311	319.642	21.802	2	0.178	-0.155	-0.028	0.822	0.716	0.031	0	0	2	0	9	3	13	0	0	1.626	0.371986	0.0823882	348.506	318.47	-1.88004	175.89	126.22	40.6164
(2S)-1-phenylmethoxycarbonyl-2,3-dihydroindole-2-carboxylate	0	0	0	2	0	2	4	0	3.0967	3.122	1	567.746	12	39	40	17	1	1	3.037	1	2	314.427	1495.34	69.825	0	0.266	-0.592	-0.047	0.734	1.631	0.057	0	0	3	1	22	5	17	2	0	1.65	0.0423933	0.246284	515.46	455.219	-4.4224	290.71	195.85	80.7959
(2S,5R,6R)-6-amino-3,3-dimethyl-7-oxo-4-thia-1-aza-bicyclo[3.2.0]heptane-2-carboxylic acid	0	1	1	0	0	0	5	0	-0.6218	-3.076	1	365.809	0	26	27	8	1	3	-2.187	1	2	179.969	673.967	53.353	0	0.259	-0.467	-0.082	0.741	1.336	0.061	0	1	2	1	14	6	12	2	0	-0.598	0.110781	0.541144	336.407	299.673	-0.811855	209.08	137.19	50.2675
(3-hydroxy-2,2-dimethylpropanoyl) 3-hydroxy-2,2-dimethylpropanoate	0	0	0	0	0	0	3	0	2.8978	2.897	0	413.515	0	31	30	10	0	0	2.206	0	2	334.353	449.582	20.025	0	0.094	-0.102	-0.029	0.906	0.99	0.02	0	0	3	0	13	3	18	2	0	2.897	0.248818	0.211595	360.879	309.978	-2.69318	228.32	145.43	49.4868
(3R,4S,5R,6R)-3,4,5-tris(benzyloxy)-6-((benzyloxy)methyl)-tetrahydro-2H-pyran-2-ol	0	0	0	4	1	5	6	1	5.4546	5.454	0	732.54	24	76	80	34	0	5	6.312	1	0	594.328	2519.48	50.252	5	0.087	-0.305	-0.01	0.913	3.197	0.059	0	0	5	0	40	6	36	5	2	5.454	0.00190003	0.0982559	837.674	732.397	-8.44319	514.61	364.26	153.379
(8R,9S,13S,14S)-7,8,9,11,12,13,15,16-octahydro-3-methoxy-13-methyl-6H-cyclopenta[a]phenanthren-17(14H)-one	0	1	1	1	2	3	2	0	4.0242	4.164	0	502.059	6	45	48	19	0	4	3.968	0	1	403.502	662.233	34.852	1	0.129	-0.157	-0.029	0.871	1.059	0.035	0	5	2	0	21	2	24	4	0	4.164	0.103466	0.10356	478.191	412.96	-5.20281	273.8	203.39	83.5647
(9H-fluoren-9-yl)methyl chloroformate	0	1	1	2	0	2	2	0	3.9598	3.959	0	455.131	12	29	31	15	0	0	4.081	0	1	213.024	625.96	47.903	0	0.298	-0.354	-0.05	0.702	0.836	0.041	0	3	2	0	18	3	11	3	0	3.959	0.137119	0.115108	430.214	391.512	-5.05323	230.18	163.95	71.138
(Acetonylidenetriphenyl)phosphorane	0	0	0	3	0	3	1	0	5.1742	4.753	0	523.942	18	42	44	21	0	0	5.704	0	2	347.023	763.077	46.412	0	0.194	-0.261	-0.035	0.806	1.086	0.047	0	0	1	0	23	2	19	3	1	4.753	0.0579993	0.0804054	538.333	476.394	-6.98963	293.31	203.39	92.0311
(Carbethoxymethylene)triphenylphosphorane	0	0	0	3	0	3	2	0	5.7881	5.227	0	591.208	18	46	48	22	0	0	6.662	0	2	461.254	1050.93	37.881	0	0.139	-0.229	-0.013	0.861	1.414	0.047	0	0	2	0	25	3	21	3	1	5.227	0.0311537	0.0850558	579.803	511.811	-7.01445	321.71	225	97.9971
(Carbobenzoxyl)(carbo-tert-butoxyl)lysine	0	0	0	1	0	1	6	0	3.0575	3.082	2	728.162	6	55	55	19	1	1	3.146	2	3	514.892	2382.19	77.626	0	0.182	-0.535	-0.042	0.818	2.41	0.054	0	0	5	2	27	8	28	3	0	1.612	0.00800254	0.278676	627.635	544.874	-4.69951	396.06	254.84	98.3599
[(2R,3S,4R,5R,6S)-3,4,6-triacetyloxy-5-(1,3-dioxoisoindol-2-yl)oxan-2-yl]methyl acetate	0	1	1	1	1	2	11	0	0.2234	0.223	2	610.905	6	57	59	22	0	5	1.434	0	6	261.354	2644.87	94.436	1	0.304	-1.205	-0.098	0.696	2.752	0.043	0	1	11	0	34	12	23	3	1	0.223	0.00203884	0.309535	655.71	578.868	-4.12872	447.96	306.98	107.484
[(3R,4S,5R,6S)-4,5-diacetyloxy-6-[(3R,4S,5R,6R)-4,5-diacetyloxy-6-bromooxan-3-yl]oxyoxan-3-yl] acetate	0	0	0	0	2	2	17	0	-0.230101	-0.231	0	746.308	0	76	77	25	0	10	2.041	0	7	-9.85	4096.27	147.586	3	0.507	-2.788	-0.17	0.493	2.716	0.028	0	0	17	0	43	18	33	2	2	-0.231	5.78191e-05	0.314694	841.557	754.174	-5.41008	615.05	421.88	133.819
[(E)-but-2-enoxy]methyl-triphenylphosphanium chloride	0	0	0	3	0	3	2	0	5.6207	5.646	0	624.094	18	50	52	23	1	0	6.303	0	1	390.829	1086.99	60.349	0	0.192	-0.329	-0.043	0.808	1.387	0.052	0	0	1	0	26	3	24	4	1	4.206	0.0263448	0.127968	617.278	543.953	-7.50191	328.34	244.9	102.259
1-((2R,4S,5R)-tetrahydro-4-hydroxy-5-(hydroxymethyl)furan-2-yl)-5-methylpyrimidine-2,4(1H,3H)-dione	0	1	1	0	1	1	5	2	-1.4309	-1.238	3	421.413	0	31	32	10	0	3	-1.385	3	3	230.024	1071.33	74.611	1	0.252	-0.582	-0.092	0.748	1.726	0.068	0	0	3	3	17	7	14	2	0	-1.238	0.113293	0.397229	396.688	347.638	-0.207975	229.62	149.2	55.8256
1-(2,4-dinitrophenyl)hydrazine	0	0	0	1	0	1	6	0	-5.1131	0.894	0	350.822	6	20	20	6	0	0	1.626	2	2	142.873	519.886	60.115	0	0.331	-0.407	-0.076	0.669	0.824	0.066	0	0	0	2	14	8	6	1	0	0.894	0.388183	0.680444	338.355	304.287	-2.55729	193.87	102.89	45.5944
1-(2-bromoethyl)benzene	0	0	0	1	0	1	0	0	2.8958	2.895	0	331.184	6	18	18	8	0	0	3.023	0	0	146.794	179.346	22.949	0	0.309	-0.144	-0.024	0.691	0.323	0.036	0	0	0	0	9	1	9	2	0	2.895	0.436233	0	329.601	307.841	-3.40177	148.92	106.67	43.663
1-(2-hydroxyphenyl)ethanone	0	0	0	1	0	1	2	1	1.3025	1.327	0	310.874	6	18	18	8	0	0	1.915	1	1	177.499	332.987	41.102	0	0.254	-0.234	-0.056	0.746	0.689	0.058	0	0	1	1	10	2	8	1	0	1.327	0.475968	0.261428	302.156	267.433	-1.45718	141.71	92.6	38.1549
1-(4-bromophenyl)ethanone	0	0	0	1	0	1	1	0	2.3183	2.318	0	332.985	6	17	17	8	0	0	2.52	0	1	90.555	231.102	32.379	0	0.383	-0.229	-0.049	0.617	0.368	0.034	0	0	1	0	10	2	7	1	0	2.318	0.343682	0.133854	324.911	306.729	-2.99432	161.85	110.78	44.0836
1-(4-chlorophenyl)ethanone	0	0	0	1	0	1	1	0	2.2343	2.234	0	326.55	6	17	17	8	0	0	2.37	0	1	98.081	232.901	33.353	0	0.371	-0.228	-0.053	0.629	0.387	0.035	0	0	1	0	10	2	7	1	0	2.234	0.475383	0.138538	313.925	287.145	-2.63682	151.5	102.89	41.2656
1-(4-methoxyphenyl)ethanone	0	0	0	1	0	1	2	0	1.5535	1.553	0	345.596	6	21	21	9	0	0	1.801	0	1	205.391	340.769	38.091	1	0.241	-0.207	-0.054	0.759	0.651	0.042	0	0	2	0	11	2	10	1	0	1.553	0.475336	0.150655	328.706	289.119	-2.03927	160.98	107.01	42.924
1-(bromomethyl)-4-nitrobenzene	0	0	0	1	0	1	2	0	-0.4524	2.469	0	337.309	6	17	17	7	0	0	2.667	0	1	90.579	236.886	35.378	0	0.387	-0.229	-0.05	0.613	0.362	0.038	0	0	0	0	11	4	6	2	0	2.469	0.400658	0.27022	331.7	314.726	-3.30247	172.51	112.5	43.786
1-(bromomethyl)benzene	0	0	0	1	0	1	0	0	2.5746	2.574	0	299.006	6	15	15	7	0	0	2.924	0	0	132.291	152.26	21.387	0	0.312	-0.135	-0.022	0.688	0.298	0.039	0	0	0	0	8	1	7	2	0	2.574	0.492595	0	304.821	287.329	-2.8776	132.95	95.35	38.9084
1-(chloro(4-methoxyphenyl)(phenyl)methyl)-4-methoxybenzene	0	0	0	3	0	3	2	0	5.4492	5.449	0	572.333	18	43	45	21	0	0	5.548	0	0	407.776	966.692	48.384	2	0.155	-0.254	-0.026	0.845	1.38	0.056	0	0	2	0	24	3	19	4	1	5.449	0.0511025	0.0519799	552.382	495.893	-7.55157	325.27	229.46	97.6363
1-(chlorodiphenylmethyl)-4-methoxybenzene	0	0	0	3	0	3	1	0	5.4656	5.465	0	530.856	18	39	41	20	0	0	5.629	0	0	389.662	768.737	43.413	1	0.149	-0.206	-0.02	0.851	1.179	0.059	0	0	1	0	22	2	17	4	1	5.465	0.0841747	0.0439407	516.196	465.075	-7.41656	292.72	209.57	91.1731
1-(chloromethyl)-4-methoxybenzene	0	0	0	1	0	1	1	0	2.4137	2.413	0	334.409	6	19	19	8	0	0	2.623	0	0	169.813	261.082	28.179	1	0.275	-0.19	-0.034	0.725	0.5	0.041	0	0	1	0	10	2	9	2	0	2.413	0.498817	0.068729	330.021	298.564	-2.61698	155.5	108.73	42.3881
1-(chloromethyl)benzene	0	0	0	1	0	1	0	0	2.4301	2.43	0	292.817	6	15	15	7	0	0	2.704	0	0	138.406	156.241	22.248	0	0.295	-0.136	-0.025	0.705	0.325	0.041	0	0	0	0	8	1	7	2	0	2.43	0.629437	0	293.836	267.746	-2.42255	122.95	88.15	35.9249
1,1,1,2,2,3,3,4,4,5,5-undecafluoro-5-iodopentane	0	0	0	0	0	0	0	0	3.5681	3.568	0	373.809	0	17	16	5	0	0	4.03	0	0	-252.757	781.303	58.515	0	0.826	-1.662	-0.15	0.174	0.351	0.001	0	0	0	0	17	12	0	5	0	3.568	0.0517583	0	361.066	351.919	-4.81773	221.66	155.03	39.7889
1,1,1,3,3,3-hexafluoropropan-2-one	0	0	0	0	0	0	1	0	1.9324	2.072	0	266.94	0	10	9	3	0	0	0.91	0	1	-270.981	349.71	50.512	0	0.999	-1.288	-0.186	0.001	0.001	0	0	0	1	0	10	7	0	2	0	2.072	0.455004	0.169595	256.437	230.9	-4.48479	120	73.05	18.2152
1,1,1-triethoxyethane	0	0	0	0	0	0	3	0	2.0215	2.021	0	398.135	0	29	28	8	0	0	0.996	0	0	379.275	450.198	17.043	3	0.034	-0.038	-0.011	0.966	1.067	0.031	0	0	3	0	11	3	18	0	0	2.021	0.412069	0.0951504	365.142	310.813	-1.35122	193.51	129.65	44.4324
1,10-dibromodecane	0	0	0	0	0	0	0	0	5.1804	5.18	0	496.306	0	32	31	10	0	0	5.69	0	0	297.245	326.008	24.551	0	0.232	-0.136	-0.021	0.768	0.451	0.023	0	0	0	0	12	2	20	4	1	5.18	0.113776	0	461.612	432.196	-6.5915	239.89	184.19	63.7378
1,2-dibromoethane	0	0	0	0	0	0	0	0	1.8008	1.8	0	242.434	0	8	7	2	0	0	1.738	0	0	0.921	46.663	16.647	0	0.498	-0.091	-0.045	0.502	0.091	0.02	0	0	0	0	4	2	4	1	0	1.8	0.477478	0	263.373	268.103	-1.99772	112.17	83	26.6226
1,2-diphenyldiselane	0	0	0	2	0	2	0	0	4.678	4.678	0	440.143	12	24	25	12	0	0	4.41	0	0	184.139	1828.67	228.916	0	0.334	-2.881	-0.371	0.666	0.413	0.041	0	0	0	0	14	2	10	3	0	4.678	0.108549	0	373.44	334.75	-2.26206	183.98	114.9	73.2218
1,2-diphenyldisulfane	0	0	0	2	0	2	2	0	4.539	4.539	0	431.117	12	24	25	12	0	0	4.44	0	0	240.913	346.442	29.366	0	0.279	-0.177	-0.013	0.721	0.457	0.04	0	0	0	0	14	2	10	3	0	4.539	0.126932	0.180975	407.597	372.877	-4.59377	201.04	147.48	66.5356
1,3-dibromopropane	0	0	0	0	0	0	0	0	2.122	1.863	0	274.139	0	11	10	3	0	0	1.987	0	0	35.976	63.626	17.527	0	0.439	-0.095	-0.04	0.561	0.122	0.02	0	0	0	0	5	2	6	1	0	1.863	0.42141	0	288.153	288.614	-2.58805	128.13	93.29	31.3772
1,3-Dichlorotetraisopropyldisiloxane	0	0	0	0	0	0	1	0	7.3556	8.943	0	511.999	0	45	44	12	0	0	6.026	0	0	434.107	347.788	11.409	0	0.078	-0.053	0	0.922	0.623	0.022	0	0	1	0	17	5	28	4	1	8.943	0.0567112	0.0434101	522.505	464.813	-5.07749	332.45	246.61	73.0744
1,4-dibromobenzene	0	0	0	1	0	1	0	0	3.3268	3.326	0	304.064	6	12	12	6	0	0	3.868	0	0	-1.024	104.207	18.926	0	0.501	-0.147	-0.024	0.499	0.146	0.029	0	0	0	0	8	2	4	1	0	3.326	0.279923	0	312.432	315.246	-3.57228	150.81	109.75	41.3036
1,4-dibromobutane	0	0	0	0	0	0	0	0	2.4432	2.443	0	305.908	0	14	13	4	0	0	2.516	0	0	75.496	90.172	18.787	0	0.387	-0.104	-0.036	0.613	0.165	0.02	0	0	0	0	6	2	8	2	0	2.443	0.367297	0	312.933	309.126	-3.16881	144.1	108.38	36.1318
1,5-dibromopentane	0	0	0	0	0	0	0	0	2.8994	2.899	0	337.722	0	17	16	5	0	0	3.045	0	0	108.316	118.349	19.59	0	0.353	-0.114	-0.032	0.647	0.208	0.021	0	0	0	0	7	2	10	2	0	2.899	0.311029	0	337.713	329.638	-3.74437	160.06	120.04	40.7328
1,6-dibromohexane	0	0	0	0	0	0	0	0	3.3556	3.355	0	369.248	0	20	19	6	0	0	3.574	0	0	150.836	153.264	20.679	0	0.315	-0.118	-0.029	0.685	0.257	0.022	0	0	0	0	8	2	12	2	0	3.355	0.25984	0	362.493	350.15	-4.31681	176.03	133.42	45.3338
1,8-Naphthalic anhydride	0	0	0	2	1	3	3	0	2.2122	2.212	0	361.431	11	21	23	12	0	0	2.772	0	2	67.362	531.467	61.73	0	0.427	-0.492	-0.085	0.573	0.661	0.049	1	3	3	0	15	3	6	3	0	2.212	0.245495	0.220666	346.045	311.902	-3.00579	171.72	114.21	52.8196
10H-phenothiazine	0	0	0	2	1	3	2	0	3.6685	3.668	0	386.852	12	23	25	12	0	0	3.556	1	0	238.322	427.829	33.725	0	0.26	-0.224	-0.021	0.74	0.636	0.047	0	2	0	1	14	2	9	3	0	3.668	0.216587	0.161027	374.443	338.718	-3.66822	173.27	131.36	61.1703
1-benzylpiperidin-4-one	0	0	0	1	1	2	2	0	1.528	1.667	0	399.038	6	29	30	12	0	0	1.826	1	1	277.537	409.42	37.354	0	0.15	-0.155	-0.048	0.85	0.877	0.046	0	0	1	0	14	2	15	1	0	0.291	0.389944	0.0991815	389.344	339.454	-2.04103	192.33	136.17	57.0761
1-bromo-3-chloropropane	0	0	0	0	0	0	0	0	1.9775	1.718	0	266.972	0	11	10	3	0	0	1.847	0	0	48.343	69.782	18.564	0	0.414	-0.102	-0.044	0.586	0.145	0.021	0	0	0	0	5	2	6	1	0	1.718	0.560315	0	277.167	269.03	-2.09854	118.13	86.43	28.3937
1-bromo-3-methoxybenzene	0	0	0	1	0	1	1	0	2.562	2.562	0	316.958	6	16	16	7	0	0	3.064	0	0	109.296	206.925	24.597	1	0.353	-0.197	-0.03	0.647	0.361	0.036	0	0	1	0	9	2	7	1	0	2.562	0.402118	0.071727	316.227	297.636	-2.60475	149.94	104.27	40.144
1-bromo-4-(bromomethyl)benzene	0	0	0	1	0	1	0	0	3.323	3.322	0	327.885	6	15	15	7	0	0	3.787	0	0	43.092	148.837	22.238	0	0.443	-0.174	-0.028	0.557	0.218	0.031	0	0	0	0	9	2	6	2	0	3.322	0.247432	0	337.212	335.758	-4.06193	166.37	121.42	46.5312
1-bromo-4-methoxybenzene	0	0	0	1	0	1	1	0	2.562	2.562	0	316.714	6	16	16	7	0	0	3.064	0	0	113.32	206.371	25.101	1	0.346	-0.194	-0.031	0.654	0.367	0.037	0	0	1	0	9	2	7	1	0	2.562	0.402118	0.071727	316.227	297.636	-2.60827	149.94	102.55	40.144
1-bromobenzene	0	0	0	1	0	1	0	0	2.5784	2.578	0	275.076	6	12	12	6	0	0	3.005	0	0	81.912	108.42	18.877	0	0.375	-0.124	-0.02	0.625	0.207	0.038	0	0	0	0	7	1	5	1	0	2.578	0.534417	0	280.041	266.818	-2.39551	117.39	81.29	33.6808
1-bromobutane	0	0	0	0	0	0	0	0	2.3198	2.319	0	276.428	0	14	13	4	0	0	2.663	0	0	169.479	76.399	12.526	0	0.216	-0.055	-0.02	0.784	0.201	0.022	0	0	0	0	5	1	9	2	0	2.319	0.604634	0	275.258	256.098	-2.05627	114.41	84.37	28.169
1-bromodecane	0	0	0	0	0	0	0	0	5.057	5.056	0	466.993	0	32	31	10	0	0	5.837	0	0	386.868	296.198	18.295	0	0.125	-0.072	-0.011	0.875	0.502	0.024	0	0	0	0	11	1	21	4	1	5.056	0.252731	0	423.937	379.169	-5.45291	210.2	160.18	55.775
1-bromododecane	0	0	0	0	0	0	0	0	5.9694	5.969	0	530.959	0	38	37	12	0	0	6.895	0	0	461.009	401.322	20.258	0	0.109	-0.074	-0.01	0.891	0.606	0.024	0	0	0	0	13	1	25	4	1	5.969	0.169797	0	473.497	420.192	-6.58243	242.14	185.21	64.977
1-bromohexadecane	0	0	0	0	0	0	0	0	7.7942	7.794	0	658.288	0	50	49	16	0	0	9.011	0	0	605.735	655.549	24.088	0	0.088	-0.078	-0.008	0.912	0.814	0.025	0	0	0	0	17	1	33	6	1	7.794	0.0695898	0	572.617	502.239	-8.84012	306	235.29	83.381
1-bromohexane	0	0	0	0	0	0	0	0	3.2322	3.232	0	339.825	0	20	19	6	0	0	3.721	0	0	241.959	134.334	14.445	0	0.174	-0.063	-0.016	0.826	0.299	0.023	0	0	0	0	7	1	13	2	0	3.232	0.48047	0	324.818	297.122	-3.19084	146.34	108.38	37.371
1-bromooctadecane	0	0	0	0	0	0	0	0	8.7066	8.706	0	721.74	0	56	55	18	0	0	10.069	0	0	679.344	806.918	26.038	0	0.08	-0.08	-0.007	0.92	0.918	0.025	0	0	0	0	19	1	37	7	1	8.706	0.0432735	0	622.176	543.262	-9.96857	337.93	262.39	92.583
1-bromooctane	0	0	0	0	0	0	0	0	4.1446	4.144	0	403.453	0	26	25	8	0	0	4.779	0	0	314.172	207.47	16.366	0	0.146	-0.068	-0.013	0.854	0.4	0.024	0	0	0	0	9	1	17	3	0	4.144	0.358673	0	374.378	338.145	-4.32258	178.27	132.74	46.573
1-bromotetradecane	0	0	0	0	0	0	0	0	6.8818	6.881	0	594.418	0	44	43	14	0	0	7.953	0	0	532.89	520.386	22.158	0	0.097	-0.077	-0.009	0.903	0.709	0.025	0	0	0	0	15	1	29	5	1	6.881	0.110069	0	523.057	461.216	-7.71144	274.07	208.88	74.179
1-chloro-2,4-dinitrobenzene	0	0	0	1	0	1	4	0	-3.5596	2.283	0	338.16	6	16	16	6	0	0	2.191	0	2	52.382	311.729	47.796	0	0.437	-0.329	-0.075	0.563	0.425	0.041	0	0	0	0	13	7	3	1	0	2.283	0.485023	0.503735	322.814	302.027	-3.53458	186.11	109.07	40.618
1-chloro-2-nitrobenzene	0	0	0	1	0	1	2	0	-0.5326	2.388	0	299.765	6	14	14	6	0	0	2.448	0	1	63.522	201.568	33.803	0	0.413	-0.229	-0.052	0.587	0.325	0.041	0	0	0	0	10	4	4	1	0	2.388	0.577659	0.302877	295.935	274.63	-2.61923	146.56	91.92	35.7404
1-chloro-4-nitrobenzene	0	0	0	1	0	1	2	0	-0.5326	2.388	0	307.029	6	14	14	6	0	0	2.598	0	1	54.269	188.614	33.035	0	0.427	-0.218	-0.051	0.573	0.292	0.038	0	0	0	0	10	4	4	1	0	2.388	0.577659	0.302877	295.935	274.63	-2.61357	146.59	91.23	35.7404
1-ethynylbenzene	0	0	0	1	0	1	0	0	2.9571	2.957	0	288.603	6	14	14	8	0	0	2.412	0	0	164.392	162.335	25.879	0	0.267	-0.123	-0.019	0.733	0.336	0.054	0	0	0	0	8	0	6	2	0	2.957	0.674104	0	284.225	254.065	-1.35226	108.29	68.59	34.1618
1H-indole	1	0	1	1	0	1	0	0	2.1235	2.123	0	293.615	10	16	17	8	0	0	2.132	1	0	211.169	238.928	29.418	0	0.215	-0.139	-0.019	0.785	0.507	0.06	1	1	0	1	9	1	7	2	0	2.123	0.597567	0.133625	284.168	251.138	-1.98066	114.83	74.43	37.1445
1-iodobenzene	0	0	0	1	0	1	0	0	2.4082	2.408	0	282.124	6	12	12	6	0	0	3.265	0	0	76.234	109.757	19.131	0	0.386	-0.127	-0.02	0.614	0.201	0.037	0	0	0	0	7	1	5	1	0	2.408	0.402595	0	291.005	285.256	-2.80369	124.95	90.89	38.4661
1-iodobutane	0	0	0	0	0	0	0	0	2.8511	2.851	0	283.486	0	14	13	4	0	0	3.053	0	0	164.134	76.3	12.55	0	0.23	-0.058	-0.02	0.77	0.193	0.022	0	0	0	0	5	1	9	2	0	2.851	0.441322	0	286.221	274.536	-2.61666	121.84	90.55	33.5161
1-iodopropane	0	0	0	0	0	0	0	0	2.3949	2.394	0	251.736	0	11	10	3	0	0	2.524	0	0	125.663	53.08	11.687	0	0.266	-0.053	-0.023	0.734	0.145	0.021	0	0	0	0	4	1	7	1	0	2.394	0.503921	0	261.441	254.025	-2.02853	105.88	78.88	28.9151
1-isothiocyanatobenzene	0	0	0	1	0	1	2	0	2.5894	2.589	0	309.654	6	14	14	7	0	0	3.305	1	2	208.99	180.464	25.148	0	0.222	-0.107	-0.024	0.778	0.374	0.043	0	0	1	0	9	2	5	1	0	2.589	0.387682	0.292951	299.73	280.559	-3.0243	133.4	88.15	41.1067
1-nitrosobenzene	0	0	0	1	0	1	2	0	2.0764	2.076	0	270.922	6	13	13	6	0	0	2.025	0	1	67.963	155.5	28.827	0	0.397	-0.187	-0.044	0.603	0.284	0.043	0	0	1	0	8	2	5	1	0	2.076	0.565142	0.190308	276.82	247.073	-1.50776	107.13	64.48	31.6314
1-O-Acetyl-2,3,5-tri-O-benzoyl-beta-D-ribofuranose	0	1	1	3	0	3	9	0	4.5066	4.506	0	732.252	18	61	64	28	0	4	5.382	0	4	396.514	2571.75	77.456	1	0.224	-0.802	-0.055	0.776	2.776	0.053	0	0	9	0	37	9	24	4	1	4.506	0.00138438	0.210914	730.921	648.311	-6.55028	463.8	319.33	127.085
1-phenylbutane-1,3-dione	0	0	0	1	0	1	2	0	1.3409	1.48	0	365.394	6	22	22	10	0	0	1.088	0	2	192.675	437.341	46.176	0	0.276	-0.281	-0.064	0.724	0.738	0.044	0	0	2	0	12	2	9	1	0	1.557	0.412245	0.212169	331.48	296.396	-2.1152	167.51	112.5	46.356
1-phenylhydrazine	0	0	0	1	0	1	2	0	0.9409	1.105	0	283.439	6	16	16	6	0	0	1.265	2	0	207.433	269.352	30.656	0	0.188	-0.152	-0.017	0.812	0.658	0.076	0	0	0	2	8	2	8	1	0	1.105	0.572301	0.296104	284.596	249.494	-0.998629	114.8	71	35.8392
1-tosylhydrazine	0	0	0	1	0	1	3	0	0.5295	0.529	0	377.688	6	22	22	7	0	0	0.374	2	2	169.305	438.368	42.099	0	0.306	-0.307	-0.038	0.694	0.697	0.058	0	0	2	2	12	5	10	1	0	0.529	0.199787	0.425075	354.221	312.306	-1.88477	175.2	112.84	47.7412
2-(1H-indol-3-yl)ethanamine	1	0	1	1	0	1	1	0	1.5506	1.55	0	368.596	10	24	25	10	0	0	1.423	2	0	294.964	436.974	37.547	0	0.167	-0.165	-0.019	0.833	0.821	0.066	1	1	0	2	12	2	12	2	0	0.545	0.373596	0.259704	348.488	304.311	-2.67799	166.95	111.47	50.3725
2-(3,4-dimethoxyphenyl)ethanamine	0	0	0	1	0	1	3	0	1.2243	1.224	0	404.119	6	28	28	10	0	0	1.091	1	0	316.933	541.906	37.109	2	0.141	-0.173	-0.028	0.859	1.055	0.056	0	0	2	1	13	3	15	1	0	0.236	0.318513	0.211385	384.342	333.198	-2.25393	201.19	134.45	52.2124
2-(3-bromopropyl)isoindoline-1,3-dione	0	1	1	1	0	1	2	0	1.9933	1.734	2	423.651	6	25	26	11	0	0	2.575	0	2	162.808	606.822	52.297	0	0.338	-0.408	-0.059	0.662	0.8	0.045	0	1	2	0	15	4	10	3	0	1.734	0.141088	0.164646	397.548	370.858	-2.97808	215.65	150.91	60.2973
2-(benzamido)acetic acid	0	0	0	1	0	1	3	0	0.4942	0.519	1	381.16	6	22	22	9	1	0	0.654	1	2	155.497	720.069	68.508	0	0.331	-0.518	-0.081	0.669	1.046	0.067	0	0	2	1	13	4	9	1	0	-0.953	0.264232	0.340616	355	314.987	-1.83639	178.53	113.18	45.6199
2-(chloromethyl)oxirane	0	0	0	0	0	0	1	0	0.563	0.563	0	227.162	0	10	10	3	0	1	0.46	0	0	82.848	109.427	23.634	1	0.313	-0.155	-0.069	0.687	0.339	0.037	0	0	1	0	5	2	5	1	0	0.563	0.738497	0.0976062	232.383	211.69	-0.32899	86.48	63.45	20.057
2,2,2-trichloroacetaldehyde	0	0	0	0	0	0	1	0	2.0509	1.495	0	251.77	0	7	6	2	0	0	1.655	0	1	-175.81	145.998	34.981	0	0.838	-0.471	-0.112	0.162	0.091	0.022	0	0	1	0	6	4	1	1	0	1.495	0.505336	0.170825	254.591	254.322	-1.98582	125.79	80.26	27.2014
2,2,2-trichloroacetyl chloride	0	0	0	0	0	0	1	0	2.0503	2.05	0	273.624	0	7	6	2	0	0	2.01	0	1	-152.158	153.333	28.794	0	0.77	-0.419	-0.1	0.23	0.125	0.002	0	0	1	0	7	5	0	1	0	2.05	0.403331	0.158873	273.744	280.288	-2.94056	147.8	95.01	32.0168
2,2,2-trichloroethane-1,1-diol	0	0	0	0	0	0	2	2	0.8998	0.899	0	265.391	0	10	9	2	0	0	0.715	2	0	-92.853	258.525	39.971	0	0.673	-0.647	-0.092	0.327	0.315	0.057	0	0	0	0	7	5	3	1	0	0.899	0.393107	0.328778	266.607	262.357	-1.76104	144.16	89.86	29.2457
2,2,2-trichloroethyl chloroformate	0	0	0	0	0	0	2	0	2.6127	2.612	0	320.076	0	11	10	3	0	0	2.868	0	1	-123.273	284.428	43.593	0	0.683	-0.575	-0.105	0.317	0.267	0.024	0	0	2	0	9	6	2	1	0	2.612	0.262735	0.157104	315.214	315.706	-3.03461	178.12	115.59	38.0803
2,3,4,5,6-pentahydroxyhexanal	0	0	0	0	0	0	6	5	-2.2355	-2.791	0	352.426	0	24	23	6	0	4	-2.899	5	1	169.377	873.394	78.776	0	0.278	-0.637	-0.106	0.722	1.655	0.101	0	0	1	5	12	6	12	0	0	-2.791	0.177424	0.667464	331.101	289.865	0.158927	187.06	113.53	37.3141
2,3-dibromoprop-1-ene	0	0	0	0	0	0	0	0	2.0606	2.06	0	257.169	0	9	8	3	0	0	2.273	0	1	6.798	63.18	15.112	0	0.488	-0.109	-0.03	0.512	0.115	0.024	0	0	0	0	5	2	4	1	0	2.06	0.43006	0	273.189	277.842	-2.06114	126.48	86.77	30.9927
2,3-dichloronaphthalene-1,4-dione	0	0	0	1	1	2	2	0	2.4952	2.495	0	369.338	6	18	19	10	0	0	3.473	0	3	-27.224	449.304	54.277	0	0.53	-0.528	-0.08	0.47	0.468	0.04	0	1	2	0	14	4	4	2	0	2.495	0.206987	0.19804	355.129	337.102	-3.80248	193.54	132.39	55.7658
2,4,6-trichloro-1,3,5-triazine	0	0	0	1	0	1	3	0	2.5122	2.512	0	304.559	6	9	9	3	0	0	0.905	0	0	165.722	215.858	26.456	0	0.259	-0.163	-0.054	0.741	0.464	0.023	0	0	3	0	9	6	0	1	0	2.512	0.284522	0.197199	300.855	297.572	-2.32848	155.86	98.09	39.0174
2,4-dichlorobenzoic acid	0	0	0	1	0	1	2	0	2.7632	2.788	0	325.064	6	15	15	7	1	0	2.843	0	1	-26.794	339.294	48.989	0	0.535	-0.477	-0.082	0.465	0.414	0.047	0	0	1	0	11	4	4	1	0	1.314	0.264877	0.242702	325.47	309.21	-2.9561	168.44	109.75	42.426
2-aminobenzoic acid	0	0	0	1	0	1	3	0	0.6878	0.713	0	302.053	6	17	17	7	1	0	1.208	1	1	132.18	447.195	54.417	0	0.32	-0.39	-0.075	0.68	0.83	0.074	0	0	1	1	10	3	7	1	0	-0.761	0.378455	0.442215	297.42	263.669	-1.26283	140.62	84.03	37.5168
2-bromo-1-(4-bromophenyl)ethanone	0	0	0	1	0	1	1	0	2.9954	2.995	0	362.411	6	17	17	8	0	0	2.773	0	1	4.416	281.654	35.542	0	0.495	-0.329	-0.053	0.505	0.336	0.031	0	0	1	0	11	3	6	1	0	2.995	0.152304	0.119945	362.586	359.757	-3.88748	191.42	133.76	51.8203
2-bromo-1-(4-chlorophenyl)ethanone	0	0	0	1	0	1	1	0	2.9114	2.911	0	355.97	6	17	17	8	0	0	2.623	0	1	11.203	284.062	36.549	0	0.487	-0.332	-0.056	0.513	0.35	0.032	0	0	1	0	11	3	6	1	0	2.911	0.237169	0.123693	351.6	340.173	-3.51619	181.07	125.88	49.0023
2-bromo-1-(4-methoxyphenyl)ethanone	0	0	0	1	0	1	2	0	2.2306	2.23	0	375.003	6	21	21	9	0	0	2.054	0	1	118.619	402.254	41.285	1	0.363	-0.337	-0.057	0.637	0.59	0.038	0	0	2	0	12	3	9	1	0	2.23	0.237135	0.135163	366.381	342.147	-2.91991	190.55	128.28	50.6607
2-bromo-1-(4-nitrophenyl)ethanone	0	0	0	1	0	1	3	0	-0.78	2.141	0	371.827	6	19	19	8	0	0	1.739	0	2	52.149	385.332	48.897	0	0.441	-0.382	-0.072	0.559	0.484	0.038	0	0	1	0	13	5	6	1	0	2.141	0.267565	0.326182	357.074	338.725	-3.27684	197.55	123.13	49.0751
2-bromo-1-phenylethanone	0	0	0	1	0	1	1	0	2.247	2.247	0	333.442	6	17	17	8	0	0	1.834	0	1	87.212	276.902	35.509	0	0.389	-0.273	-0.052	0.611	0.428	0.038	0	0	1	0	10	2	7	1	0	2.247	0.346624	0.131711	330.195	311.328	-2.74378	158	105.64	44.1975
2-bromo-1-p-tolylethanone	0	0	0	1	0	1	1	0	2.7332	2.733	0	362.533	6	20	20	9	0	0	2.333	0	1	130.39	302.482	34.522	0	0.343	-0.25	-0.048	0.657	0.478	0.035	0	0	1	0	11	2	9	1	0	2.733	0.290929	0.124368	349.691	327.241	-3.26865	177.42	120.04	49.2387
2-bromoacetyl bromide	0	0	0	0	0	0	1	0	1.1581	1.158	0	243.305	0	7	6	2	0	0	0.584	0	1	30.578	108.122	28.777	0	0.44	-0.186	-0.087	0.56	0.237	0.026	0	0	1	0	5	3	2	0	0	1.158	0.384922	0.164757	263.968	271.59	-1.45786	122.02	85.4	26.8378
2-bromobenzaldehyde	0	0	0	1	0	1	1	0	2.8929	2.337	0	300.956	6	14	14	7	0	0	2.481	0	1	69.485	220.643	37.545	0	0.406	-0.243	-0.056	0.594	0.356	0.046	0	0	1	0	9	2	5	1	0	2.337	0.358101	0.141356	307.667	293.695	-2.65378	143.02	93.29	40.2403
2-chloro-1,3,5-trinitrobenzene	0	0	0	1	0	1	6	0	-6.5866	2.177	0	369.208	6	18	18	6	0	0	1.784	0	3	48.921	469.082	63.358	0	0.446	-0.46	-0.096	0.554	0.571	0.043	0	0	0	0	16	10	2	1	0	2.177	0.393404	0.673715	349.693	329.423	-4.77359	225.63	124.16	45.4956
2-chloroacetyl chloride	0	0	0	0	0	0	1	0	0.9046	0.904	0	230.789	0	7	6	2	0	0	0.244	0	1	37.362	108.701	28.239	0	0.421	-0.193	-0.097	0.579	0.266	0.022	0	0	1	0	5	3	2	0	0	0.904	0.655582	0.179716	241.996	232.422	-1.15259	101.67	62.42	21.2554
2-chlorobenzaldehyde	0	0	0	1	0	1	1	0	2.8089	2.253	0	295.572	6	14	14	7	0	0	2.331	0	1	76.626	224.33	38.509	0	0.393	-0.245	-0.06	0.607	0.378	0.047	0	0	1	0	9	2	5	1	0	2.253	0.491193	0.14659	296.682	274.112	-2.30872	132.68	85.06	37.4223
2-chlorobenzoic acid	0	0	0	1	0	1	2	0	2.0988	2.124	0	302.552	6	15	15	7	1	0	2.096	0	1	48.482	328.158	48.002	0	0.433	-0.394	-0.078	0.567	0.516	0.055	0	0	1	0	10	3	5	1	0	0.65	0.380737	0.259787	304.065	280.365	-2.19042	145.36	93.98	37.6212
2-chloroethanol	0	0	0	0	0	0	1	1	0.3072	0.307	0	220.629	0	9	8	2	0	0	-0.172	1	0	84.639	117.188	27.263	0	0.313	-0.162	-0.063	0.687	0.355	0.058	0	0	0	1	4	2	5	0	0	0.307	0.746655	0.227115	229.632	209.222	-0.0882232	84.47	52.13	17.6046
2-hydroxy-1,2-diphenylethanone	0	0	0	2	0	2	2	1	2.6168	2.616	0	429.65	12	28	29	14	0	1	2.379	1	1	276.281	677.696	45.593	0	0.234	-0.305	-0.03	0.766	0.999	0.058	0	0	1	1	16	2	12	2	0	2.616	0.222932	0.196669	401.65	356.336	-3.54987	207.52	140.97	62.5209
2-hydroxybenzaldehyde	0	0	0	1	0	1	2	1	1.8771	1.347	0	288.776	6	15	15	7	0	0	1.813	1	1	126.167	316.087	49.171	0	0.319	-0.289	-0.075	0.681	0.618	0.066	0	0	1	1	9	2	6	1	0	1.326	0.491779	0.277251	284.912	254.399	-1.14255	122.91	75.8	34.3116
2-iodobenzenamine	0	0	0	1	0	1	1	0	1.6616	1.661	0	297.85	6	14	14	6	0	0	2.318	1	0	121.014	234.175	31.523	0	0.334	-0.215	-0.028	0.666	0.428	0.058	0	0	0	1	8	2	6	1	0	1.661	0.281162	0.226262	305.765	297.405	-2.55435	143.25	95.01	43.1665
2-iodopropane	0	0	0	0	0	0	0	0	2.2487	2.248	0	244.907	0	11	10	3	0	0	2.524	0	0	122.658	46.125	9.777	0	0.248	-0.047	-0.02	0.752	0.143	0.02	0	0	0	0	4	1	7	1	0	2.248	0.510592	0	251.749	245.562	-1.68918	107.77	77.86	28.8091
2-methoxybenzaldehyde	0	0	0	1	0	1	2	0	2.1281	1.573	0	316.705	6	18	18	8	0	0	1.779	0	1	185.662	334.612	41.3	1	0.252	-0.225	-0.056	0.748	0.669	0.054	0	0	2	0	10	2	8	1	0	1.573	0.491146	0.158996	311.462	276.085	-1.70406	142.15	92.95	39.0807
2-methoxybenzenamine	0	0	0	1	0	1	2	0	1.067	1.067	0	307.232	6	18	18	7	0	0	1.184	1	0	242.871	340.766	34.003	1	0.167	-0.156	-0.025	0.833	0.777	0.068	0	0	1	1	9	2	9	1	0	1.066	0.535452	0.25189	298.597	261.356	-1.2648	134.81	87.12	37.2216
2-nitrobenzaldehyde	0	0	0	1	0	1	3	0	-0.8825	1.483	0	306.917	6	16	16	7	0	0	1.782	0	2	94.986	315.483	50.855	0	0.375	-0.311	-0.082	0.625	0.517	0.051	0	0	1	0	11	4	5	1	0	1.483	0.531462	0.385467	302.156	272.663	-2.14015	149.16	84.72	37.4951
2-nitrobenzoyl chloride	0	0	0	1	0	1	3	0	-0.9907	1.93	0	325.158	6	16	16	7	0	0	1.309	0	2	123.414	321.064	45.608	0	0.344	-0.279	-0.072	0.656	0.532	0.043	0	0	1	0	12	5	4	1	0	1.93	0.433571	0.36249	321.309	298.629	-3.04818	171.61	106.32	41.5525
2-phenylacetonitrile	0	0	0	1	0	1	1	0	1.7437	1.743	0	309.536	6	16	16	8	0	0	1.564	0	0	124.832	230.646	37.186	0	0.327	-0.209	-0.061	0.673	0.431	0.042	0	0	0	0	9	1	7	2	0	1.743	0.577094	0.193173	295.527	263.453	-2.14827	130.05	83.69	36.3449
2-phenylacetyl chloride	0	0	0	1	0	1	1	0	2.0711	2.071	0	324.398	6	17	17	8	0	0	1.899	0	1	168.609	265.158	34.869	0	0.277	-0.194	-0.056	0.723	0.506	0.037	0	0	1	0	10	2	7	1	0	2.071	0.482818	0.136244	319.21	291.745	-2.66191	148.42	99.46	41.2241
2S)-2-[(2-methylpropan-2-yl)oxycarbonylamino]-4-oxo-4-phenylmethoxybutanoic acid	0	0	0	1	0	1	6	0	2.0786	2.103	1	604.131	6	44	44	16	1	1	2.603	1	3	380.37	1701.58	63.581	0	0.21	-0.545	-0.047	0.79	2.05	0.05	0	0	5	1	23	7	21	2	0	0.676	0.0235385	0.300916	531.11	464.383	-3.90634	333.34	215.74	80.7856
3-(trifluoromethyl)benzenamine	0	0	0	1	0	1	1	0	2.0257	2.025	0	322.293	6	17	17	7	0	0	2.288	1	0	47.597	420.422	52.144	0	0.437	-0.485	-0.078	0.563	0.625	0.06	0	0	0	1	11	4	6	2	0	2.025	0.422905	0.228005	303.426	268.878	-2.72638	142.49	93.98	36.7321
3,4-dihydronaphthalen-1(2H)-one	0	0	0	1	1	2	1	0	2.3514	2.351	0	332.71	6	21	22	10	0	0	2.125	0	1	210.858	256.724	32.761	0	0.222	-0.15	-0.047	0.778	0.526	0.039	0	1	1	0	11	1	10	2	0	2.351	0.495226	0.134775	322.689	283.969	-2.47615	142.68	99.46	44.3267
3,4-dimethoxy-5-methylbenzaldehyde	0	0	0	1	0	1	3	0	2.5979	2.042	0	377.24	6	25	25	10	0	0	1.949	0	1	243.701	492.22	46.649	2	0.212	-0.247	-0.059	0.788	0.915	0.051	0	0	3	0	13	3	12	1	0	2.042	0.304297	0.151308	367.144	322.816	-2.30383	194.08	127.59	50.5851
3,5-dinitrobenzoyl chloride	0	0	0	1	0	1	5	0	-4.0177	1.825	0	375.496	6	18	18	7	0	0	1.052	0	3	36.074	462.575	62.154	0	0.461	-0.464	-0.094	0.539	0.544	0.041	0	0	1	0	15	8	3	1	0	1.825	0.345157	0.544108	348.188	326.026	-4.02159	211.19	123.47	46.4301
3,5-Di-o-(p-toluyl)-2-deoxy-d-ribofuranosyl chloride	0	1	1	2	0	2	5	0	4.6841	4.554	0	637.109	12	51	53	22	0	3	5.602	0	2	418.313	1380.8	47.876	1	0.156	-0.354	-0.033	0.844	1.917	0.045	0	0	5	0	28	6	23	3	0	4.554	0.0123262	0.143017	618.263	551.467	-6.20547	380.63	262.05	106.171
3-bromoprop-1-ene	0	0	0	0	0	0	0	0	1.6079	1.607	0	233.489	0	9	8	3	0	0	1.65	0	1	105.49	69.443	14.567	0	0.295	-0.08	-0.023	0.705	0.19	0.033	0	0	0	0	4	1	5	1	0	1.607	0.678557	0	243.05	232.293	-1.31226	92.95	65.85	23.4585
3-bromoprop-1-yne	0	0	0	0	0	0	0	0	2.1833	2.183	0	224.014	0	7	6	3	0	0	1.376	0	0	21.054	68.091	19.987	0	0.455	-0.132	-0.041	0.545	0.158	0.045	0	0	0	0	4	1	3	1	0	2.183	0.66067	0	242.777	234.838	-0.477711	88.02	60.02	21.876
3-chlorobenzenamine	0	0	0	1	0	1	1	0	1.7478	1.747	0	291.39	6	14	14	6	0	0	1.908	1	0	123.397	220.871	31.238	0	0.327	-0.203	-0.029	0.673	0.418	0.059	0	0	0	1	8	2	6	1	0	1.747	0.535498	0.24376	283.816	259.383	-1.86817	125.37	81.63	35.5632
3-methoxy-4-methylbenzaldehyde	0	0	0	1	0	1	2	0	2.6143	2.059	0	345.09	6	21	21	9	0	0	2.278	0	1	234.617	343.932	38.068	1	0.201	-0.176	-0.047	0.799	0.699	0.05	0	0	2	0	11	2	10	1	0	2.059	0.427421	0.14963	330.958	291.998	-2.21316	161.57	103.24	44.1219
3-nitrobenzaldehyde	0	0	0	1	0	1	3	0	-0.8825	1.483	0	316.583	6	16	16	7	0	0	1.502	0	2	102.984	307.984	51.485	0	0.368	-0.291	-0.08	0.632	0.5	0.052	0	0	1	0	11	4	5	1	0	1.483	0.531462	0.385467	302.156	272.663	-2.14985	149.19	84.03	37.4951
3-nitrobenzenamine	0	0	0	1	0	1	3	0	-1.9436	0.977	0	307.248	6	16	16	6	0	0	1.258	1	1	165.382	308.492	43.642	0	0.284	-0.229	-0.049	0.716	0.578	0.065	0	0	0	1	10	4	6	1	0	0.977	0.575293	0.491422	289.29	257.935	-1.69622	141.85	79.23	35.636
3-phenylpropanal	0	0	0	1	0	1	1	0	2.5279	1.972	0	338.081	6	20	20	9	0	0	1.873	0	1	185.297	294.735	41.182	0	0.266	-0.198	-0.057	0.734	0.547	0.047	0	0	1	0	10	1	10	2	0	1.972	0.523162	0.133884	324.837	286.29	-2.42577	141.83	96.72	41.0097
4-(dimethylamino)benzaldehyde	0	0	0	1	0	1	2	0	2.3067	1.751	0	351.399	6	22	22	9	0	0	2.014	1	1	234.691	356.173	38.7	0	0.215	-0.186	-0.045	0.785	0.679	0.049	0	0	1	0	11	2	11	1	0	1.751	0.472714	0.116536	331.363	291.553	-1.54645	164.9	105.98	47.0461
4-acetamidobenzene-1-sulfonyl chloride	0	0	0	1	0	1	3	0	0.8597	0.859	1	405.902	6	22	22	8	0	0	-0.811	1	3	110.1	508.696	54.41	0	0.38	-0.421	-0.073	0.62	0.686	0.046	0	0	3	1	14	6	8	1	0	0.859	0.136493	0.323318	386.24	353.001	-2.79294	205.19	138.91	55.1152
4-bromobenzaldehyde	0	0	0	1	0	1	1	0	2.8929	2.337	0	307.427	6	14	14	7	0	0	2.481	0	1	59.408	215.349	37.495	0	0.42	-0.244	-0.056	0.58	0.337	0.045	0	0	1	0	9	2	5	1	0	2.337	0.358101	0.141356	307.667	293.695	-2.68782	143.06	95.35	40.2403
4-bromobenzenamine	0	0	0	1	0	1	1	0	1.8318	1.831	0	297.769	6	14	14	6	0	0	2.058	1	0	92.261	220.387	31.157	0	0.372	-0.227	-0.028	0.628	0.383	0.058	0	0	0	1	8	2	6	1	0	1.831	0.399836	0.234676	294.801	278.967	-2.23739	135.72	91.23	38.3812
4-bromobenzene-1-sulfonyl chloride	0	0	0	1	0	1	2	0	2.4877	2.487	0	355.362	6	15	15	6	0	0	1.033	0	2	17.712	208.684	30.201	0	0.478	-0.249	-0.044	0.522	0.272	0.032	0	0	2	0	11	5	4	1	0	2.487	0.136534	0.235943	351.576	342.562	-3.37981	180.98	127.59	47.875
4-bromobenzoyl chloride	0	0	0	1	0	1	1	0	2.7847	2.784	0	327.844	6	14	14	7	0	0	2.429	0	1	-38.828	220.218	33.284	0	0.55	-0.31	-0.052	0.45	0.254	0.033	0	0	1	0	10	3	4	1	0	2.784	0.273502	0.133072	326.82	319.661	-3.45269	165.51	112.84	44.2977
4-bromophenol	0	0	0	1	0	1	1	1	2.311	2.336	0	289.954	6	13	13	6	0	0	2.635	1	0	68.61	194.586	32.252	0	0.399	-0.229	-0.042	0.601	0.345	0.054	0	0	0	1	8	2	5	1	0	2.291	0.402727	0.180038	289.677	275.95	-2.01107	130.7	88.49	35.3749
4-chlorobenzaldehyde	0	0	0	1	0	1	1	0	2.8089	2.253	0	300.978	6	14	14	7	0	0	2.331	0	1	66.934	216.994	38.435	0	0.408	-0.244	-0.06	0.592	0.354	0.046	0	0	1	0	9	2	5	1	0	2.253	0.491193	0.14659	296.682	274.112	-2.32981	132.71	89.86	37.4223
4-chlorobenzenamine	0	0	0	1	0	1	1	0	1.7478	1.747	0	291.331	6	14	14	6	0	0	1.908	1	0	124.188	221.436	31.922	0	0.324	-0.203	-0.031	0.676	0.424	0.06	0	0	0	1	8	2	6	1	0	1.747	0.535498	0.24376	283.816	259.383	-1.8715	125.37	82.31	35.5632
4-chlorobenzoyl chloride	0	0	0	1	0	1	1	0	2.7007	2.7	0	321.416	6	14	14	7	0	0	2.279	0	1	-31.302	222.506	34.267	0	0.541	-0.315	-0.056	0.459	0.267	0.034	0	0	1	0	10	3	4	1	0	2.7	0.394474	0.1377	315.835	300.078	-3.1125	155.16	103.58	41.4797
4-fluorobenzaldehyde	0	0	0	1	0	1	1	0	2.35	1.794	0	288.094	6	14	14	7	0	0	1.761	0	1	77.833	238.201	43.641	0	0.389	-0.264	-0.075	0.611	0.413	0.049	0	0	1	0	9	2	5	1	0	1.794	0.561158	0.152933	284.376	254.484	-1.87567	118.08	73.05	32.8339
4-hydroxy-3-methoxybenzaldehyde	0	0	0	1	0	1	3	1	1.8607	1.33	0	332.531	6	19	19	8	0	0	1.284	1	1	168.817	440.895	54.273	1	0.281	-0.321	-0.073	0.719	0.823	0.067	0	0	2	1	11	3	8	1	0	1.055	0.361831	0.264788	321.098	285.217	-1.28692	155.46	98.44	40.7748
4-hydroxybenzaldehyde	0	0	0	1	0	1	2	1	1.8771	1.347	0	293.385	6	15	15	7	0	0	1.443	1	1	127.931	301.765	50.428	0	0.319	-0.272	-0.074	0.681	0.581	0.068	0	0	1	1	9	2	6	1	0	1.202	0.491779	0.277251	284.912	254.399	-1.19197	122.94	75.11	34.3116
4-methoxybenzaldehyde	0	0	0	1	0	1	2	0	2.1281	1.573	0	320.063	6	18	18	8	0	0	1.779	0	1	174.244	320.677	43.04	1	0.271	-0.228	-0.061	0.729	0.613	0.052	0	0	2	0	10	2	8	1	0	1.573	0.491146	0.158996	311.462	276.085	-1.74307	142.18	92.6	39.0807
4-methoxybenzenamine	0	0	0	1	0	1	2	0	1.067	1.067	0	310.388	6	18	18	7	0	0	1.004	1	0	231.703	322.121	35.539	1	0.188	-0.163	-0.03	0.812	0.704	0.065	0	0	1	1	9	2	9	1	0	1.063	0.535452	0.25189	298.597	261.356	-1.28941	134.84	88.15	37.2216
4-methoxybenzoyl chloride	0	0	0	1	0	1	2	0	2.0199	2.019	0	340.485	6	18	18	8	0	0	1.485	0	1	76.007	331.594	39.096	1	0.405	-0.335	-0.057	0.595	0.492	0.04	0	0	2	0	11	3	7	1	0	2.019	0.394429	0.149785	330.616	302.051	-2.52122	164.64	107.7	43.1381
4-methylbenzaldehyde	0	0	0	1	0	1	1	0	2.6307	2.075	0	307.551	6	17	17	8	0	0	1.994	0	1	185.962	233.027	36.332	0	0.243	-0.157	-0.051	0.757	0.487	0.05	0	0	1	0	9	1	8	1	0	2.075	0.560245	0.147539	294.772	261.179	-2.07993	129.05	84.03	37.6587
4-methylbenzene-1-sulfonyl chloride	0	0	0	1	0	1	2	0	2.2255	2.225	0	355.479	6	18	18	7	0	0	0.669	0	2	144.372	230.049	28.774	0	0.316	-0.185	-0.037	0.684	0.402	0.036	0	0	2	0	11	4	7	1	0	2.225	0.265298	0.244926	338.681	310.046	-2.78478	166.98	113.87	45.2934
4-methylbenzenesulfonic acid	0	0	0	1	0	1	3	0	1.6236	1.649	0	345.86	6	19	19	7	0	0	-0.146	0	2	85.155	310.096	37.557	0	0.388	-0.316	-0.053	0.612	0.498	0.046	0	0	0	0	11	4	8	1	0	-0.596	0.254171	0.362341	326.911	290.334	-1.85348	157.38	105.98	41.4349
4-methylbenzoyl chloride	0	0	0	1	0	1	1	0	2.5225	2.522	0	327.991	6	17	17	8	0	0	2.065	0	1	87.725	239.957	32.297	0	0.385	-0.242	-0.047	0.615	0.387	0.037	0	0	1	0	10	2	7	1	0	2.522	0.462283	0.138538	313.925	287.145	-2.84233	151.5	100.84	41.7161
4-nitrobenzaldehyde	0	0	0	1	0	1	3	0	-0.8825	1.483	0	316.861	6	16	16	7	0	0	1.502	0	2	107.774	306.154	50.875	0	0.362	-0.283	-0.078	0.638	0.498	0.052	0	0	1	0	11	4	5	1	0	1.483	0.531462	0.385467	302.156	272.663	-2.15345	149.19	84.37	37.4951
4-nitrobenzenamine	0	0	0	1	0	1	3	0	-1.9436	0.977	0	307.177	6	16	16	6	0	0	1.258	1	1	165.233	311.356	44.407	0	0.284	-0.231	-0.051	0.716	0.584	0.066	0	0	0	1	10	4	6	1	0	0.977	0.575293	0.491422	289.29	257.935	-1.69314	141.85	79.57	35.636
4-nitrobenzene-1-sulfonyl chloride	0	0	0	1	0	1	4	0	-1.2877	1.633	0	364.825	6	17	17	6	0	0	-0.087	0	3	66.131	304.388	43.437	0	0.422	-0.305	-0.064	0.578	0.418	0.039	0	0	2	0	13	7	4	1	0	1.633	0.243285	0.450588	346.064	321.53	-2.99807	187.11	122.1	45.1298
4-nitrobenzoyl chloride	0	0	0	1	0	1	3	0	-0.9907	1.93	0	337.284	6	16	16	7	0	0	1.309	0	2	9.537	314.313	46.584	0	0.488	-0.373	-0.073	0.512	0.391	0.04	0	0	1	0	12	5	4	1	0	1.93	0.433571	0.36249	321.309	298.629	-2.99395	171.64	105.64	41.5525
4-tert-butylphenol	0	0	0	1	0	1	1	1	2.963	2.988	0	353.971	6	25	25	10	0	0	3.301	1	0	320.803	295.406	27.026	0	0.071	-0.056	-0.02	0.929	0.735	0.052	0	0	0	1	11	1	14	2	0	2.987	0.440324	0.158283	329.491	285.947	-2.79251	173.67	111.81	46.418
5-(triphenylphosphoranylidene)pentanoic acid	0	0	0	3	0	3	1	0	5.3638	5.69	0	614.416	18	51	53	24	0	0	7.452	0	2	526.033	947.413	34.417	1	0.098	-0.142	-0.007	0.902	1.307	0.046	0	0	1	0	26	2	25	4	1	5.69	0.0400764	0.0370734	606.268	531.098	-7.84806	345.21	252.1	107.289
5,5-dimethylcyclohexane-1,3-dione	0	0	0	0	1	1	2	0	0.491	0.771	0	322.307	0	22	22	8	0	0	0.592	0	2	172.958	292.1	40.395	0	0.236	-0.21	-0.092	0.764	0.68	0.031	0	0	2	0	10	2	11	2	0	1.259	0.516081	0.241717	290.959	255.899	-1.18936	154.72	101.52	37.9643
9-fluorenylmethylsuccinimidyl carbonate	0	2	2	2	0	2	5	0	2.8179	2.631	2	576.596	12	40	43	19	0	0	2.358	0	3	244.192	1336.13	66.676	0	0.312	-0.642	-0.06	0.688	1.418	0.043	0	3	5	0	25	6	15	4	0	2.631	0.0301778	0.20137	518.227	461.101	-4.72809	297.55	209.91	87.8333
9H-fluoren-9-one	0	1	1	2	0	2	1	0	2.9226	2.922	0	371.074	12	22	24	13	0	0	3.476	0	1	167.556	368.746	41.039	0	0.326	-0.25	-0.04	0.674	0.517	0.045	0	3	1	0	14	1	8	3	0	2.922	0.370216	0.125345	346.968	310.601	-3.46152	163.79	112.5	55.7117
a-acetobromglucose	0	0	0	0	1	1	9	0	0.2085	0.208	0	512.782	0	43	43	14	0	5	1.949	0	4	130.525	1515.61	75.259	1	0.372	-1.104	-0.113	0.628	1.863	0.035	0	0	9	0	24	10	19	1	0	0.208	0.00921352	0.282185	546.315	496.624	-3.32722	361.24	239.07	78.8836
acetophenone	0	0	0	1	0	1	1	0	1.5699	1.569	0	304.045	6	17	17	8	0	0	1.581	0	1	174.037	226.556	32.319	0	0.257	-0.163	-0.048	0.743	0.471	0.043	0	0	1	0	9	1	8	1	0	1.569	0.607258	0.148675	292.521	258.301	-1.85395	128.43	86.09	36.4608
acetyl acetate	0	0	0	0	0	0	3	0	-0.1948	-0.195	0	265.019	0	13	12	4	0	0	-0.268	0	2	29.181	252.251	48.557	0	0.448	-0.402	-0.144	0.552	0.495	0.029	0	0	3	0	7	3	6	0	0	-0.195	0.615114	0.298911	255.462	224.95	-0.586803	114.36	67.57	22.082
acetyl chloride	0	0	0	0	0	0	1	0	0.372	0.371	0	209.919	0	7	6	2	0	0	0.131	0	1	-20.296	76.775	23.2	0	0.547	-0.196	-0.086	0.453	0.162	0.022	0	0	1	0	4	2	3	0	0	0.371	0.760232	0.201993	215.307	198.978	-0.57598	82.1	48.01	16.5022
acetyloxymercury	0	0	0	0	0	0	2	0	-0.2299	-0.205	0	196.265	0	7	6	2	1	0	n.a.e	0	1	-6.773	132.441	62.203	0	0.517	-0.595	-0.294	0.483	0.073	0.019	0	0	1	0	4	2	4	0	0	-1.651	0.749524	0.388096	203.537	179.266	0.131305	72.33	40.13	12.6437
allyltributylstannane	0	0	0	0	0	0	0	0	5.0121	6.249	0	604.677	0	48	47	15	0	0	8.999	0	1	606.811	553.877	16.765	0	0.003	-0.008	0	0.997	0.899	0.027	0	0	0	0	16	1	32	5	1	6.249	0.0836021	0	530.426	450.258	-5.76856	299.28	209.91	73.5691
aniline	0	0	0	1	0	1	1	0	1.0834	1.083	0	268.804	6	14	14	6	0	0	0.915	1	0	200.143	215.2	29.714	0	0.198	-0.129	-0.021	0.802	0.52	0.069	0	0	0	1	7	1	7	1	0	1.083	0.662975	0.263643	262.411	230.538	-1.08855	102.29	63.45	30.7584
anthracene	0	0	0	3	0	3	0	0	3.6468	3.646	0	381.163	16	24	26	14	0	0	4.49	0	0	180.886	305.888	27.798	0	0.316	-0.197	-0.014	0.684	0.426	0.043	2	2	0	0	14	0	10	3	0	3.646	0.422715	0	358.914	319.515	-5.07279	166.8	115.59	58.9584
Azimethylene	0	0	0	0	0	0	1	0	0.9304	-0.44	0	171.906	0	5	4	1	0	0	-0.474	0	2	-195.346	195.346	42.66	0	1	-1	-0.218	0	0	0	0	0	0	0	3	2	2	0	0	-0.544	0.860256	0	179.163	162.2	0.99836	62.86	25.38	8.2041
benzaldehyde	0	0	0	1	0	1	1	0	2.1445	1.589	0	278.489	6	14	14	7	0	0	1.495	0	1	142.89	210.679	37.405	0	0.291	-0.179	-0.055	0.709	0.438	0.055	0	0	1	0	8	1	6	1	0	1.589	0.622251	0.157988	275.277	245.267	-1.56062	109.64	68.25	32.6175
benzene	0	0	0	1	0	1	0	0	1.83	1.829	0	246.103	6	12	12	6	0	0	2.142	0	0	165.394	110.529	18.422	0	0.223	-0.083	-0.014	0.777	0.288	0.048	0	0	0	0	6	0	6	1	0	1.829	0.772173	0	247.651	218.389	-1.22699	83.97	53.5	26.058
benzene-1,2-diamine	0	0	0	1	0	1	2	0	0.3368	0.336	0	285.612	6	16	16	6	0	0	0.088	2	0	231.145	350.422	40.338	0	0.18	-0.175	-0.029	0.82	0.795	0.083	0	0	0	2	8	2	8	1	0	0.334	0.533087	0.439131	277.171	242.687	-0.925477	120.59	72.37	35.4588
Benzenediazonium chloride	0	0	0	1	0	1	1	0	0.3699	1.948	0	279.474	6	13	13	6	0	0	1.837	0	0	179.879	342.695	38.187	0	0.234	-0.058	-0.02	0.766	0.956	0.093	0	0	0	0	8	2	5	1	0	1.948	0.650693	0.365254	267.004	242.519	-1.2411	106.34	63.45	28.1743
benzenesulfenyl chloride	0	0	0	1	0	1	1	0	2.7551	2.755	0	298.683	6	13	13	6	0	0	1.924	0	0	120.866	116.127	16.133	0	0.331	-0.108	-0.014	0.669	0.218	0.032	0	0	0	0	8	2	5	2	0	2.755	0.442191	0.150834	299.719	280.394	-2.40433	130.34	90.89	39.4041
benzenesulfonyl chloride	0	0	0	1	0	1	2	0	1.7393	1.739	0	326.39	6	15	15	6	0	0	0.17	0	2	101.194	207.202	29.799	0	0.364	-0.203	-0.041	0.636	0.355	0.04	0	0	2	0	10	4	5	1	0	1.739	0.318288	0.259886	319.185	294.134	-2.29773	147.56	101.87	40.2522
benzenethiol	0	0	0	1	0	1	1	0	2.1899	2.189	0	275.863	6	13	13	6	0	0	2.535	1	0	149.964	137.584	23.373	0	0.269	-0.114	-0.022	0.731	0.309	0.05	0	0	0	0	7	1	6	1	0	2.261	0.506101	0.310524	272.471	249.908	-0.646128	113.54	76.14	34.1659
benzil	0	0	0	2	0	2	2	0	3.12	3.12	0	422.764	12	26	27	14	0	0	3.38	0	2	236.013	652.187	49.593	0	0.285	-0.339	-0.038	0.715	0.85	0.052	0	0	2	0	16	2	10	2	0	3.12	0.221734	0.177145	397.018	354.554	-3.80879	203.47	131.36	62.0728
benzo[d][1,3]dioxole-5-carbaldehyde	0	1	1	1	0	1	3	0	1.9126	1.357	0	317.693	6	17	18	8	0	0	1.757	0	1	149.517	403.733	50.5	2	0.303	-0.322	-0.074	0.697	0.742	0.059	0	1	3	0	11	3	6	2	0	1.357	0.41551	0.179919	308.761	275.636	-1.08093	136.48	92.95	38.3844
benzophenone	0	0	0	2	0	2	1	0	3.2342	3.234	0	390.599	12	24	25	13	0	0	3.18	0	1	223.266	446.988	41.148	0	0.28	-0.247	-0.034	0.72	0.633	0.047	0	0	1	0	14	1	10	2	0	3.234	0.351524	0.117022	371.643	330.555	-3.58152	178.42	118.67	56.6335
benzoyl benzoate	0	0	0	2	0	2	3	0	3.1338	3.133	0	449.334	12	27	28	14	0	0	3.62	0	2	207.868	789.337	59.48	0	0.32	-0.437	-0.05	0.68	0.929	0.053	0	0	3	0	17	3	10	2	0	3.133	0.164182	0.184576	413.708	369.46	-3.73118	214.34	137.54	62.4274
benzoyl chloride	0	0	0	1	0	1	1	0	2.0363	2.036	0	298.919	6	14	14	7	0	0	1.566	0	1	44.653	216.939	33.234	0	0.438	-0.263	-0.051	0.562	0.338	0.041	0	0	1	0	9	2	5	1	0	2.036	0.526427	0.147711	294.43	271.233	-2.32867	132.09	87.12	36.6749
benzoyl isothiocyanate	0	0	0	1	0	1	3	0	2.4612	2.461	1	346.581	6	16	16	8	0	0	2.415	0	3	195.924	319.14	39.987	0	0.267	-0.203	-0.045	0.733	0.558	0.05	0	0	2	0	11	3	5	1	0	2.357	0.250161	0.352642	325.104	304.558	-3.32383	158.45	101.18	46.171
benzyl chloroformate	0	0	0	1	0	1	2	0	2.5987	2.598	0	348.311	6	18	18	8	0	0	2.328	0	1	171.028	379.245	43.689	0	0.291	-0.27	-0.06	0.709	0.656	0.047	0	0	2	0	11	3	7	1	0	2.598	0.369493	0.147429	335.9	306.65	-2.60471	160.98	107.7	42.7384
Bis(trifluoroacetic) anhydride	0	0	0	0	0	0	3	0	1.9816	1.981	0	329.786	0	13	12	4	0	0	0.85	0	2	-336.988	602.679	67.69	0	0.992	-1.745	-0.194	0.008	0.014	0.003	0	0	3	0	13	9	0	2	0	1.981	0.227431	0.255812	298.502	269.805	-5.48383	155.91	90.55	24.1024
Boc-phenylalanine	0	0	0	1	0	1	4	0	2.4445	2.469	1	512.396	6	38	38	14	1	1	2.59	1	2	336.658	1108.94	49.433	0	0.198	-0.394	-0.042	0.802	1.599	0.047	0	0	3	1	19	5	19	2	0	0.998	0.0697544	0.273441	464.266	404.967	-3.6371	279.4	181.1	69.9871
bromo(3-methylphenyl)magnesium	0	0	0	1	0	1	0	0	2.7597	2.759	0	335.331	6	16	16	7	0	0	1.494	0	0	49.411	133.436	13.954	0	0.435	-0.152	-0.008	0.565	0.197	0.029	0	0	0	0	9	2	7	2	0	2.759	0.4122	0	313.122	296.827	-2.64496	162.9	113.53	39.2507
bromo(4-methylphenyl)magnesium	0	0	0	0	0	0	3	0	0.8863	0.611	0	301.765	0	14	13	4	0	0	0.931	0	3	79.437	292.203	58.017	0	0.382	-0.568	-0.148	0.618	0.3	0.024	0	0	2	0	8	4	6	0	0	0.508	0.611978	0.182228	271.755	243.136	-0.0468363	133.63	74.43	24.2742
bromo(ethyl)magnesium	0	0	0	0	0	0	0	0	1.0457	1.456	0	257.013	0	9	8	2	0	0	0.089	0	0	38.657	32.519	3.725	0	0.428	-0.052	0	0.572	0.07	0.014	0	0	0	0	4	2	5	1	0	1.456	0.668707	0	239.284	229.172	-0.656836	109.6	71.34	19.1799
bromo(isobutyl)magnesium	0	0	0	0	0	0	0	0	2.0256	2.368	0	320.417	0	15	14	4	0	0	1.147	0	0	110.816	77.456	5.677	0	0.337	-0.077	0	0.663	0.151	0.017	0	0	0	0	6	2	9	2	0	2.368	0.546627	0	288.844	270.195	-1.79043	141.53	98.44	28.3051
bromo(isopropenyl)magnesium	0	0	0	0	0	0	0	0	1.3137	1.521	0	276.889	0	10	9	3	0	0	0.334	0	1	52.056	66.597	8.949	0	0.414	-0.091	-0.004	0.586	0.128	0.025	0	0	0	0	5	2	5	1	0	1.521	0.624663	0	256.635	246.389	-1.05422	120.07	79.91	23.5946
bromoethane	0	0	0	0	0	0	0	0	1.3399	1.339	0	212.922	0	8	7	2	0	0	1.605	0	0	95.131	33.236	10.73	0	0.289	-0.043	-0.027	0.711	0.105	0.021	0	0	0	0	3	1	5	1	0	1.339	0.71912	0	225.698	215.075	-0.914939	82.48	60.02	19.0438
bromoform	0	0	0	0	0	0	0	0	2.2286	2.228	0	241.314	0	5	4	1	0	0	2.372	0	0	-164.139	45.579	15.28	0	0.842	-0.16	-0.053	0.158	0.03	0.01	0	0	0	0	4	3	1	1	0	2.228	0.27966	0	266.576	292.156	-2.31481	127.93	92.6	29.7897
bromo-methyl-triphenyl-	0	0	0	3	0	3	0	0	5.139	5.138	0	503.18	18	38	40	19	0	0	6.133	0	0	403.968	553.786	32.041	0	0.139	-0.137	-0.01	0.861	0.854	0.048	0	0	0	0	20	1	18	3	1	5.138	0.145253	0	502.644	444.687	-6.48331	245.52	190.36	82.1196
chalcone	0	0	0	2	0	2	1	0	3.5953	3.701	0	447.883	12	28	29	15	0	0	3.624	0	2	226.407	562.68	45.765	0	0.306	-0.295	-0.032	0.694	0.669	0.046	0	0	1	0	16	1	12	2	0	3.701	0.270813	0.104861	414.743	369.292	-4.57095	206.44	136.17	66.877
chlorodiphenylphosphine	0	0	0	2	0	2	1	0	3.8434	3.843	0	407.315	12	24	25	12	0	0	3.186	0	0	162.669	350.754	28.61	0	0.341	-0.458	-0.034	0.659	0.226	0.022	0	0	0	0	14	2	10	2	0	3.843	0.246506	0.0566388	392.09	358.404	-4.72912	188.83	141.65	57.0849
chloroform	0	0	0	0	0	0	0	0	1.6172	1.617	0	220.456	0	5	4	1	0	0	1.952	0	0	-140.801	56.092	18.459	0	0.828	-0.216	-0.072	0.172	0.045	0.014	0	0	0	0	4	3	1	1	0	1.617	0.682354	0	233.619	233.404	-1.56226	97.61	61.73	21.3642
Chlorosulfonyl isocyanate	0	0	0	0	0	0	4	0	0.0718	-0.575	0	256.279	0	7	6	1	0	0	-2.174	0	4	-106.233	138.204	38.682	0	0.702	-0.368	-0.109	0.298	0.157	0.038	0	0	3	0	7	6	0	0	0	-0.575	0.353812	0.460776	258.219	245.045	-1.1879	115.08	67.22	22.4194
chlorotriisopropylsilane	0	0	0	0	0	0	0	0	4.4902	5.705	0	390.67	0	32	31	9	0	0	4.822	0	0	341.35	202.909	8.872	0	0.074	-0.037	0	0.926	0.47	0.022	0	0	0	0	11	2	21	3	0	5.705	0.345168	0	386.787	338.538	-3.35072	217.19	161.89	50.725
chlorotrimethylsilane	0	0	0	0	0	0	0	0	2.3113	2.311	0	283.621	0	14	13	3	0	0	2.308	0	0	184.795	57.245	5.278	0	0.17	-0.035	0	0.83	0.17	0.019	0	0	0	0	5	2	9	1	0	2.311	0.682795	0	267.185	240.855	-0.967033	115.31	90.55	23.2264
chlorotriphenylmethane	0	0	0	3	0	3	0	0	5.482	5.481	0	489.463	18	35	37	19	0	0	5.71	0	0	358.154	589.235	38.027	0	0.156	-0.176	-0.013	0.844	0.957	0.061	0	0	0	0	20	1	15	4	1	5.481	0.135592	0	480.01	434.257	-7.27309	260.18	187.62	84.7099
cinnamaldehyde	0	0	0	1	0	1	1	0	2.398	1.949	0	331.076	6	18	18	9	0	0	2.049	0	2	132.723	292.42	43.821	0	0.34	-0.24	-0.055	0.66	0.465	0.05	0	0	1	0	10	1	8	2	0	1.949	0.535093	0.136601	318.376	284.004	-2.53234	137.63	88.15	42.103
cinnamoyl chloride	0	0	0	1	0	1	1	0	2.3974	2.504	0	351.728	6	18	18	9	0	0	2.524	0	2	56.941	297.346	39.725	0	0.435	-0.297	-0.052	0.565	0.387	0.04	0	0	1	0	11	2	7	1	0	2.504	0.43233	0.12885	337.529	309.97	-3.30929	160.11	108.38	46.9184
cyclohexa-2,5-diene-1,4-dione	0	0	0	0	1	1	2	0	-0.0188	0.688	0	264.466	0	12	12	6	0	0	0.208	0	4	121.171	223.584	50.964	0	0.309	-0.218	-0.109	0.691	0.488	0.052	0	0	2	0	8	2	4	1	0	0.688	0.632317	0.26915	261.303	235.74	-1.07081	106.14	62.76	31.0288
cyclohexanone	0	0	0	0	1	1	1	0	1.1744	1.314	0	275.717	0	17	17	6	0	0	0.865	0	1	199.313	144.37	24.92	0	0.145	-0.075	-0.057	0.855	0.44	0.032	0	0	1	0	7	1	10	1	0	1.314	0.683929	0.158939	273.63	236.825	-1.15854	105.24	75.45	28.2474
Diazodiphenylmethane	0	0	0	2	0	2	1	0	3.3924	3.678	0	406.075	12	25	26	13	0	0	4.028	0	2	139.776	469.615	46.125	0	0.367	-0.56	-0.055	0.633	0.332	0.032	0	0	0	0	15	2	10	2	0	3.574	0.387674	0	380.4	341.263	-3.39128	198.95	124.16	57.8906
dibenzylamine	0	0	0	2	0	2	1	0	2.9512	2.951	0	445.597	12	30	31	14	0	0	2.668	1	0	321.242	545.385	33.39	0	0.206	-0.206	-0.014	0.794	0.794	0.048	0	0	0	1	15	1	15	2	0	2.048	0.344263	0.0759271	418.015	366.535	-4.20833	201.35	139.6	63.9186
dichloro(phenyl)phosphine	0	0	0	1	0	1	1	0	2.6501	2.65	0	317.819	6	14	14	6	0	0	0.995	0	0	-181.065	326.525	22.969	0	0.744	-0.845	-0.052	0.256	0.035	0.01	0	0	0	0	9	3	5	1	0	2.65	0.401307	0.0705277	314.877	299.081	-3.13892	143.51	106.67	37.7469
dichlorodimethylsilane	0	0	0	0	0	0	0	0	2.6946	2.694	0	277.802	0	11	10	2	0	0	2.832	0	0	62.373	36.684	3.765	0	0.384	-0.052	0	0.616	0.084	0.014	0	0	0	0	5	3	6	1	0	2.694	0.611071	0	269.094	253.787	-1.19561	119.07	88.49	23.666
diethyl 2-(ethoxymethylene)malonate	0	0	0	0	0	0	5	0	0.768199	0.954	0	475.438	0	31	30	10	0	0	2.043	0	3	416.701	924.089	48.804	1	0.11	-0.191	-0.04	0.89	1.537	0.051	0	0	5	0	15	5	16	0	0	0.954	0.192999	0.208776	423.525	368.068	-1.97301	236.65	151.26	53.8768
diethyl 2-acetamidomalonate	0	0	0	0	0	0	5	0	-0.1656	-0.166	1	452.934	0	30	29	9	0	0	-0.063	1	3	295.708	933.588	52.78	0	0.184	-0.367	-0.069	0.816	1.626	0.044	0	0	5	1	15	6	14	0	0	-0.011	0.160561	0.299785	414.69	363.821	-1.69632	233.29	151.6	50.4615
diethyl 3-oxopentanedioate	0	0	0	0	0	0	5	0	0.5258	0.665	0	453.921	0	28	27	9	0	0	0.874	0	3	303.539	856.317	53.015	0	0.191	-0.333	-0.069	0.809	1.41	0.039	0	0	5	0	14	5	14	0	0	1.361	0.202794	0.283383	385.451	339.487	-1.33783	215.72	135.82	47.9172
diethyl chlorophosphate	0	0	0	0	0	0	3	0	1.2567	0.883	0	344.847	0	19	18	4	0	0	0.516	0	1	253.387	371.435	33.074	0	0.147	-0.152	-0.056	0.853	0.884	0.036	0	0	2	0	9	5	10	0	0	0.883	0.336503	0.17005	325.471	291.626	-0.635292	163.65	107.7	36.6842
diethyl malonate	0	0	0	0	0	0	4	0	0.7548	0.754	0	389.275	0	23	22	7	0	0	1.127	0	2	286.116	563.814	38.264	0	0.155	-0.211	-0.054	0.845	1.147	0.038	0	0	4	0	11	4	11	0	0	1.238	0.359294	0.245726	335.297	294.976	-0.950687	174.33	109.07	38.022
diethyl oxalate	0	0	0	0	0	0	4	0	0.72	0.72	0	360.784	0	20	19	6	0	0	0.89	0	2	224.961	501.078	45.344	0	0.217	-0.274	-0.068	0.783	0.987	0.046	0	0	4	0	10	4	10	0	0	0.72	0.400383	0.256102	321.712	280.88	-1.0322	160.31	99.46	33.4728
diethyl phosphonate	0	0	0	0	0	0	3	0	0.36	-0.33	0	329.253	0	19	18	4	0	0	-0.17	0	1	246.746	386.194	36.145	0	0.155	-0.168	-0.059	0.845	0.911	0.042	0	0	2	0	8	4	11	0	0	-0.33	0.409799	0.183362	302.963	264.465	-0.235006	149.11	95.35	31.1133
diethylamine	0	0	0	0	0	0	1	0	0.4818	0.481	0	273.897	0	16	15	4	0	0	0.54	1	0	284.824	125.118	10.698	0	0.004	-0.002	-0.001	0.996	0.434	0.036	0	0	0	1	5	1	11	0	0	-0.748	0.785009	0.12218	259.769	222.026	-0.550518	100.4	63.11	24.1894
diiodomethane	0	0	0	0	0	0	0	0	2.2999	2.299	0	227.125	0	5	4	1	0	0	2.309	0	0	-80.831	35.403	15.655	0	0.669	-0.099	-0.05	0.331	0.049	0.016	0	0	0	0	3	2	2	1	0	2.299	0.242266	0	260.52	284.467	-2.42338	111.07	85.74	32.3923
dimethyl 3-oxopentanedioate	0	0	0	0	0	0	5	0	-0.1718	-0.032	0	380.772	0	22	21	7	0	0	-0.184	0	3	196.395	692.035	57.293	0	0.262	-0.439	-0.091	0.738	1.235	0.047	0	0	5	0	12	5	10	0	0	0.664	0.28799	0.325195	335.891	298.464	-0.921793	185.17	112.5	38.4212
dimethyl but-2-ynedioate	0	0	0	0	0	0	4	0	0.6128	0.612	0	346.555	0	16	15	6	0	0	-0.09	0	2	130.207	471.15	60.18	0	0.331	-0.405	-0.105	0.669	0.821	0.052	0	0	4	0	10	4	6	0	0	0.612	0.416793	0.264643	311.33	274.808	-1.57304	154.11	91.23	32.5402
dimethyl malonate	0	0	0	0	0	0	4	0	0.0572003	0.057	0	316.187	0	17	16	5	0	0	0.069	0	2	175.803	430.241	42.403	0	0.236	-0.305	-0.079	0.764	0.985	0.048	0	0	4	0	9	4	7	0	0	0.541	0.471364	0.288346	285.737	253.953	-0.493819	143.78	86.09	28.526
dimethyl sulfate	0	0	0	0	0	0	4	0	-0.1558	-0.529	0	272.862	0	13	12	2	0	0	0.032	0	2	72.968	187.673	25.82	0	0.369	-0.249	-0.058	0.631	0.425	0.035	0	0	2	0	7	5	6	0	0	-0.529	0.458803	0.349914	271.533	238.758	-0.171321	120.54	75.11	22.7354
dimethylamine	0	0	0	0	0	0	1	0	-0.2158	-0.216	0	205.067	0	10	9	2	0	0	-0.518	1	0	197.343	74.45	12.489	0	0.031	-0.011	-0.01	0.969	0.343	0.05	0	0	0	1	3	1	7	0	0	-1.444	0.853066	0.150986	210.209	181.002	0.365753	69.77	39.78	14.6934
diphenyl chlorophosphate	0	0	0	2	0	2	3	0	3.7123	3.712	0	453.936	12	27	28	12	0	0	2.328	0	1	226.774	732.753	48.24	0	0.292	-0.393	-0.044	0.708	0.954	0.044	0	0	2	0	17	5	10	2	0	3.712	0.0928404	0.12748	434.157	395.112	-3.34139	228.55	159.83	66.7434
ethanol	0	0	0	0	0	0	1	1	-0.00919998	-0.01	0	198.228	0	9	8	2	0	0	-0.235	1	0	163.85	88.828	20.188	0	0.097	-0.042	-0.038	0.903	0.395	0.061	0	0	0	1	3	1	6	0	0	-0.01	0.825155	0.256983	202.943	175.778	0.474755	64.78	37.72	13.0093
ethyl 2-bromoacetate	0	0	0	0	0	0	2	0	1.047	1.047	0	300.422	0	14	13	4	0	0	0.964	0	1	112.565	239.867	28.288	0	0.324	-0.243	-0.057	0.676	0.506	0.032	0	0	2	0	7	3	7	0	0	1.047	0.448174	0.169279	292.543	274.491	-1.16565	136.42	88.15	29.8975
ethyl 2-bromopropanoate	0	0	0	0	0	0	2	0	1.5312	1.531	0	326.562	0	17	16	5	0	1	1.493	0	1	168.177	257.138	23.521	0	0.245	-0.191	-0.043	0.755	0.588	0.028	0	0	2	0	8	3	9	1	0	1.531	0.385884	0.160977	307.63	286.54	-1.6199	154.09	104.95	34.3908
ethyl 2-chloroacetate	0	0	0	0	0	0	2	0	0.9025	0.902	0	293.55	0	14	13	4	0	0	0.824	0	1	126.107	238.358	29.173	0	0.293	-0.229	-0.061	0.707	0.553	0.034	0	0	2	0	7	3	7	0	0	0.902	0.586951	0.175884	281.557	254.907	-0.921396	126.42	81.63	26.914
ethyl 2-oxocyclohexanecarboxylate	0	0	0	0	1	1	3	0	1.3549	1.494	0	387.089	0	26	26	9	0	1	1.306	0	2	279.639	455.188	33.645	0	0.142	-0.166	-0.054	0.858	1	0.033	0	0	3	0	12	3	13	1	0	1.636	0.347309	0.211458	361.113	315.716	-1.47241	176.77	120.39	44.0562
ethyl 2-oxocyclopentanecarboxylate	0	1	1	0	0	0	3	0	0.8987	1.038	0	366.586	0	23	23	8	0	1	0.747	0	2	249.291	416.22	36.171	0	0.167	-0.186	-0.063	0.833	0.927	0.034	0	0	3	0	11	3	11	1	0	1.18	0.40627	0.227038	336.333	295.205	-1.078	160.8	106.32	39.4552
ethyl 3-bromo-2-oxopropanoate	0	0	0	0	0	0	3	0	0.7832	0.923	0	334.789	0	16	15	5	0	0	0.414	0	2	77.058	384.219	43.924	0	0.395	-0.415	-0.085	0.605	0.636	0.035	0	0	3	0	9	4	7	0	0	0.923	0.304918	0.24019	317.917	298.49	-1.53158	161.47	101.87	35.2435
ethyl 3-oxo-3-phenylpropanoate	0	0	0	1	0	1	3	0	1.9548	1.954	0	422.334	6	26	26	11	0	0	1.882	0	2	259.718	647.785	46.477	0	0.238	-0.311	-0.052	0.762	0.998	0.042	0	0	3	0	14	3	11	1	0	2.354	0.268099	0.204747	372.95	331.814	-2.32664	195.92	129.31	52.322
ethyl 3-oxobutanoate	0	0	0	0	0	0	3	0	0.1409	0.28	0	334.172	0	19	18	6	0	0	0.333	0	2	221.787	374.391	37.822	0	0.184	-0.196	-0.069	0.816	0.871	0.039	0	0	3	0	9	3	9	0	0	0.676	0.517785	0.259882	293.827	259.559	-0.720913	145.93	91.23	32.056
ethyl 4-bromobutanoate	0	0	0	0	0	0	2	0	1.6164	1.616	0	363.673	0	20	19	6	0	0	1.772	0	1	203.337	315.566	28.531	0	0.242	-0.194	-0.043	0.758	0.608	0.03	0	0	2	0	9	3	11	1	0	1.616	0.343348	0.144756	342.102	315.515	-2.06134	168.35	117.99	39.3515
ethyl 4-methylbenzoate	0	0	0	1	0	1	2	0	2.5204	2.52	0	391.667	6	24	24	10	0	0	3.139	0	1	301.761	428.38	32.897	0	0.166	-0.157	-0.029	0.834	0.792	0.044	0	0	2	0	12	2	12	1	0	2.52	0.39092	0.140094	353.486	309.631	-2.51708	176.25	116.61	47.3747
ethyl but-3-ynoate	0	0	0	0	0	0	2	0	1.6777	1.677	0	314.988	0	16	15	6	0	0	0.811	0	1	199.629	296.478	34.066	0	0.203	-0.179	-0.052	0.797	0.703	0.05	0	0	2	0	8	2	8	1	0	1.677	0.582942	0.166892	296.726	261.738	-0.28975	128.24	82.66	29.8503
ethyl chloroformate	0	0	0	0	0	0	2	0	1.364	1.364	0	258.42	0	11	10	3	0	0	1.089	0	1	133.069	178.332	33.839	0	0.26	-0.167	-0.084	0.74	0.475	0.038	0	0	2	0	6	3	5	0	0	1.364	0.607147	0.192857	256.777	234.395	-0.876098	110.51	69.97	22.8738
Ethyltriphenylphosphonium bromide	0	0	0	3	0	3	0	0	5.4878	5.487	0	519.73	18	41	43	20	0	0	6.662	0	0	451.143	576.156	30.215	0	0.096	-0.099	-0.007	0.904	0.935	0.048	0	0	0	0	21	1	20	3	1	5.487	0.118762	0	527.424	465.199	-6.95642	261.02	203.74	86.8676
formaldehyde	0	0	0	0	0	0	1	0	0.7722	-0.885	0	147.803	0	4	3	1	0	0	0.35	0	1	48.169	58.384	34.115	0	0.353	-0.126	-0.126	0.647	0.231	0.082	0	0	1	0	2	1	2	0	0	-0.885	0.840529	0.255217	170.406	151.493	0.400234	42.32	19.89	6.947
furan-2,5-dione	0	1	1	0	0	0	3	0	0.0398	0.253	0	236.465	0	9	9	4	0	0	-0.251	0	3	-14.696	234.931	58.203	0	0.527	-0.447	-0.157	0.473	0.402	0.054	0	0	3	0	7	3	2	1	0	0.253	0.616421	0.325084	234.894	211.908	-0.443728	88.98	53.85	21.4016
furan-2-carbaldehyde	1	0	1	0	0	0	1	0	1.8727	0.984	0	250.4	5	11	11	5	0	0	0.671	0	1	109.273	213.767	45.654	0	0.319	-0.226	-0.085	0.681	0.484	0.066	0	0	2	0	7	2	4	1	0	0.984	0.602638	0.237464	253.635	227.034	-0.942319	97.94	56.93	22.8763
hex-5-enitol, 2,6-anhydro-5-deoxy-, triacetate	0	0	0	0	1	1	7	0	-0.5905	-0.405	0	447.012	0	35	35	12	0	3	0.19	0	4	175.4	1011.59	65.584	1	0.302	-0.69	-0.108	0.698	1.598	0.041	0	0	7	0	19	7	16	1	0	-0.405	0.0862693	0.266739	454.72	398.819	-2.05024	270.2	176.3	61.2336
Hexamethyldisilazane	0	0	0	0	0	0	1	0	3.231	3.23	0	388.256	0	28	27	6	0	0	1.956	1	0	387.546	224.153	11.7	0	0.006	-0.003	-0.001	0.994	0.568	0.029	0	0	0	1	9	3	19	0	0	3.23	0.434105	0.0870235	364.713	312.755	-1.43747	190.09	143.37	37.4802
hexopyranosyl bromide	0	0	0	0	1	1	9	0	0.2085	0.208	0	510.67	0	43	43	14	0	5	1.949	0	4	64.41	1522.48	80.542	1	0.437	-1.297	-0.126	0.563	1.67	0.031	0	0	9	0	24	10	19	1	0	0.208	0.00921352	0.282185	546.315	496.624	-3.32722	361.24	247.98	78.8836
indoline-2,3-dione	0	1	1	1	0	1	2	0	0.6705	0.67	1	313.47	6	16	17	8	0	0	0.828	1	2	79.067	443.742	63.695	0	0.398	-0.454	-0.1	0.602	0.685	0.064	0	1	2	1	11	3	5	2	0	0.67	0.4297	0.28866	295.909	265.388	-1.49818	132.63	84.03	40.475
iodine	0	0	0	0	0	0	0	0	1.4346	1.434	0	199.688	0	2	1	0	0	0	2.49	0	0	-205.066	0	0	0	1	0	0	0	0	0	0	0	0	0	2	2	0	0	0	1.434	0.307011	0	235.74	263.956	-1.62092	94.02	72.37	26.6816
iodoethane	0	0	0	0	0	0	0	0	1.8712	1.871	0	219.976	0	8	7	2	0	0	1.995	0	0	89.409	33.715	10.833	0	0.308	-0.045	-0.026	0.692	0.1	0.02	0	0	0	0	3	1	5	1	0	1.871	0.569421	0	236.662	233.513	-1.42236	89.91	64.82	24.3909
iodomethane	0	0	0	0	0	0	0	0	1.5224	1.522	0	186.972	0	5	4	1	0	0	1.466	0	0	31.488	19.536	10.992	0	0.419	-0.042	-0.037	0.581	0.059	0.02	0	0	0	0	2	1	3	0	0	1.522	0.625128	0	211.882	213.001	-0.766249	73.76	55.56	19.6429
Iodomethyltriphenylphosphorane	0	0	0	3	0	3	0	0	5.139	5.138	0	503.44	18	38	40	19	0	0	6.133	0	0	402.367	556.077	32.18	0	0.141	-0.14	-0.01	0.859	0.851	0.048	0	0	0	0	20	1	18	3	1	5.138	0.145253	0	502.644	444.687	-6.48331	245.52	187.27	82.1196
isobenzofuran-1,3-dione	0	1	1	1	0	1	3	0	1.3038	1.303	0	305.728	6	15	16	8	0	0	1.598	0	2	12.37	389.545	61.757	0	0.484	-0.499	-0.114	0.516	0.533	0.05	0	1	3	0	11	3	4	2	0	1.303	0.411769	0.262937	290.414	261.339	-1.50304	130.33	84.37	36.3694
lead(2+) diacetate trihydrate	0	0	0	0	0	0	2	0	-0.2299	-0.205	0	196.298	0	7	6	2	1	0	n.a.e	0	1	-7.378	133.189	62.571	0	0.519	-0.596	-0.295	0.481	0.072	0.019	0	0	1	0	4	2	4	0	0	-1.651	0.749524	0.388096	203.537	179.266	0.131305	72.33	39.44	12.6437
Magnesium, iodo(2-methylpropyl)-	0	0	0	0	0	0	0	0	0.8196	1.131	0	226.459	0	6	5	1	0	0	-0.44	0	0	-18.814	15.999	2.453	0	0.54	-0.037	0	0.46	0.031	0.01	0	0	0	0	3	2	3	1	0	1.131	0.586182	0	225.467	227.098	-0.533004	101.45	69.62	19.0375
methanamine	0	0	0	0	0	0	1	0	-0.6476	-0.648	0	173.937	0	7	6	1	0	0	-0.664	1	0	165.309	61.245	13.573	0	0.025	-0.009	-0.008	0.975	0.343	0.07	0	0	0	1	2	1	5	0	0	-1.651	0.850294	0.377454	183.288	158.283	0.689514	54.35	28.12	9.9188
methanesulfonyl chloride	0	0	0	0	0	0	2	0	0.1627	0.162	0	238.338	0	8	7	1	0	0	-1.333	0	2	66.911	73.086	20.471	0	0.355	-0.112	-0.056	0.645	0.204	0.033	0	0	2	0	5	4	3	0	0	0.162	0.567213	0.345543	240.062	221.879	-0.688709	99.03	61.73	20.4746
methanol	0	0	0	0	0	0	1	1	-0.358	-0.359	0	163.241	0	6	5	1	0	0	-0.764	1	0	117.128	65.871	23.223	0	0.146	-0.058	-0.058	0.854	0.34	0.082	0	0	0	0	2	1	4	0	0	-0.359	0.856135	0.292725	178.163	155.267	0.748377	49.49	26.06	8.2613
Methoxymethyltriphenylphosphonium chloride	0	0	0	3	0	3	1	0	4.9904	4.99	0	542.142	18	42	44	20	0	0	5.485	0	0	413.284	761.069	35.085	1	0.137	-0.183	-0.013	0.863	1.153	0.049	0	0	1	0	22	2	20	3	0	4.99	0.0925635	0.0416861	544.114	480.105	-6.43143	276.32	206.48	87.9726
Methyl (triphenylphosphoranylidene)acetate	0	0	0	3	0	3	2	0	5.4393	4.878	0	555.247	18	43	45	21	0	0	6.133	0	2	412.73	943.472	39.405	0	0.148	-0.238	-0.017	0.852	1.37	0.051	0	0	2	0	24	3	19	3	1	4.878	0.038967	0.0888533	555.023	491.299	-6.74266	306.44	217.8	93.2491
methyl 2-bromoacetate	0	0	0	0	0	0	2	0	0.6982	0.698	0	264.04	0	11	10	3	0	0	0.435	0	1	55.942	199.315	30.387	0	0.4	-0.286	-0.073	0.6	0.429	0.036	0	0	2	0	6	3	5	0	0	0.698	0.505956	0.184945	267.763	253.979	-0.85882	121.14	76.83	25.1495
methyl 3-oxobutanoate	0	0	0	0	0	0	3	0	-0.2079	-0.068	0	297.787	0	16	15	5	0	0	-0.196	0	2	168.474	324.049	40.218	0	0.231	-0.239	-0.084	0.769	0.795	0.045	0	0	3	0	8	3	7	0	0	0.327	0.575187	0.283818	269.047	239.047	-0.473736	130.65	78.88	27.308
methyl acrylate	0	0	0	0	0	0	2	0	0.612	0.718	0	254.457	0	12	11	4	0	0	0.797	0	2	182.542	209.271	31.832	0	0.186	-0.134	-0.052	0.814	0.585	0.057	0	0	2	0	6	2	6	0	0	0.718	0.698811	0.200135	247.439	218.169	-0.538787	101.67	60.36	22.0605
Morphinan, 6,7,8,14-tetradehydro-4,5-epoxy-3,6-dimethoxy-17-methyl-, (5.alpha.)-	0	1	1	1	3	4	4	0	1.9236	2.11	0	522.965	6	44	48	19	0	3	1.788	1	2	440.679	976.011	40.031	3	0.097	-0.174	-0.026	0.903	1.611	0.047	0	12	3	0	23	4	21	5	0	1.351	0.100795	0.0615726	485.095	422.726	-2.93602	287.58	209.91	90.6589
morpholine	0	0	0	0	1	1	2	0	-0.5281	-0.529	0	251.652	0	15	15	4	0	0	-0.408	1	0	202.42	173.08	22.246	1	0.097	-0.067	-0.035	0.903	0.621	0.053	0	0	1	1	6	2	9	0	0	-1.416	0.756632	0.143964	262.352	226.176	0.0804027	94.15	63.45	23.7679
N-Acetyl-2-chloro-2-deoxyneuraminic Acid Methyl Ester 4,7,8,9-Tetraacetate	0	0	0	0	1	1	12	0	-0.8205	-0.628	1	685.249	0	62	62	20	0	6	0.794	1	6	98.664	2947.31	119.86	1	0.429	-1.825	-0.141	0.571	2.432	0.032	0	0	12	1	34	14	28	2	2	-0.628	0.00118288	0.325946	702.441	621.924	-4.35254	497.47	324.13	109.108
naphthalen-2-ol	0	0	0	2	0	2	1	1	2.471	2.496	0	328.562	11	19	20	10	0	0	2.649	1	0	158.232	304.272	36.414	0	0.306	-0.229	-0.032	0.694	0.519	0.058	1	1	0	1	11	1	8	2	0	2.494	0.480632	0.166666	312.918	278.084	-2.66127	138.69	90.89	44.2023
naphthalene-1,4-dione	0	0	0	1	1	2	2	0	1.5444	1.757	0	328.559	6	18	19	10	0	0	1.927	0	3	158.536	369.508	52.394	0	0.307	-0.276	-0.076	0.693	0.622	0.051	0	1	2	0	12	2	6	2	0	1.757	0.414961	0.221985	316.823	285.17	-2.21628	147.49	96.38	46.1832
N-Carbobenzoxy-DL-valine	0	0	0	1	0	1	4	0	2.3838	2.409	1	492.839	6	35	35	13	1	1	2.547	1	2	292.017	1077.43	55.109	0	0.231	-0.459	-0.048	0.769	1.524	0.053	0	0	3	1	18	5	17	2	0	1.053	0.082324	0.28122	451.424	395.014	-3.20085	257.89	167.38	65.1727
N-Carbobenzoxy-L-leucine	0	0	0	1	0	1	4	0	2.7725	2.797	1	528.086	6	38	38	14	1	1	3.076	1	2	351.199	1197.11	55.983	0	0.201	-0.41	-0.041	0.799	1.627	0.054	0	0	3	1	19	5	19	2	0	1.325	0.0659678	0.266586	476.204	415.526	-3.45285	273.89	178.35	69.8505
oxalyl dichloride	0	0	0	0	0	0	2	0	0.7242	0.724	0	239.706	0	6	5	2	0	0	-1.532	0	2	53.755	165.186	41.682	0	0.397	-0.252	-0.126	0.603	0.383	0.034	0	0	2	0	6	4	0	0	0	0.724	0.545055	0.289911	242.59	235.909	-1.76027	110.8	65.85	22.1556
oxirane	0	0	0	0	0	0	1	0	-0.1309	-0.131	0	178.781	0	7	7	2	0	0	-0.272	0	0	116.272	68.227	20.989	1	0.18	-0.068	-0.068	0.82	0.308	0.048	0	0	1	0	3	1	4	0	0	-0.131	0.851461	0.118999	190.607	166.197	0.561473	49.84	33.27	11.0435
palmitoyl chloride	0	0	0	0	0	0	1	0	6.9695	6.969	0	651.45	0	49	48	16	0	0	7.537	0	1	516.261	798.162	36.098	0	0.145	-0.159	-0.025	0.855	0.939	0.024	0	0	1	0	18	2	31	6	1	6.969	0.0827697	0.0773543	562.225	486.142	-7.69154	305.5	216.08	80.9421
p-cresol	0	0	0	1	0	1	1	1	2.0488	2.074	0	290.088	6	16	16	7	0	0	1.974	1	0	195.279	214.34	30.122	0	0.205	-0.133	-0.032	0.795	0.516	0.059	0	0	0	1	8	1	8	1	0	2.073	0.606269	0.188426	276.782	243.434	-1.4091	116.69	77.51	32.7933
pentane-2,4-dione	0	0	0	0	0	0	2	0	-0.473	-0.193	0	277.83	0	15	14	5	0	0	-0.461	0	2	123.493	225.074	43.251	0	0.287	-0.223	-0.111	0.713	0.554	0.038	0	0	2	0	7	2	7	0	0	-0.172	0.672776	0.278691	252.357	224.142	-0.46502	117.52	73.4	26.09
perbromomethane	0	0	0	0	0	0	0	0	4.0206	4.02	0	269.456	0	5	4	1	0	0	3.435	0	0	-266.502	50.316	12.579	0	1	-0.189	-0.047	0	0	0	0	0	0	0	5	4	0	1	0	4.02	0.098023	0	292.312	334.625	-3.52286	169.98	118.67	37.2446
perchlorocyclopenta-1,3-diene	0	1	1	0	0	0	0	0	3.4978	3.497	0	358.028	0	11	11	5	0	0	5.045	0	2	-320.002	182.898	29.725	0	0.924	-0.448	-0.07	0.076	0.037	0.008	0	0	0	0	11	6	0	2	0	3.497	0.194947	0	343.695	359.984	-5.35387	209.01	146.46	54.007
perchloromethane	0	0	0	0	0	0	0	0	3.5846	3.584	0	243.776	0	5	4	1	0	0	2.875	0	0	-244.927	65.249	16.312	0	1	-0.266	-0.067	0	0	0	0	0	0	0	5	4	0	1	0	3.584	0.4981	0	248.37	256.289	-2.34058	123.92	81.29	26.849
phenol	0	0	0	1	0	1	1	1	1.5626	1.588	0	260.98	6	13	13	6	0	0	1.475	1	0	151.899	190.185	31.077	0	0.255	-0.156	-0.036	0.745	0.458	0.064	0	0	0	1	7	1	6	1	0	1.587	0.665659	0.202704	257.286	227.521	-0.89622	97.27	61.05	27.7521
phenyl chloroformate	0	0	0	1	0	1	2	0	2.5918	2.591	0	315.645	6	15	15	7	0	0	1.995	0	1	110.391	307.746	44.25	0	0.356	-0.286	-0.07	0.644	0.517	0.046	0	0	2	0	10	3	5	1	0	2.591	0.409768	0.159171	311.12	286.138	-2.28184	142.96	97.41	37.9034
Phenyl triflimide	0	0	0	1	0	1	4	0	4.7944	4.794	0	447.419	6	26	26	8	0	0	4.825	0	4	-228.502	901.202	56.717	0	0.728	-1.308	-0.097	0.272	0.489	0.016	0	0	4	0	21	13	5	1	0	4.794	0.0125519	0.322966	447.035	403.33	-7.42799	258.8	173.21	58.8729
Phenylmagnesium bromide	0	0	0	1	0	1	0	0	2.2735	2.273	0	306.57	6	13	13	6	0	0	0.995	0	0	6.473	112.876	14.949	0	0.491	-0.152	-0.01	0.509	0.158	0.032	0	0	0	0	8	2	5	2	0	2.273	0.475541	0	293.627	280.915	-2.08542	143.49	98.44	34.2095
phenylmethanamine	0	0	0	1	0	1	1	0	0.9359	0.935	0	291.121	6	17	17	7	0	0	1.094	1	0	212.225	225.856	24.955	0	0.184	-0.124	-0.017	0.816	0.549	0.057	0	0	0	1	8	1	9	1	0	0.095	0.630719	0.240895	287.191	251.05	-1.50134	120.16	75.8	34.5314
Phenylselenenyl bromide	0	0	0	1	0	1	0	0	2.9336	2.933	0	314.994	6	13	13	6	0	0	1.924	0	0	-6.428	881.693	219.195	0	0.509	-2.192	-0.552	0.491	0.152	0.03	0	0	0	0	8	2	5	2	0	2.933	0.29445	0	293.627	280.915	-1.59352	136.54	89.52	45.3461
Phenylselenyl chloride	0	0	0	1	0	1	0	0	2.8246	2.824	0	308.473	6	13	13	6	0	0	1.924	0	0	2.27	845.026	209.197	0	0.497	-2.142	-0.538	0.503	0.156	0.031	0	0	0	0	8	2	5	2	0	2.824	0.420452	0	282.641	261.331	-1.3091	125.38	76.14	42.7472
phosgene	0	0	0	0	0	0	1	0	1.3661	1.366	0	205.129	0	4	3	1	0	0	-0.5	0	1	99.881	72.665	26.014	0	0.269	-0.09	-0.09	0.731	0.245	0.03	0	0	1	0	4	3	0	0	0	1.366	0.674284	0.200218	217.216	211.91	-1.07221	85.75	50.76	17.2152
Phosphorane, methylenetriphenyl	0	0	0	3	0	3	0	0	5.8322	4.175	0	498.716	18	37	39	19	0	0	5.377	0	1	380.588	568.351	33.306	0	0.159	-0.162	-0.011	0.841	0.857	0.049	0	0	0	0	20	1	17	3	1	4.175	0.111512	0.0337548	487.212	430.875	-6.59385	250.69	187.27	81.927
piperidine	0	0	0	0	1	1	1	0	0.7014	0.701	0	263.678	0	17	17	5	0	0	0.935	1	0	248.82	118.941	12.689	0	0.024	-0.011	-0.007	0.976	0.445	0.041	0	0	0	1	6	1	11	1	0	-0.523	0.752311	0.117359	270.442	231.782	-1.0127	95.5	68.59	26.8346
pivaloyl chloride	0	0	0	0	0	0	1	0	1.9183	1.918	0	280.883	0	16	15	5	0	0	1.368	0	1	112.613	127.746	13.936	0	0.295	-0.137	-0.035	0.705	0.327	0.015	0	0	1	0	7	2	9	1	0	1.918	0.590748	0.162269	268.016	241.492	-1.79435	139.08	88.83	30.2046
potassium cyanide	0	0	0	0	0	0	1	0	0.1349	0.134	0	139.685	0	2	1	1	0	0	-1.316	0	0	-148.173	148.173	73.255	0	1	-1	-0.494	0	0	0	0	0	0	0	2	1	0	0	0	0.097	0.845191	0.371212	153.788	141.418	1.00416	43	15.77	2.7
potassium O-ethyl carbonodithioate	0	0	0	0	0	0	3	0	2.6533	2.368	0	276.523	0	11	10	3	0	0	1.018	0	1	-9.039	219.476	61.799	1	0.515	-0.635	-0.193	0.485	0.112	0.018	0	0	1	0	6	3	5	0	0	2.288	0.440078	0.337175	251.046	232.761	-0.99948	111.37	81.63	34.1622
Potassium rhodanate	0	0	0	0	0	0	2	0	1.0107	0.625	0	178.573	0	3	2	1	0	0	-0.387	0	0	-191.648	191.648	64.236	0	1	-1	-0.335	0	0	0	0	0	0	0	3	2	0	0	0	0.545	0.760053	0.329271	173.377	158.894	0.758992	54.9	39.1	12.1338
propan-2-one	0	0	0	0	0	0	1	0	-0.244	-0.105	0	216.763	0	10	9	3	0	0	-0.208	0	1	125.347	84.316	25.396	0	0.209	-0.082	-0.082	0.791	0.31	0.036	0	0	1	0	4	1	6	0	0	-0.105	0.819248	0.2038	213.398	186.046	-0.117281	78.44	45.96	16.1948
p-toluidine	0	0	0	1	0	1	1	0	1.5696	1.569	0	297.926	6	17	17	7	0	0	1.414	1	0	243.474	240.675	28.654	0	0.155	-0.106	-0.018	0.845	0.577	0.064	0	0	0	1	8	1	9	1	0	1.569	0.603392	0.245411	281.906	246.451	-1.62063	121.71	80.26	35.7996
pyridine	0	0	0	1	0	1	1	0	1.7896	0.679	0	237.293	6	11	11	5	0	0	0.645	1	0	162.844	116.193	25.328	0	0.216	-0.088	-0.033	0.784	0.317	0.055	0	0	1	0	6	1	5	1	0	0.68	0.724784	0.126555	243.981	215.938	-0.769004	85.99	51.44	23.8381
resorcinol	0	0	0	1	0	1	2	2	1.2952	1.346	0	275.901	6	14	14	6	0	0	0.808	2	0	136.035	271.875	44.366	0	0.288	-0.244	-0.058	0.712	0.602	0.08	0	0	0	2	8	2	6	1	0	1.333	0.539073	0.32839	266.922	236.654	-0.543086	110.58	67.91	29.4462
Sodium Diethyl Propanedioate	0	0	0	0	0	0	4	0	2.2424	2.138	0	396.418	0	22	21	6	0	0	2.874	0	2	278.309	867.187	37.005	0	0.173	-0.066	-0.013	0.827	1.971	0.074	0	0	4	0	11	5	11	0	0	2.138	0.248443	0.245726	335.297	294.976	-0.739707	183.45	116.61	39.6113
stearoyl chloride	0	0	0	0	0	0	1	0	7.8819	7.881	0	719.006	0	55	54	18	0	0	8.595	0	1	593.794	968.039	38.03	0	0.131	-0.158	-0.023	0.869	1.046	0.025	0	0	1	0	20	2	35	6	1	7.881	0.0517465	0.0710879	611.785	527.166	-8.80268	337.43	240.78	90.1441
tert-butyl 2-bromoacetate	0	0	0	0	0	0	2	0	1.6295	1.629	0	340.712	0	20	19	6	0	0	1.672	0	1	186.248	273.176	19.311	0	0.227	-0.182	-0.029	0.773	0.62	0.028	0	0	2	0	9	3	11	1	0	1.629	0.342809	0.154526	320.471	296.493	-2.0448	175.58	118.67	38.9533
tert-butylchlorodimethylsilane	0	0	0	0	0	0	0	0	3.2426	3.85	0	332.588	0	23	22	6	0	0	3.545	0	0	249.44	112.096	6.615	0	0.113	-0.039	0	0.887	0.308	0.021	0	0	0	0	8	2	15	2	0	3.85	0.522988	0	319.894	283.369	-2.4136	176.19	129.31	37.0302
tert-butylchlorodiphenylsilane	0	0	0	2	0	2	0	0	6.3958	7.003	0	484.127	12	37	38	16	0	0	5.179	0	0	338.945	430.329	23.567	0	0.172	-0.143	-0.006	0.828	0.688	0.04	0	0	0	0	18	2	19	4	1	7.003	0.122146	0	478.14	427.878	-6.2788	278.4	199.96	76.5854
tert-butyldimethylsilyl difluoromethanesulfonate	0	0	0	0	0	0	3	0	3.2884	3.863	0	422.299	0	30	29	7	0	0	1.54	0	2	178.098	439.976	30.88	0	0.291	-0.3	-0.048	0.709	0.73	0.024	0	0	1	0	14	7	16	2	0	3.863	0.113241	0.22032	403.878	351.412	-3.59966	241.15	167.04	46.5882
thiophene-2-carbaldehyde	1	0	1	0	0	0	1	0	2.4309	1.542	0	261.531	5	11	11	5	0	0	1.316	0	1	90.861	160.736	34.358	0	0.354	-0.183	-0.062	0.646	0.334	0.049	0	0	1	0	7	2	4	1	0	1.542	0.457996	0.319923	269.769	248.508	-1.52884	107.29	71.34	29.3196
trichloroacetic anhydride	0	0	0	0	0	0	3	0	3.1618	3.161	0	398.678	0	13	12	4	0	0	3.49	0	2	-411.728	516.597	50.507	0	0.994	-1.233	-0.119	0.006	0.007	0.002	0	0	3	0	13	9	0	2	0	3.161	0.0677196	0.205085	372.335	387.571	-5.42594	245.75	164.63	53.1112
trichloromethanesulfenyl chloride	0	0	0	0	0	0	1	0	4.1752	4.175	0	274.366	0	6	5	1	0	0	2.368	0	0	-283.083	71.28	15.135	0	1	-0.252	-0.053	0	0	0	0	0	0	0	6	5	0	1	0	4.175	0.27163	0.162017	279.033	289.45	-2.6373	148.06	100.84	34.6425
trichloromethyl chloroformate	0	0	0	0	0	0	2	0	4.0119	4.011	0	283.615	0	8	7	2	0	0	2.439	0	1	-186.184	198.336	34.88	0	0.827	-0.576	-0.11	0.173	0.121	0.012	0	0	2	0	8	6	0	1	0	4.011	0.246193	0.170508	290.434	295.194	-2.95399	158.39	102.21	33.1418
triethoxymethane	0	0	0	0	0	0	3	0	1.6094	1.609	0	382.713	0	26	25	7	0	0	0.687	0	0	346.791	430.125	20.485	3	0.052	-0.057	-0.017	0.948	1.055	0.036	0	0	3	0	10	3	16	0	0	1.609	0.472033	0.0986187	352.301	300.86	-0.971404	176.11	113.18	39.5793
triethyl phosphite	0	0	0	0	0	0	4	0	0.6539	0.094	0	386.616	0	25	24	6	0	0	0.505	0	0	330.162	263.434	24.985	0	0.081	-0.128	-0.033	0.919	0.541	0.03	0	0	3	0	10	4	15	0	0	0.094	0.397914	0.113092	356.345	307.214	-0.933443	176.45	120.04	42.2207
Triethyl phosphonoacetate	0	0	0	0	0	0	5	0	0.6218	0.248	0	457.416	0	31	30	8	0	0	0.632	0	2	341.964	824.207	42.561	0	0.138	-0.24	-0.055	0.862	1.507	0.035	0	0	4	0	14	6	17	0	0	0.248	0.156041	0.212474	415.186	358.622	-0.55695	229.84	155.03	51.6117
Triethyloxonium tetrafluoroborate	0	0	0	0	0	0	0	0	1.3533	1.353	0	304.244	0	22	21	6	0	0	2.195	0	0	303.103	432.413	17.672	3	0.002	-0.001	-0.001	0.998	1.421	0.057	0	0	0	0	7	1	15	0	0	1.353	0.732431	0	307.782	263.569	-1.93511	137.87	88.49	31.3341
triflic anhydride	0	0	0	0	0	0	5	0	3.6592	3.626	0	369.261	0	15	14	2	0	0	-0.352	0	4	-374.608	562.849	53.449	0	1	-1.502	-0.143	0	0	0	0	0	1	0	15	13	0	0	0	3.626	0.0331673	0.4462	348.012	315.607	-5.42048	187.09	120.04	32.2488
triisopropyl phosphite	0	0	0	0	0	0	4	0	1.7864	1.226	0	439.699	0	34	33	9	0	0	1.432	0	0	424.576	324.112	17.658	0	0.026	-0.044	-0.012	0.974	0.68	0.027	0	0	3	0	13	4	21	3	0	1.226	0.244989	0.100346	401.607	343.361	-1.95673	227.51	162.92	55.4753
triisopropylsilyl difluoromethanesulfonate	0	0	0	0	0	0	3	0	4.536	5.718	0	465.874	0	39	38	10	0	0	2.817	0	2	231.22	551.81	30.454	0	0.251	-0.298	-0.041	0.749	0.892	0.024	0	0	1	0	17	7	22	3	0	5.718	0.0578441	0.189014	470.771	406.581	-4.46423	282.15	204.08	60.283
trimethylsilyl trifluoromethanesulfonate	0	0	0	0	0	0	3	0	3.6715	3.639	0	378.947	0	21	20	4	0	0	0.566	0	2	32.021	370.253	29.462	0	0.458	-0.441	-0.064	0.542	0.521	0.012	0	0	1	0	12	8	9	1	0	3.639	0.137157	0.251637	353.615	312.156	-2.87658	188.09	133.42	33.8896
triphenylphosphine	0	0	0	3	0	3	1	0	5.7072	5.707	0	493.311	18	34	36	18	0	0	5.685	0	0	387.764	404.033	26.168	0	0.133	-0.217	-0.012	0.867	0.547	0.037	0	0	0	0	19	1	15	3	1	5.707	0.123787	0.0473201	469.304	417.726	-6.3157	234.16	181.1	86.433
a calculated with Tripos Benchware DataMiner (Version 1.6. Tripos Associates Inc. St. Louis, MO.)
b calculated with Sybyl (Version 7.0. Tripos Associates Inc. St. Louis, MO.)
c calculated with Pipeline Pilot (Student Edition. Version 6.1.5. SciTegic Accelrys Inc. San Diego, CA.)
d calculated with Cerius2 (Version 4.11L. Accelrys Inc. San Diego, CA.)
Descriptor	Characterization
5mem arom rings Molecules	Number of 5 membered aromatic rings
5mem nonarom rings Molecules	Number of 5 membered nonaromatic rings
5mem rings Molecules	Number of 5 membered rings
6mem arom rings Molecules	Number of 6 membered aromatic rings
6mem nonarom rings Molecules	Number of 6 membered nonaromatic rings
6mem rings Molecules	Number of 6 membered rings
Acceptor	Number of hydrogen acceptors
Alcohol Molecules	Number of alcohol
ALogP	The Ghose and Crippen octanol-water partition coefficient
AlogP98 Molecules	Water/octanol partition coeff
Amide Molecules	Number of amide
AREA	Molecular total surface area
Aromatic Bonds Molecules	Number of aromatic bonds
AtomCount	Number of atoms in the molecule
BondCount	Number of bonds in the molecule
C Count	Number of Carbon atoms
Carbox acid Molecules	Number of carbox acid
Chiral	Number of chiral center
CLOGP	Partition coefficient octanol/water
Donor	Number of hydrogen donors
Double Bonds Molecules	Number of double Bonds
DPSA1	Partial positive surface area minus partial negative surface area
DPSA2	Total charge weighted partial positive surface area minus total charge weighted partial negative surface area
DPSA3	Atomic charge weighted partial positive surface area minus atomic charge weighted partial negative surface area
Ether Molecules	Number of ether
FNSA1	Ratio of partial negative surface area on total molecular surface area
FNSA2	Ratio of total charge weighted partial negative surface area on total molecular surface area
FNSA3	Ratio of atomic charge weighted partial negative surface area on total molecular surface area
FPSA1	Ratio of partial positive surface area on total molecular surface area
FPSA2	Ratio of total charge weighted partial positive surface area on total molecular surface area
FPSA3	Ratio of atomic charge weighted partial positive surface area on total molecular surface area
Fused arom rings Molecules	Number of fused aromatic rings
Fused rings Molecules	Number of fused rings
HBA Count	Number of hydrogen bond acceptors
HBD Count	Number of hydrogen bond donating groups in the molecule
Heavy Atoms	Number of heavy atoms
Hetero atoms Molecules	Number of Hetero atoms
Hydrogens Molecules	Number of hydrogen atom
Hydrophobe	Number of Hydrophobe
Lipinski violations Molecules	Number of failing Lipinski criteria
LogD	Octanol-water partition coefficient calculated taking into account the ionization states of the molecule
LScore Molecules	Floating point Lipinski measure
Molecular FractionalPolarSASA	Polar solvent accessible surface area for each molecule using a 2D approximation
Molecular SASA	Total solvent accessible surface area for each molecule using a 2D approximation
Molecular SAVol	Solvent accessible volume for each molecule using a 2D approximation
Molecular Solubility	Water solubility, expressed as logS, where S is the solubility in mol/L
Molecular SurfaceArea	Total surface area for each molecule using a 2D approximation
Molecular Volume	3D volume for each molecule using the current 3D coordinates
MR Molecules	Ghose and Crippen estimate of molar refractivity
MW	Molecular weight
N Count	Number of Nitrogen atoms
Num AromaticRings	Number of base rings that are aromatic
Num H Donors	Number of hydrogen donors
O Count	Number of Oxygen atoms
P Count	Number of Phosphorus atoms
pLC50 Molecules	Negative log of Lethal concentration 50%
PNSA1	Partial negative surface area
PNSA2	Total charge weighted partial negative surface area
PNSA3	Atomic charge weighted partial negative surface area
Polarizability Molecules	Estimates the molecular polarizability of each structure
PPSA1	Partial positive surface area
PPSA2	Total charge weighted partial positive surface area
PPSA3	Atomic charge weighted partial positive surface area
PSA	Molecular polar surface area (includes all O, N, S atoms and covalently bonded H's)
PV	Molecular polar volume (includes O, N, S atoms and covalently bonded H's)
RingCount	Number of hydrogen donors
RNCG	Ratio of most negative charge on sum total negative charge（Relative negative charge）
RNCS	Relative negative charge surface area
Rotatable Molecules	Number of rotatable bonds
RotBonds	Number of rotatable bonds in the molecule
RPCG	Ratio of most positive charge on sum total positive charge（Relative positive charge）
RPCS	Relative positive charge surface area
S Count	Number of Sulfur atoms
Single Bonds Molecules	Number of single Bonds
TPSA Molecules	Topological Polar Surface Area
VOL	Molecular surface volume
Volume Molecules	Estimates the molecular volume of each structure
WNSA1	Fraction of the product between partial negative surface area and total molecular surface area on 1000
WNSA2	Fraction of the product between Total charge weighted partial negative surface area and total molecular surface area on 1000
WNSA3	Fraction of the product between atomic charge weighted partial negative surface area and total molecular surface area on 1000
WPSA1	Fraction of the product between partial positive surface area and total molecular surface area on 1000
WPSA2	Fraction of the product between total charge weighted partial positive surface area and total molecular surface area on 1000
WPSA3	Fraction of the product between atomic charge weighted partial positive surface area and total molecular surface area on 1000
[truncated: 35 more columns]
