# Supplementary material for: Chemical Basis of Metabolic Network Organization
Source: PLoS Comput Biol. 2011 Oct 13;7(10):e1002214. doi: 10.1371/journal.pcbi.1002214 (PMC3192814; doi:10.1371/journal.pcbi.1002214)
Supplement: Table S6 — Absolute concentrations for E. coli metabolites predicted by SVR model. (XLS) [file pcbi.1002214.s007.xls]

## Sheet: Sheet1
Table S6 Absolute concentrations for E. coli metabolites predicted by SVR model.
Metabolite	Negative logarithm (-Log) of predicted concentration	Predicted Concentration (mol/L)
(1R,6R)-6-hydroxy-2-succinylcyclohexa-2,4-diene-1-carboxylate	4.74853	1.78432e-05
(2R,3S)-2-methylisocitrate	0.915534	0.121469
(2R,3S)-3-isopropylmalate	4.37854	4.18277e-05
(2R,4S)-2-methyl-2,3,3,4-tetrahydroxytetrahydrofuran	4.04948	8.92329e-05
(2R,4S)-2-methyl-2,4-dihydroxydihydrofuran-3-one	4.06339	8.64187e-05
(2S)-2-amino-3-oxo-4-phosphonooxybutanoate	2.99337	0.00101538
(2S)-2-isopropyl-3-oxosuccinate	4.02914	9.35095e-05
(2S)-2-isopropylmalate	3.98841	0.000102704
(2S,3S)-2-methylcitrate	0.828491	0.148426
(3R)-3-hydroxyacyl-CoA	n.a.	n.a.
(3S)-3-hydroxyacyl-CoA	n.a.	n.a.
(R)-lactate	4.01816	9.59042e-05
(R)-malate	3.35045	0.00044622
(R)-methylmalonyl-CoA	4.38635	4.10819e-05
(R)-pantolactone	3.76402	0.00017218
(S)-1-pyrroline-5-carboxylate	3.94616	0.000113199
(S)-methylmalonyl-CoA	4.38635	4.10819e-05
1,2-diacylglycerol	n.a.	n.a.
1,2-diacylglycerol-3-phosphate	n.a.	n.a.
1,4-dihydroxy-2-naphthoyl-CoA	5.48311	3.28768e-06
10-formyl-tetrahydrofolate	4.85926	1.38275e-05
1-acyl-sn-glycerol-3-phosphate	n.a.	n.a.
1-amino-propan-2-one-3-phosphate	3.68323	0.000207379
1-deoxy-D-xylulose 5-phosphate	3.56893	0.000269815
1D-myo-Inositol 1,2,3,4,5,6-hexakisphosphate	1.04713	0.0897161
1-ethyladenine	5.31899	4.79739e-06
1-lyso-2-acyl-sn-glycero-3-phosphocholine	4.21771	6.05751e-05
2'-(5-triphosphoribosyl)-3'-dephospho-CoA	2.4564	0.00349626
2,3,4-saturated fatty acyl CoA	4.92955	1.17612e-05
2,3,4-saturated L-phosphatidate	4.52956	2.9542e-05
2,3-dehydroacyl-CoA	n.a.	n.a.
2,3-dihydroxybenzoate	5.40231	3.95991e-06
2,3-dihydroxybenzoyl-AMP	5.4565	3.49539e-06
2,3-dihydroxy-isovalerate	3.98221	0.00010418
2,5-didehydro-D-gluconate	3.36213	0.000434385
2-aceto-2-hydroxy-butyrate	2.40345	0.00394961
2-acetolactate	3.86164	0.000137518
2-amino-3-oxobutanoate	3.53448	0.000292091
2-carboxymuconate	1.12376	0.0752046
2-cis,6-trans,10-trans-geranylgeranyl diphosphate	4.68536	2.06365e-05
2-C-methyl-D-erythritol-4-phosphate	4.01541	9.65147e-05
2-dehydro-3-deoxy-D-galactonate-6-phosphate	3.25407	0.00055709
2-dehydro-3-deoxy-D-gluconate-6-phosphate	3.22436	0.000596547
2-dehydropantoate	3.59519	0.000253987
2-dehydropantolactone	2.86549	0.00136305
2'-deoxyadenosine-5'-diphosphate	4.5639	2.72962e-05
2-deoxy-D-glucose 6-phosphate	3.63972	0.000229234
2'-deoxyguanosine-5'-diphosphate	3.69495	0.000201862
2'-deoxyribonucleoside monophosphate	n.a.	n.a.
2-hydroxy-6-oxonona-2,4-diene-1,9-dioate	4.18638	6.51054e-05
2-hydroxyglutarate	3.55049	0.000281522
2-isopropylmaleate	4.3269	4.71082e-05
2-keto-3-deoxy-L-rhamnonate	4.05532	8.80402e-05
2-O-(6-phospho-α-mannosyl)-D-glycerate	3.48079	0.000330527
2-octaprenyl-3-methyl-6-methoxy-1,4-benzoquinol	2.60761	0.00246827
2-octaprenyl-6-hydroxyphenol	2.59192	0.00255908
2-octaprenyl-6-methoxy-1,4-benzoquinol	2.66838	0.00214593
2-octaprenyl-6-methoxyphenol	2.5398	0.00288534
2-oxo-3-hydroxy-4-phosphobutanoate	3.01166	0.000973519
2-oxobutanoate	3.11273	0.000771376
2-oxoglutarate	2.43246	0.00369437
2-oxoisovalerate	3.17909	0.000662082
2-phospho-4-(cytidine 5'-diphospho)-2-C-methyl-D-erythritol	3.3568	0.000439745
2-phospho-D-glycerate	3.34693	0.000449855
2-phosphoglycolate	3.33512	0.000462255
2-succinyl-5-enolpyruvyl-6-hydroxy-3-cyclohexene-1-carboxylate	4.37206	4.24559e-05
2-trans,5-cis-tetradecadienoyl-CoA	5.76632	1.71268e-06
2-trans,6-trans-farnesyl diphosphate	4.83051	1.47737e-05
3-(3-hydroxyphenyl)propionate	2.88367	0.00130717
3,4-dihydroxyphenylacetyl-CoA	4.08336	8.2535e-05
3,5-tetradecadienoyl-CoA	5.68662	2.0577e-06
3-dehydro-shikimate	4.28761	5.15696e-05
3-demethylubiquinol-8	2.70678	0.00196437
3-deoxy-D-arabino-heptulosonate-7-phosphate	3.34872	0.000447997
3-deoxy-D-manno-octulosonate	4.3913	4.06164e-05
3-deoxy-D-manno-octulosonate 8-P	3.47683	0.000333557
3-hydroxy-5-cis-tetradecenoyl-CoA	5.60148	2.50336e-06
3-hydroxyadipyl-CoA	4.24546	5.68251e-05
3-keto-L-gulonate 6-phosphate	3.25494	0.000555982
3-mercaptopyruvate	3.39585	0.000401928
3-oxoacyl-CoA	n.a.	n.a.
3-oxoadipyl-CoA	4.112	7.7268e-05
3-phospho-D-glycerate	3.26017	0.000549329
3-phospho-hydroxypyruvate	2.90645	0.00124038
3-phospho-L-serine	2.73478	0.00184172
3-sulfinoalanine	3.00765	0.00098253
4-(2-aminophenyl)-2,4-dioxobutanoate	4.98887	1.02595e-05
4-(cytidine 5'-diphospho)-2-C-methyl-D-erythritol	3.73905	0.000182369
4-(glutamylamino) butanoate	3.60811	0.000246543
4-(phosphonooxy)-threonine	2.87703	0.0013273
4,5-dihydroxy-2,3-pentanedione	3.86511	0.000136424
4-amino-4-deoxychorismate	3.86717	0.000135779
4-amino-5-hydroxymethyl-2-methylpyrimidine-pyrophosphate	5.44678	3.57457e-06
4-aminobutanal	4.3033	4.9739e-05
4-aminobutyrate	3.45607	0.000349886
4-coumarate	5.03435	9.2395e-06
4-coumaroyl-CoA	5.4257	3.75235e-06
4-hydroxy-2-oxo-valerate	2.70374	0.00197816
4-hydroxybenzoate	5.01457	9.67013e-06
4-hydroxybutyrate	1.9887	0.0102637
4-hydroxyphenylpyruvate	4.63494	2.31773e-05
4-methyl-2-oxopentanoate	3.57188	0.000267993
4-methyl-5-(beta-hydroxyethyl)thiazole phosphate	4.21702	6.06705e-05
4'-phosphopantetheine	4.45704	3.49107e-05
5,10-methenyltetrahydrofolate	5.36556	4.30968e-06
5,10-methylene-THF	5.23266	5.85242e-06
5',5'''-diadenosine tetraphosphate	4.07966	8.3242e-05
5',5'''-diadenosine triphosphate	4.35573	4.40826e-05
5-amino-1-(5-phospho-D-ribosyl)imidazole-4-carboxylate	3.9562	0.00011061
5-amino-6-ribitylamino-2,4(1H,3H)-pyrimidinedione	4.09158	8.09882e-05
5-amino-6-ribitylamino-2,4(1H,3H)-pyrimidinedione 5'-phosphate	3.24471	0.000569233
5-aminoimidazole ribonucleotide	4.27941	5.25521e-05
5-dehydro-4-deoxy-D-glucarate	3.1942	0.000639442
5-dehydro-D-gluconate	3.84378	0.000143291
5-enolpyruvyl-shikimate-3-phosphate	3.76462	0.000171943
5-methyl-tetrahydrofolate	5.67685	2.10452e-06
5-methyltetrahydropteroyltri-L-glutamate	4.39223	4.05291e-05
5-phosphoribosyl 1-pyrophosphate	2.48158	0.00329926
5'-phosphoribosyl-4-(N-succinocarboxamide)-5-aminoimidazole	3.58264	0.000261432
5-phospho-ribosyl-glycineamide	2.96268	0.00108973
5'-phosphoribosyl-N-formylglycineamide	3.22407	0.000596936
5-phosphoribosyl-N-formylglycineamidine	3.76097	0.000173394
5-phospho-β-D-ribosyl-amine	3.8772	0.000132679
6,7-dimethyl-8-(1-D-ribityl)lumazine	4.43868	3.64179e-05
6-acetyl-β-D-galactoside	n.a.	n.a.
6-hydroxymethyl-7,8-dihydropterin	5.30536	4.95042e-06
6-hydroxymethyl-dihydropterin diphosphate	5.37185	4.24769e-06
6-phospho-D-gluconate	3.1536	0.000702095
6-phospho-β-D-glucosyl-(1,4)-D-glucose	3.30176	0.000499165
7,8-diaminopelargonate	3.20961	0.000617146
7,8-dihydro-D-neopterin	4.7587	1.74302e-05
7,8-dihydrofolate	5.1178	7.62424e-06
7,8-dihydroneopterin triphosphate	3.22802	0.000591529
7,8-dihydropteroate	5.86778	1.35587e-06
7-keto-8-aminopelargonate	2.95797	0.00110163
acetaldehyde	3.00511	0.000988294
acetate	2.99025	0.0010227
acetoacetate	3.25061	0.000561547
Acetoacetyl-CoA	4.28243	5.21877e-05
acetoin	3.77626	0.000167394
acetol	3.65659	0.000220501
acetyl-CoA	3.46669	0.000341438
acetylmaltose	4.27026	5.36714e-05
acetylphosphate	3.00851	0.000980596
acyl phosphate	n.a.	n.a.
acyl-CoA	n.a.	n.a.
adenine	5.57153	2.68208e-06
adenosine	5.55793	2.76741e-06
adenosine 3',5'-bisphosphate	4.02144	9.51833e-05
adenosine phosphosulfate	4.5605	2.75103e-05
adenosine thiamine triphosphate	2.99529	0.00101091
adenosylcobinamide	3.88161	0.000131338
adenosyl-cobinamide phosphate	3.69949	0.000199762
adenosylcobinamide-GDP	2.72322	0.00189137
adenylo-succinate	4.05317	8.84759e-05
ADP	4.14821	7.10877e-05
ADP-D-glycero-D-manno-heptose	4.36451	4.32004e-05
ADP-glucose	4.77467	1.68008e-05
ADP-ribose	4.22856	5.90802e-05
agmatine	5.50101	3.15494e-06
alanine	2.8374	0.00145413
aliphatic N-acetyl-diamine	5.0954	8.02779e-06
aliphatic α,ω-diamine	4.87154	1.3442e-05
aliphatic ω-aminoaldehyde	4.32448	4.73719e-05
alkanesulfonate	n.a.	n.a.
allothreonine	4.5169	3.04156e-05
all-trans-geranyl-geranyl diphosphate	4.66177	2.17885e-05
all-trans-heptaprenyl diphosphate	3.35015	0.000446526
all-trans-hexaprenyl diphosphate	3.80272	0.000157501
all-trans-octaprenyl diphosphate	2.96457	0.00108499
aminoacetaldehyde	4.13461	7.33488e-05
aminoimidazole carboxamide ribonucleotide	3.7822	0.000165119
AMP	3.8052	0.000156604
Anthranilate	5.14741	7.12177e-06
arbutin-6-phosphate	4.90691	1.23905e-05
arginine	4.35456	4.42015e-05
aromatic sulfate	4.25233	5.59334e-05
asparagine	3.04037	0.000911233
aspartate	2.58501	0.0026001
ATP	1.86825	0.013544
bicarbonate	1.87669	0.0132834
cadaverine	5.01562	9.64673e-06
carbamate	3.86894	0.000135225
carbamoyl-phosphate	3.14275	0.000719859
carboxyaminoimidazole ribonucleotide	2.02009	0.00954804
carboxylate	n.a.	n.a.
CDP	3.51818	0.000303262
CDP-2,3,4-saturated-diacylglycerol	5.9797	1.04785e-06
CDP-choline	2.58358	0.00260868
CDP-diacylglycerol	n.a.	n.a.
chorismate	4.49281	3.21506e-05
cis-2-methylaconitate	3.99919	0.000100187
cis-aconitate	3.72961	0.000186376
cis-dihydrodiol derivative of phenylacetyl-CoA	3.62734	0.000235864
citrate	2.95125	0.0011188
citrulline	3.59565	0.000253714
CMP	3.54414	0.000285667
CMP-3-deoxy-D-manno-octulosonate	3.68836	0.000204947
cob(I)alamin	4.37422	4.22454e-05
cobinamide	3.43368	0.000368397
coenzyme A	2.87284	0.00134018
coenzyme B12	2.48282	0.00328988
colanic acid	4.08284	8.2635e-05
coproporphyrinogen III	5.31879	4.79964e-06
CTP	2.82087	0.00151054
cyclic di-3',5'-guanylate	2.95549	0.00110793
cyclic-AMP	4.95056	1.12057e-05
cyclic-GMP	4.2191	6.03805e-05
cytidine	4.86904	1.35194e-05
cytosine	4.6015	2.50321e-05
D-4-hydroxy-2-keto-glutarate	1.25826	0.0551744
D-4'-phosphopantothenate	4.02965	9.33999e-05
D-alanine	3.32221	0.000476205
D-alanyl-D-alanine	3.75313	0.000176553
D-altronate	4.22031	6.02132e-05
D-arabinose 5-phosphate	3.24937	0.000563164
dATP	4.11682	7.64159e-05
dCDP	3.58099	0.00026243
dCMP	3.89079	0.000128589
dCTP	3.09609	0.000801518
deoxyadenosine	5.8188	1.51774e-06
deoxyguanosine	5.0484	8.94535e-06
deoxyinosine	4.84039	1.44413e-05
deoxyribose-1-phosphate	3.85975	0.000138119
deoxyribose-5-phosphate	3.61244	0.000244097
deoxyuridine	4.23315	5.84591e-05
dephospho-CoA	4.7672	1.70922e-05
D-erythro-imidazole-glycerol-phosphate	4.21164	6.14265e-05
D-erythrose-4-phosphate	3.31001	0.000489763
D-fructose-6-phosphate	3.4163	0.000383439
D-fructuronate	4.15427	7.01023e-05
D-glucono-δ-lactone-6-phosphate	3.40892	0.000390014
D-glucosamine 1-phosphate	4.26302	5.45738e-05
D-glucose	4.87014	1.34852e-05
D-glucuronate	4.19737	6.34797e-05
D-glutamate	3.18528	0.00065271
D-glyceraldehyde-3-phosphate	3.1702	0.000675778
dGMP	4.03968	9.1268e-05
dGTP	3.24178	0.000573083
diacetylchitobiose-6-phosphate	2.38959	0.00407768
dihydrolipoamide	4.93363	1.16511e-05
dihydromonapterin-triphosphate	1.66859	0.0214494
dihydroneopterin phosphate	4.01713	9.61315e-05
dihydroorotate	3.91851	0.00012064
dihydrouracil	4.09263	8.07921e-05
dihydroxy-acetone	4.28337	5.20754e-05
dihydroxyacetone phosphate	3.22088	0.000601345
dimethylallyl diphosphate	4.26579	5.42267e-05
dimethylbenzimidazole	5.02326	9.47852e-06
diphosphate	1.24621	0.0567272
dITP	3.16074	0.000690654
D-mannonate	4.22031	6.02132e-05
D-mannose	4.80755	1.55758e-05
D-mannose-6-phosphate	3.67478	0.000211458
D-myo-inositol (1)-monophosphate	4.31317	4.86221e-05
D-ribose	4.51369	3.06414e-05
D-ribose-5-phosphate	3.34051	0.000456549
D-ribulose-1-phosphate	3.51877	0.000302853
D-ribulose-5-phosphate	3.54766	0.000283363
D-sedoheptulose-7-phosphate	3.53514	0.000291645
D-tagaturonate	4.12361	7.52303e-05
dTDP	3.25871	0.000551169
dTDP-4-acetamido-4,6-dideoxy-D-galactose	4.20452	6.24423e-05
dTDP-4-dehydro-6-deoxy-D-glucose	3.71291	0.000193682
dTDP-4-dehydro-6-deoxy-L-mannose	3.8251	0.000149588
dTDP-D-fucosamine	3.33623	0.000461075
dTDP-D-glucose	3.8276	0.000148729
dTDP-α-L-rhamnose	4.15839	6.94396e-05
D-threo-isocitrate	1.13364	0.0735121
dTMP	3.55168	0.000280751
dTTP	2.94991	0.00112225
dUDP	2.98407	0.00103737
dUMP	3.21057	0.000615789
dUTP	2.52958	0.00295408
D-xylulose-5-phosphate	3.54766	0.000283363
D-α,β-D-heptose-7-phosphate	3.687	0.000205589
D-β-D-heptose-1,7-bisphosphate	3.1221	0.000754913
D-β-D-heptose-1-phosphate	3.69468	0.000201985
enterobactin	5.53368	2.92628e-06
erythronate-4-phosphate	3.26867	0.000538684
ethanol	3.11641	0.000764871
FAD	4.02181	9.51019e-05
FADH2	4.54048	2.88081e-05
fatty acid	n.a.	n.a.
fatty acyl CoA	4.13943	7.25386e-05
FMN	4.2636	5.44998e-05
FMNH2	4.96823	1.0759e-05
formaldehyde	3.45732	0.000348886
formate	3.45895	0.000347576
formyl-CoA	4.17904	6.62162e-05
fructose-1,6-bisphosphate	2.81045	0.00154721
fructose-1-phosphate	3.81956	0.000151508
fructoselysine	3.67988	0.000208988
fructoselysine-6-phosphate	4.14417	7.1752e-05
fumarate	3.73974	0.00018208
GDP	3.09372	0.000805892
GDP-4-dehydro-6-deoxy-D-mannose	3.95036	0.000112108
GDP-L-fucose	4.25091	5.61165e-05
GDP-α-D-glucose	3.92176	0.000119739
GDP-α-D-mannose	3.77257	0.000168824
gerany diphosphate	4.73333	1.84785e-05
geranylfarnesyl diphosphate	4.26765	5.39946e-05
glcNAc-1,6-anhMurNAc	4.42418	3.76552e-05
glcNAc-1,6-anhMurNAc-L-Ala-γ-D-Glu-DAP-D-Ala	2.27534	0.00530467
gluconate	4.12447	7.50817e-05
glucosamine-6-phosphate	3.86146	0.000137576
glutamate	1.17063	0.0675096
glutamine	2.16785	0.00679442
glutathione	3.17344	0.000670756
glutathione disulfide	2.36798	0.00428572
glutathionylspermidine	4.0285	9.36492e-05
glycerate	3.94521	0.000113447
glycerol	4.66307	2.17235e-05
glycerol-2-phosphate	3.81669	0.000152514
glycerol-3-phosphate	3.56987	0.000269237
glycine	3.03409	0.000924497
glycolaldehyde	3.72714	0.000187439
glyoxylate	3.02771	0.000938191
GTP	2.56213	0.00274076
guanine	5.25284	5.58679e-06
guanosine	4.75176	1.77109e-05
guanosine 3'-diphosphate 5'-triphosphate	2.37958	0.00417277
guanosine-5'-phosphate	3.38972	0.000407644
heme d	5.23351	5.84105e-06
heme o	3.59782	0.000252454
homocysteine	3.60758	0.000246845
hydrogen selenide	2.19482	0.0063853
hydroquinone	4.83351	1.46722e-05
hydroquinone-O-β-D-glucopyranoside	5.75183	1.77082e-06
hydroxymethylpyrimidine phosphate	4.7056	1.96972e-05
hydroxypyruvate	3.40246	0.000395859
hypoxanthine	4.9456	1.13344e-05
imidazole acetol-phosphate	4.22913	5.90028e-05
indole	4.31661	4.82384e-05
indole-3-glycerol-phosphate	5.22495	5.95724e-06
inosine	4.53156	2.94065e-05
inosine-5'-phosphate	3.35939	0.000437127
isochorismate	4.74543	1.7971e-05
isopentenyl diphosphate	3.97439	0.000106074
ITP	2.9162	0.00121284
kynurenine	5.04258	9.06614e-06
L-1,2-propanediol	4.37587	4.20851e-05
L-1-glycero-3-phosphocholine	3.45578	0.000350125
L-1-phosphatidylglycerol-phosphate	2.8165	0.00152581
L-1-phosphatidylserine	n.a.	n.a.
L-2,3-dihydrodipicolinate	4.49588	3.19243e-05
L-3,4-dihydroxybutan-2-one-4-phosphate	3.18166	0.000658172
lactose	4.18702	6.50105e-05
L-Ala-D-Glu-meso-A2pm	0.258787	0.551078
L-Ala-γ-D-Glu-Dap	2.42304	0.0037754
L-Ala-γ-D-Glu-DAP-D-Ala	0.225768	0.594609
L-allo-threonine	4.10371	7.87579e-05
L-arginino-succinate	3.9837	0.000103825
L-aspartate-semialdehyde	3.10744	0.000780828
L-aspartyl-4-phosphate	2.76974	0.00169927
L-carnitine	1.82215	0.0150609
L-carnitinyl-CoA	2.10156	0.00791482
L-cystathionine	2.8498	0.00141319
L-cysteine	3.57698	0.000264862
L-fuculose-1-phosphate	3.831	0.000147569
L-glutamate γ-semialdehyde	3.46366	0.000343824
L-glutamate-5-phosphate	2.96387	0.00108676
L-histidinol-phosphate	4.55712	2.77254e-05
L-homoserine	3.6147	0.000242827
L-isoleucine	3.94583	0.000113284
L-lactaldehyde	3.94326	0.000113956
L-leucine	3.88471	0.000130403
L-pantoate	4.17711	6.65105e-05
L-rhamnulose-1-phosphate	3.831	0.000147569
L-ribulose-5-phosphate	3.68593	0.000206099
L-seryl-AMP	4.47351	3.36114e-05
L-threo-3-phenylserine	4.81173	1.54267e-05
L-xylulose-5-phosphate	3.63911	0.000229554
lysine	3.96725	0.000107832
L-γ-glutamylcysteine	3.64808	0.000224865
malate	3.17268	0.000671929
malonyl-CoA	4.20402	6.25149e-05
maltose	4.11935	7.59712e-05
maltotetraose	2.76296	0.00172601
maltotriose	3.38045	0.000416436
MDO-6-(glycerophospho)-D-glucose	3.70315	0.000198082
MDO-O-glucose	4.51911	3.02616e-05
melibiose	4.4768	3.33584e-05
meso-diaminopimelate	2.32263	0.00475743
methionine	3.63795	0.000230168
methyl red	4.51578	3.04942e-05
methylglyoxal	2.94636	0.00113147
molybdenum cofactor	2.62742	0.00235817
molybdopterin	5.12739	7.45784e-06
molybdopterin cytosine dinucleotide	3.14967	0.000708489
molybdopterin guanine dinucleotide	1.74857	0.0178414
N-(5'-phosphoribosyl)-anthranilate	3.18962	0.000646219
N,N'-dimethyl-p-phenylenediamine	5.35608	4.40472e-06
N1-acetylspermidine	5.0954	8.02779e-06
N1-methyladenine	n.a.	n.a.
N2-succinylglutamate	3.72746	0.000187301
N2-succinyl-L-arginine	3.91765	0.000120879
N2-succinyl-L-glutamate 5-semialdehyde	3.80007	0.000158463
N2-succinyl-L-ornithine	3.41385	0.000385615
N3-methylcytosine	4.59917	2.51671e-05
N5-methyl-L-glutamine	3.73111	0.000185732
N-acetoxyarylamine	2.83215	0.00147179
N-acetyl-D-glucosamine	4.75063	1.77571e-05
N-acetyl-D-glucosamine-6-phosphate	3.59748	0.000252648
N-acetyl-D-hexosaminide	n.a.	n.a.
N-acetyl-glucosamine-1-phosphate	3.83446	0.000146401
N-acetylglutamyl-phosphate	3.29122	0.000511422
N-acetyl-L-glutamate	3.57921	0.000263503
N-acetyl-L-glutamate 5-semialdehyde	3.57159	0.000268171
N-acetylmuramate 6-phosphate	3.73141	0.000185603
N-acetylmuramoyl-L-alanyl-D-glutamyl-meso-2,6-diaminopimelyl-D-alanyl-D-alanine-diphosphoundecaprenol	n.a.	n.a.
N-acetylneuraminate	4.02668	9.40415e-05
N-acetyl-ornithine	3.36581	0.00043071
NAD+	2.95117	0.001119
NADH	4.3329	4.64627e-05
N-carbamoyl-L-aspartate	3.59521	0.000253972
N-D-ribosylpyrimidine	4.2455	5.68196e-05
N-hydroxy-arylamine	4.16619	6.8204e-05
nicotinamide	5.00172	9.96043e-06
nicotinamide mononucleotide	2.59669	0.00253113
nicotinate	4.47541	3.34647e-05
nicotinate adenine dinucleotide	3.4122	0.00038708
nicotinate mononucleotide	4.25942	5.50274e-05
N-methyltryptophan	5.10474	7.85709e-06
NMNH	2.98321	0.00103942
N-succinyl-2-amino-6-ketopimelate	3.61219	0.000244234
N-succinyl-L,L-2,6-diaminopimelate	3.07971	0.000832324
nucleoside 3'-phosphate	n.a.	n.a.
nucleoside diphosphate	n.a.	n.a.
nucleoside monophosphate	n.a.	n.a.
nucleoside triphosphate	n.a.	n.a.
o-acetyl-L-serine	3.27321	0.000533074
octyl α-D-glucopyranoside	5.98425	1.03694e-06
o-phospho-L-homoserine	2.88232	0.00131123
organic molecule	n.a.	n.a.
ornithine	3.84124	0.00014413
orotate	3.90106	0.000125586
orotidine-5'-phosphate	3.2307	0.000587894
o-succinylbenzoate	4.44894	3.5568e-05
o-succinylbenzoyl-CoA	4.79686	1.59639e-05
o-succinyl-L-homoserine	3.31796	0.000480886
oxalate	3.21243	0.000613157
oxaloacetate	2.93884	0.00115124
oxalurate	3.37991	0.000416958
oxalyl-CoA	4.05357	8.83945e-05
oxamate	3.77874	0.000166443
p-aminobenzoate	5.18642	6.51002e-06
p-aminobenzoyl glutamate	5.05362	8.83863e-06
P-DPD	1.62648	0.0236333
phenylacetate	4.32803	4.69862e-05
phenylacetyl-CoA	5.35437	4.42214e-06
phenylalanine	4.49218	3.21972e-05
phenylpyruvate	4.29856	5.02853e-05
phoenolpyruvate	4.08459	8.23028e-05
phosphate	1.82916	0.0148196
phosphatidylcholine	n.a.	n.a.
phosphoenolpyruvate	3.49248	0.000321751
phosphoribosyl-AMP	2.91158	0.0012258
phosphoribosyl-ATP	2.17254	0.00672146
phosphoribosyl-formamido-carboxamide	2.98075	0.00104533
phosphoribulosylformimino-AICAR-P	2.57663	0.00265073
pimeloyl-CoA	4.95341	1.11325e-05
ppGpp	2.6345	0.00232004
PPPi	2.4709	0.00338141
precorrin-1	4.89312	1.27903e-05
precorrin-2	5.17495	6.68416e-06
prephenate	4.25559	5.55151e-05
proline	3.63794	0.000230177
propionate	3.19529	0.000637831
propionyl-CoA	4.55626	2.77804e-05
propionyl-P	1.92245	0.011955
protoheme IX	4.5391	2.88999e-05
protoporphyrin IX	4.77739	1.6696e-05
protoporphyrinogen IX	5.01989	9.5523e-06
pseudouridine 5'-phosphate	3.0626	0.000865773
psicoselysine	5.03969	9.12655e-06
purine base	5.2666	5.41258e-06
purine ribonucleoside	5.3393	4.57821e-06
putrescine	4.78048	1.65775e-05
pyridoxal	5.55819	2.76573e-06
pyridoxal 5'-phosphate	4.9294	1.17652e-05
pyridoxamine	5.54573	2.8462e-06
pyridoxamine 5'-phosphate	4.88601	1.30014e-05
pyridoxine-5'-phosphate	4.78054	1.65752e-05
pyrimidine	4.64611	2.25885e-05
pyruvate	2.32506	0.00473091
quinolinate	4.42917	3.72243e-05
quinone	3.98742	0.000102939
R-4'-phosphopantothenoyl-L-cysteine	4.27332	5.32937e-05
riboflavin	4.97319	1.06369e-05
ribonucleoside	n.a.	n.a.
ribonucleoside monophosphate	3.85283	0.000140337
ribose-1,5-bisphosphate	3.03847	0.000915226
S-acetyldihydrolipoamide	4.70987	1.95041e-05
S-adenosyl-4-methylthio-2-oxobutanoate	5.5916	2.56096e-06
S-adenosyl-L-homocysteine	4.56512	2.72193e-05
S-adenosyl-L-methioninamine	6.24717	5.66012e-07
S-adenosyl-L-methionine	3.58885	0.00025772
salicin-6-phosphate	4.86573	1.36229e-05
selenophosphate	2.19485	0.00638486
semiquinone	4.02493	9.44208e-05
serine	3.49178	0.00032227
S-formylglutathione	2.96891	0.00107422
shikimate	4.94929	1.12385e-05
shikimate-3-phosphate	3.73057	0.000185966
S-hydroxymethylglutathione	2.20769	0.00619881
S-lactoyl-glutathione	3.37885	0.000417974
S-methyl-5'-thioadenosine	5.94236	1.14193e-06
S-methyl-5-thio-D-ribose	5.0245	9.45138e-06
spermidine	5.24081	5.74372e-06
S-ribosyl-L-homocysteine	3.85527	0.000139551
succinate	3.1141	0.000768949
succinate semialdehyde	3.35033	0.000446348
succinyl-CoA	4.01188	9.73015e-05
sulfate	3.57263	0.00026753
sulfite	3.49943	0.000316643
sulphur dioxide	1.91589	0.0121369
S-ureidoglycolate	3.81521	0.000153035
tagatose-1,6-bisphosphate	2.75572	0.001755
tartronate semialdehyde	3.42041	0.00037983
taurine	3.27763	0.000527679
tetrahydrodipicolinate	4.43595	3.66479e-05
tetrahydrofolate	5.29896	5.02386e-06
tetrahydropteroyltri-L-glutamate	4.26058	5.48813e-05
thiamine diphosphate	3.05308	0.000884956
thiamine-phosphate	3.41705	0.000382779
thiocyanate	3.20966	0.00061708
thiosulfate	2.10653	0.00782469
threonine	3.99369	0.000101464
thymidine	4.47391	3.35806e-05
thymine	4.40909	3.8986e-05
trans-2-enoyl-CoA	n.a.	n.a.
trans-aconitate	3.60701	0.000247165
trehalose	4.80999	1.54886e-05
trehalose 6-phosphate	3.79382	0.000160762
tryptophan	4.89533	1.27254e-05
tyrosine	4.59984	2.51281e-05
ubiquinol-8	5.25458	5.56448e-06
ubiquinone-8	2.6661	0.00215727
UDP-2,3-bis(3-hydroxymyristoyl)glucosamine	5.32003	4.78598e-06
UDP-3-O-(3-hydroxymyristoyl)glucosamine	6.02656	9.40678e-07
UDP-3-O-(3-hydroxymyristoyl)-N-acetylglucosamine	5.60682	2.47276e-06
UDP-4-amino-4-deoxy-L-arabinose	3.50142	0.000315198
UDP-D-galacto-1,4-furanose	3.19578	0.000637121
UDP-D-galactose	3.40638	0.000392299
UDP-D-glucose	3.24182	0.000573027
UDP-GlcNAc-enolpyruvate	3.44777	0.000356636
UDP-glucuronate	2.99161	0.0010195
UDP-L-Ara4FN	3.04826	0.000894829
UDP-L-Ara4O	3.05765	0.000875687
UDP-N-acetyl-D-glucosamine	3.22334	0.000597944
UDP-N-acetyl-D-mannosamine	3.40926	0.000389709
UDP-N-acetylmuramate	3.46729	0.000340968
UDP-N-acetylmuramoyl-L-alanine	3.26291	0.000545876
UDP-N-acetylmuramoyl-L-alanyl-D-glutamate	2.73847	0.00182613
UDP-N-acetylmuramoyl-L-alanyl-D-glutamyl-meso-2,6-diaminoheptanedioate-D-alanine	1.28972	0.051319
UDP-N-acetylmuramoyl-L-alanyl-D-glutamyl-meso-2,6-diaminopimelate	1.7835	0.0164626
UDP-N-acetylmuramoyl-L-alanyl-D-glutamyl-meso-2,6-diaminopimelyl-D-alanyl-D-alanine	1.95755	0.0110268
UDP-N-acetyl-β-D-mannosaminouronate	2.92451	0.00118984
undecaprenyl N-acetyl-glucosaminyl-N-acetyl-mannosaminuronate pyrophosphate	3.02372	0.000946856
undecaprenyl N-acetyl-glucosaminyl-N-acetyl-mannosaminuronate-4-acetamido-4,6-dideoxy-D-galactose pyrophosphate	n.a.	n.a.
undecaprenyl phosphate-α-L-Ara4FN	2.42264	0.00377889
undecaprenyl phosphate-α-L-Ara4N	2.40831	0.00390558
undecaprenyl-N-acetyl-α-D-glucosaminyl-pyrophosphate	2.45219	0.0035303
unknown C3 fragment	3.26019	0.000549303
uracil	3.94567	0.000113325
urate	3.66037	0.000218588
urea	4.27674	5.28761e-05
uridine	4.04785	8.95665e-05
uridine-5'-diphosphate	2.66695	0.00215301
uridine-5'-phosphate	2.92991	0.00117515
uroporphyrinogen-III	4.91428	1.21821e-05
UTP	2.35928	0.00437238
valine	3.69565	0.000201534
xanthine	4.55723	2.77185e-05
xanthosine	4.02856	9.36356e-05
xanthosine-5-phosphate	2.95674	0.00110474
XDP	2.91731	0.00120972
XTP	2.48326	0.00328655
α-D-galactose	4.83901	1.44872e-05
α-D-galactose 1-phosphate	4.00213	9.95112e-05
α-D-glucose	4.83901	1.44872e-05
α-D-glucose 1-phosphate	3.80382	0.0001571
α-D-glucose 6-phosphate	3.67478	0.000211458
α-D-mannose 1-phosphate	4.00213	9.95112e-05
α-D-ribose-1-phosphate	3.72386	0.000188862
α-iminosuccinate	3.55768	0.000276898
α-ribazole	6.05316	8.84789e-07
α-ribazole-5'-P	5.37828	4.18526e-06
β-alanine	3.29686	0.000504823
β-D-galactose	4.77576	1.67589e-05
β-D-galactoside	n.a.	n.a.
β-D-glucose	4.61225	2.44204e-05
β-D-glucose 1-phosphate	4.06645	8.58133e-05
β-D-glucose-6-phosphate	3.47886	0.000332005
β-D-glucuronoside	n.a.	n.a.
β-D-ribofuranose	4.71644	1.92116e-05
β-D-ribopyranose	4.75882	1.74254e-05
γ-butyrobetaine	3.70258	0.000198343
γ-butyrobetainyl-CoA	2.39583	0.00401951
γ-glutamyl-L-putrescine	4.07996	8.31844e-05
